# Supplementary material for: Interpretable Spatial Gradient Analysis for Spatial Transcriptomics Data
Source: bioRxiv. 2024 Mar 21:2024.03.19.585725. Preprint. [Version 1] doi: 10.1101/2024.03.19.585725 (PMC10983986; doi:10.1101/2024.03.19.585725)
Supplement: Supplement 2 [file media-2.xlsx]

## Sheet: MP_1.hypergeometric.test
	label	pval	fdr	signature	geneset	overlap	background	hits
REACTOME_FORMATION_OF_THE_CORNIFIED_ENVELOPE	REACTOME_FORMATION_OF_THE_CORNIFIED_ENVELOPE	1.6e-25	2.1e-21	50	129	17	20000	CSTA,DSP,IVL,JUP,KRT1,KRT10,KRT14,KRT16,KRT17,KRT5,KRT6A,KRT6B,KRT6C,PERP,PI3,SPINK5,SPRR1B
REACTOME_KERATINIZATION	REACTOME_KERATINIZATION	1.5e-21	1e-17	50	217	17	20000	CSTA,DSP,IVL,JUP,KRT1,KRT10,KRT14,KRT16,KRT17,KRT5,KRT6A,KRT6B,KRT6C,PERP,PI3,SPINK5,SPRR1B
GOBP_EPIDERMIS_DEVELOPMENT	GOBP_EPIDERMIS_DEVELOPMENT	2.6e-18	1.1e-14	50	335	17	20000	AQP3,CALML5,CNFN,CSTA,DSP,FABP5,IVL,KRT10,KRT14,KRT16,KRT17,KRT5,KRTDAP,S100A7,SFN,SPINK5,SPRR1B
GOCC_CORNIFIED_ENVELOPE	GOCC_CORNIFIED_ENVELOPE	1.5e-15	5e-12	50	45	9	20000	CNFN,CSTA,DSP,IVL,JUP,KRT1,KRT10,PI3,SPRR1B
GOBP_SKIN_DEVELOPMENT	GOBP_SKIN_DEVELOPMENT	3.6e-15	9.5e-12	50	274	14	20000	AQP3,CNFN,CSTA,DSP,IVL,JUP,KRT1,KRT10,KRT16,KRT17,S100A7,SFN,SPINK5,SPRR1B
GOBP_KERATINOCYTE_DIFFERENTIATION	GOBP_KERATINOCYTE_DIFFERENTIATION	4.6e-14	1e-10	50	142	11	20000	AQP3,CNFN,CSTA,DSP,IVL,KRT10,KRT16,KRT17,S100A7,SFN,SPRR1B
GOBP_EPIDERMAL_CELL_DIFFERENTIATION	GOBP_EPIDERMAL_CELL_DIFFERENTIATION	8.4e-14	1.5e-10	50	205	12	20000	AQP3,CNFN,CSTA,DSP,IVL,KRT10,KRT16,KRT17,S100A7,SFN,SPINK5,SPRR1B
REACTOME_DEVELOPMENTAL_BIOLOGY	REACTOME_DEVELOPMENTAL_BIOLOGY	8.9e-14	1.5e-10	50	1142	21	20000	ACTB,ACTG1,CSTA,DSP,IVL,JUP,KRT1,KRT10,KRT14,KRT16,KRT17,KRT5,KRT6A,KRT6B,KRT6C,PERP,PFN1,PI3,SPINK5,SPRR1B,UBA52
GOCC_INTERMEDIATE_FILAMENT_CYTOSKELETON	GOCC_INTERMEDIATE_FILAMENT_CYTOSKELETON	1.2e-12	1.8e-09	50	256	12	20000	DSP,JUP,KRT1,KRT10,KRT14,KRT16,KRT17,KRT5,KRT6A,KRT6B,KRT6C,S100A8
GOBP_PEPTIDE_CROSS_LINKING	GOBP_PEPTIDE_CROSS_LINKING	3.1e-12	3.9e-09	50	36	7	20000	CSTA,DSP,IVL,KRT1,KRT10,PI3,SPRR1B
GOBP_TISSUE_DEVELOPMENT	GOBP_TISSUE_DEVELOPMENT	3.2e-12	3.9e-09	50	1916	24	20000	ACTB,ACTG1,AQP3,CALML5,CNFN,CSTA,DSP,FABP5,GJB2,IVL,KRT10,KRT14,KRT16,KRT17,KRT5,KRT6A,KRT6B,KRTDAP,PFN1,S100A7,SFN,SPINK5,SPRR1B,TPT1
GOCC_INTERMEDIATE_FILAMENT	GOCC_INTERMEDIATE_FILAMENT	4.2e-12	4.7e-09	50	214	11	20000	DSP,JUP,KRT1,KRT10,KRT14,KRT16,KRT17,KRT5,KRT6A,KRT6B,KRT6C
REACTOME_NEUTROPHIL_DEGRANULATION	REACTOME_NEUTROPHIL_DEGRANULATION	7.2e-12	7.5e-09	50	479	14	20000	ANXA2,B2M,CALML5,CSTB,DSP,EEF1A1,FABP5,GSTP1,JUP,KRT1,S100A11,S100A7,S100A8,S100A9
REACTOME_INNATE_IMMUNE_SYSTEM	REACTOME_INNATE_IMMUNE_SYSTEM	7.8e-12	7.5e-09	50	1117	19	20000	ACTB,ACTG1,ANXA2,B2M,CALML5,CSTB,DSP,EEF1A1,FABP5,GSTP1,JUP,KRT1,PI3,S100A11,S100A7,S100A7A,S100A8,S100A9,UBA52
GOMF_CALCIUM_DEPENDENT_PROTEIN_BINDING	GOMF_CALCIUM_DEPENDENT_PROTEIN_BINDING	3.2e-11	2.9e-08	50	84	8	20000	ANXA2,S100A11,S100A14,S100A2,S100A7,S100A7A,S100A8,S100A9
GOMF_STRUCTURAL_MOLECULE_ACTIVITY	GOMF_STRUCTURAL_MOLECULE_ACTIVITY	7.2e-11	6.1e-08	50	689	15	20000	ACTB,ACTG1,DSP,JUP,KRT1,KRT10,KRT14,KRT16,KRT17,KRT5,KRT6A,KRT6B,PI3,SPRR1B,UBA52
GOCC_KERATIN_FILAMENT	GOCC_KERATIN_FILAMENT	1.3e-10	1e-07	50	100	8	20000	KRT1,KRT10,KRT14,KRT17,KRT5,KRT6A,KRT6B,KRT6C
GOCC_SECRETORY_GRANULE	GOCC_SECRETORY_GRANULE	1.6e-10	1.2e-07	50	864	16	20000	ANXA2,B2M,CALML5,CSTB,DSP,EEF1A1,FABP5,GSTP1,JUP,KRT1,KRTDAP,S100A11,S100A7,S100A8,S100A9,SPINK5
GOMF_STRUCTURAL_CONSTITUENT_OF_CYTOSKELETON	GOMF_STRUCTURAL_CONSTITUENT_OF_CYTOSKELETON	1.7e-10	1.2e-07	50	103	8	20000	ACTB,ACTG1,DSP,KRT14,KRT16,KRT5,KRT6A,KRT6B
GOCC_VESICLE_LUMEN	GOCC_VESICLE_LUMEN	4e-10	2.7e-07	50	327	11	20000	ANXA2,B2M,CSTB,EEF1A1,FABP5,GSTP1,JUP,S100A11,S100A7,S100A8,S100A9
REACTOME_METAL_SEQUESTRATION_BY_ANTIMICROBIAL_PROTEINS	REACTOME_METAL_SEQUESTRATION_BY_ANTIMICROBIAL_PROTEINS	5.2e-10	3.3e-07	50	6	4	20000	S100A7,S100A7A,S100A8,S100A9
GOBP_EPITHELIUM_DEVELOPMENT	GOBP_EPITHELIUM_DEVELOPMENT	1.2e-09	7.1e-07	50	1149	17	20000	ACTB,ACTG1,AQP3,CNFN,CSTA,DSP,IVL,KRT10,KRT14,KRT16,KRT17,KRT6A,PFN1,S100A7,SFN,SPINK5,SPRR1B
GOCC_SECRETORY_VESICLE	GOCC_SECRETORY_VESICLE	1.9e-09	1.1e-06	50	1024	16	20000	ANXA2,B2M,CALML5,CSTB,DSP,EEF1A1,FABP5,GSTP1,JUP,KRT1,KRTDAP,S100A11,S100A7,S100A8,S100A9,SPINK5
GOCC_POLYMERIC_CYTOSKELETAL_FIBER	GOCC_POLYMERIC_CYTOSKELETAL_FIBER	2.8e-09	1.6e-06	50	755	14	20000	ACTB,ACTG1,DSP,JUP,KRT1,KRT10,KRT14,KRT16,KRT17,KRT5,KRT6A,KRT6B,KRT6C,TPT1
GOBP_EPITHELIAL_CELL_DIFFERENTIATION	GOBP_EPITHELIAL_CELL_DIFFERENTIATION	6.8e-09	3.6e-06	50	670	13	20000	AQP3,CNFN,CSTA,DSP,IVL,KRT10,KRT14,KRT16,KRT17,S100A7,SFN,SPINK5,SPRR1B
GOBP_KERATINIZATION	GOBP_KERATINIZATION	7.3e-09	3.8e-06	50	59	6	20000	CNFN,IVL,KRT16,KRT17,SFN,SPRR1B
GOCC_SUPRAMOLECULAR_POLYMER	GOCC_SUPRAMOLECULAR_POLYMER	1.1e-08	5.6e-06	50	996	15	20000	ACTB,ACTG1,DSP,HSPB1,JUP,KRT1,KRT10,KRT14,KRT16,KRT17,KRT5,KRT6A,KRT6B,KRT6C,TPT1
GOCC_ANCHORING_JUNCTION	GOCC_ANCHORING_JUNCTION	9.8e-08	4.7e-05	50	841	13	20000	ACTB,ACTG1,ANXA2,AQP3,B2M,DSP,GJB2,HSPB1,JUP,PERP,PFN1,S100A11,S100A7
GOMF_CALCIUM_ION_BINDING	GOMF_CALCIUM_ION_BINDING	1.3e-07	6e-05	50	710	12	20000	ANXA2,CALML3,CALML5,GJB2,S100A11,S100A14,S100A2,S100A7,S100A7A,S100A8,S100A9,TPT1
NABA_MATRISOME_ASSOCIATED	NABA_MATRISOME_ASSOCIATED	2.4e-07	0.00011	50	751	12	20000	ANXA2,CSTA,CSTB,LGALS7,PI3,S100A11,S100A14,S100A2,S100A7,S100A7A,S100A8,S100A9
GOBP_CELL_CELL_ADHESION	GOBP_CELL_CELL_ADHESION	2.9e-07	0.00013	50	924	13	20000	ACTB,ACTG1,ANXA2,B2M,CSTA,DSP,HSPB1,JUP,LGALS7B,PERP,S100A11,S100A8,S100A9
GOCC_FICOLIN_1_RICH_GRANULE	GOCC_FICOLIN_1_RICH_GRANULE	3.7e-07	0.00015	50	185	7	20000	CALML5,CSTB,DSP,EEF1A1,GSTP1,JUP,KRT1
GOCC_SUPRAMOLECULAR_COMPLEX	GOCC_SUPRAMOLECULAR_COMPLEX	4.9e-07	2e-04	50	1329	15	20000	ACTB,ACTG1,DSP,HSPB1,JUP,KRT1,KRT10,KRT14,KRT16,KRT17,KRT5,KRT6A,KRT6B,KRT6C,TPT1
GOCC_FICOLIN_1_RICH_GRANULE_LUMEN	GOCC_FICOLIN_1_RICH_GRANULE_LUMEN	6.4e-07	0.00025	50	124	6	20000	CALML5,CSTB,EEF1A1,GSTP1,JUP,KRT1
GOBP_INTERMEDIATE_FILAMENT_BASED_PROCESS	GOBP_INTERMEDIATE_FILAMENT_BASED_PROCESS	7.4e-07	0.00028	50	68	5	20000	DSP,KRT14,KRT16,KRT17,KRT6C
GOBP_DESMOSOME_ORGANIZATION	GOBP_DESMOSOME_ORGANIZATION	1.7e-06	6e-04	50	10	3	20000	DSP,JUP,PERP
GOBP_REGULATION_OF_PEPTIDASE_ACTIVITY	GOBP_REGULATION_OF_PEPTIDASE_ACTIVITY	1.7e-06	6e-04	50	457	9	20000	ANXA2,CSTA,CSTB,PERP,PI3,S100A8,S100A9,SFN,SPINK5
GOBP_RETINA_HOMEOSTASIS	GOBP_RETINA_HOMEOSTASIS	1.7e-06	6e-04	50	80	5	20000	ACTB,ACTG1,B2M,HSPB1,KRT1
GOMF_RAGE_RECEPTOR_BINDING	GOMF_RAGE_RECEPTOR_BINDING	1.7e-06	6e-04	50	10	3	20000	S100A7,S100A8,S100A9
GOBP_BIOLOGICAL_ADHESION	GOBP_BIOLOGICAL_ADHESION	2.6e-06	0.00087	50	1515	15	20000	ACTB,ACTG1,ANXA2,B2M,CSTA,DSP,HSPB1,JUP,LGALS7B,LY6D,PERP,S100A11,S100A8,S100A9,SPINK5
GOBP_HOMOTYPIC_CELL_CELL_ADHESION	GOBP_HOMOTYPIC_CELL_CELL_ADHESION	3.3e-06	0.0011	50	92	5	20000	ACTB,ACTG1,DSP,HSPB1,JUP
REACTOME_CELL_JUNCTION_ORGANIZATION	REACTOME_CELL_JUNCTION_ORGANIZATION	3.3e-06	0.0011	50	92	5	20000	ACTB,ACTG1,JUP,KRT14,KRT5
GOCC_CELL_CELL_JUNCTION	GOCC_CELL_CELL_JUNCTION	3.4e-06	0.0011	50	497	9	20000	ACTB,ACTG1,ANXA2,AQP3,DSP,GJB2,JUP,PERP,S100A11
GOBP_INTERMEDIATE_FILAMENT_ORGANIZATION	GOBP_INTERMEDIATE_FILAMENT_ORGANIZATION	3.6e-06	0.0011	50	42	4	20000	DSP,KRT14,KRT16,KRT17
REACTOME_ANTIMICROBIAL_PEPTIDES	REACTOME_ANTIMICROBIAL_PEPTIDES	4.3e-06	0.0013	50	97	5	20000	PI3,S100A7,S100A7A,S100A8,S100A9
GOBP_MULTICELLULAR_ORGANISMAL_HOMEOSTASIS	GOBP_MULTICELLULAR_ORGANISMAL_HOMEOSTASIS	5.2e-06	0.0015	50	524	9	20000	ACTB,ACTG1,AQP3,B2M,FABP5,HSPB1,KRT1,KRT16,SFN
PID_DELTA_NP63_PATHWAY	PID_DELTA_NP63_PATHWAY	5.7e-06	0.0016	50	47	4	20000	KRT14,KRT5,PERP,SFN
NABA_MATRISOME	NABA_MATRISOME	6.2e-06	0.0017	50	1026	12	20000	ANXA2,CSTA,CSTB,LGALS7,PI3,S100A11,S100A14,S100A2,S100A7,S100A7A,S100A8,S100A9
GOMF_STRUCTURAL_CONSTITUENT_OF_SKIN_EPIDERMIS	GOMF_STRUCTURAL_CONSTITUENT_OF_SKIN_EPIDERMIS	6.5e-06	0.0018	50	15	3	20000	KRT1,KRT10,PI3
GOBP_BIOLOGICAL_PROCESS_INVOLVED_IN_INTERSPECIES_INTERACTION_BETWEEN_ORGANISMS	GOBP_BIOLOGICAL_PROCESS_INVOLVED_IN_INTERSPECIES_INTERACTION_BETWEEN_ORGANISMS	7.3e-06	0.0019	50	1649	15	20000	ACTG1,B2M,GJB2,GSTP1,HSPB1,KRT1,KRT16,KRT6A,PI3,S100A14,S100A7,S100A8,S100A9,SPINK5,TPT1
GOMF_FATTY_ACID_BINDING	GOMF_FATTY_ACID_BINDING	7.3e-06	0.0019	50	50	4	20000	FABP5,GSTP1,S100A8,S100A9
GOBP_SEQUESTERING_OF_METAL_ION	GOBP_SEQUESTERING_OF_METAL_ION	8e-06	0.0021	50	16	3	20000	S100A7,S100A8,S100A9
GOBP_CYTOSKELETON_ORGANIZATION	GOBP_CYTOSKELETON_ORGANIZATION	9.4e-06	0.0024	50	1468	14	20000	ACTB,ACTG1,DSP,KRT14,KRT16,KRT17,KRT5,KRT6A,KRT6B,KRT6C,PFN1,S100A8,S100A9,TMSB10
GOMF_CELL_CELL_ADHESION_MEDIATOR_ACTIVITY	GOMF_CELL_CELL_ADHESION_MEDIATOR_ACTIVITY	1e-05	0.0025	50	54	4	20000	ANXA2,DSP,JUP,S100A11
GOBP_CELL_CELL_JUNCTION_ORGANIZATION	GOBP_CELL_CELL_JUNCTION_ORGANIZATION	1.2e-05	0.003	50	207	6	20000	ACTB,ACTG1,DSP,GJB2,JUP,PERP
GOBP_ANTIMICROBIAL_HUMORAL_RESPONSE	GOBP_ANTIMICROBIAL_HUMORAL_RESPONSE	1.4e-05	0.0032	50	123	5	20000	KRT6A,PI3,S100A7,S100A9,SPINK5
GOBP_RESPONSE_TO_BACTERIUM	GOBP_RESPONSE_TO_BACTERIUM	1.4e-05	0.0032	50	750	10	20000	B2M,GJB2,GSTP1,KRT6A,PI3,S100A14,S100A7,S100A8,S100A9,SPINK5
REACTOME_CELL_CELL_COMMUNICATION	REACTOME_CELL_CELL_COMMUNICATION	1.8e-05	0.0042	50	130	5	20000	ACTB,ACTG1,JUP,KRT14,KRT5
GOBP_PROTEIN_LOCALIZATION_TO_CELL_CELL_JUNCTION	GOBP_PROTEIN_LOCALIZATION_TO_CELL_CELL_JUNCTION	1.9e-05	0.0043	50	21	3	20000	ACTB,ACTG1,DSP
GOMF_CELL_ADHESION_MEDIATOR_ACTIVITY	GOMF_CELL_ADHESION_MEDIATOR_ACTIVITY	2e-05	0.0044	50	64	4	20000	ANXA2,DSP,JUP,S100A11
GOBP_WATER_HOMEOSTASIS	GOBP_WATER_HOMEOSTASIS	2.2e-05	0.0048	50	66	4	20000	AQP3,KRT1,KRT16,SFN
NABA_SECRETED_FACTORS	NABA_SECRETED_FACTORS	2.2e-05	0.0048	50	343	7	20000	S100A11,S100A14,S100A2,S100A7,S100A7A,S100A8,S100A9
GOBP_RESPONSE_TO_MOLECULE_OF_BACTERIAL_ORIGIN	GOBP_RESPONSE_TO_MOLECULE_OF_BACTERIAL_ORIGIN	2.7e-05	0.0057	50	354	7	20000	B2M,GJB2,GSTP1,S100A14,S100A7,S100A8,S100A9
GOBP_DEFENSE_RESPONSE_TO_BACTERIUM	GOBP_DEFENSE_RESPONSE_TO_BACTERIUM	3e-05	0.0063	50	361	7	20000	KRT6A,PI3,S100A14,S100A7,S100A8,S100A9,SPINK5
GOCC_DESMOSOME	GOCC_DESMOSOME	3.3e-05	0.0067	50	25	3	20000	DSP,JUP,PERP
KEGG_ARRHYTHMOGENIC_RIGHT_VENTRICULAR_CARDIOMYOPATHY_ARVC	KEGG_ARRHYTHMOGENIC_RIGHT_VENTRICULAR_CARDIOMYOPATHY_ARVC	3.5e-05	0.0071	50	74	4	20000	ACTB,ACTG1,DSP,JUP
WP_ARRHYTHMOGENIC_RIGHT_VENTRICULAR_CARDIOMYOPATHY	WP_ARRHYTHMOGENIC_RIGHT_VENTRICULAR_CARDIOMYOPATHY	3.9e-05	0.0078	50	76	4	20000	ACTB,ACTG1,DSP,JUP
GOBP_ANTIMICROBIAL_HUMORAL_IMMUNE_RESPONSE_MEDIATED_BY_ANTIMICROBIAL_PEPTIDE	GOBP_ANTIMICROBIAL_HUMORAL_IMMUNE_RESPONSE_MEDIATED_BY_ANTIMICROBIAL_PEPTIDE	4.5e-05	0.0087	50	79	4	20000	KRT6A,S100A7,S100A9,SPINK5
GOBP_NEGATIVE_REGULATION_OF_PEPTIDASE_ACTIVITY	GOBP_NEGATIVE_REGULATION_OF_PEPTIDASE_ACTIVITY	4.5e-05	0.0087	50	260	6	20000	ANXA2,CSTA,CSTB,PI3,SFN,SPINK5
GOBP_REGULATION_OF_BODY_FLUID_LEVELS	GOBP_REGULATION_OF_BODY_FLUID_LEVELS	4.5e-05	0.0087	50	385	7	20000	ACTB,ACTG1,AQP3,HSPB1,KRT1,KRT16,SFN
GOMF_ENZYME_INHIBITOR_ACTIVITY	GOMF_ENZYME_INHIBITOR_ACTIVITY	4.8e-05	0.0092	50	389	7	20000	ANXA2,CSTA,CSTB,HSPB1,PI3,SFN,SPINK5
GOBP_REGULATION_OF_WATER_LOSS_VIA_SKIN	GOBP_REGULATION_OF_WATER_LOSS_VIA_SKIN	5.1e-05	0.0096	50	29	3	20000	KRT1,KRT16,SFN
PID_REG_GR_PATHWAY	PID_REG_GR_PATHWAY	5.2e-05	0.0096	50	82	4	20000	KRT14,KRT17,KRT5,SFN
GOCC_DENSE_BODY	GOCC_DENSE_BODY	6.1e-05	0.011	50	5	2	20000	ACTB,ACTG1
GOMF_CELL_ADHESIVE_PROTEIN_BINDING_INVOLVED_IN_BUNDLE_OF_HIS_CELL_PURKINJE_MYOCYTE_COMMUNICATION	GOMF_CELL_ADHESIVE_PROTEIN_BINDING_INVOLVED_IN_BUNDLE_OF_HIS_CELL_PURKINJE_MYOCYTE_COMMUNICATION	6.1e-05	0.011	50	5	2	20000	DSP,JUP
GOMF_STRUCTURAL_CONSTITUENT_OF_POSTSYNAPTIC_ACTIN_CYTOSKELETON	GOMF_STRUCTURAL_CONSTITUENT_OF_POSTSYNAPTIC_ACTIN_CYTOSKELETON	6.1e-05	0.011	50	5	2	20000	ACTB,ACTG1
GOMF_TOLL_LIKE_RECEPTOR_4_BINDING	GOMF_TOLL_LIKE_RECEPTOR_4_BINDING	6.1e-05	0.011	50	5	2	20000	S100A8,S100A9
GOMF_MONOCARBOXYLIC_ACID_BINDING	GOMF_MONOCARBOXYLIC_ACID_BINDING	7.2e-05	0.012	50	89	4	20000	FABP5,GSTP1,S100A8,S100A9
REACTOME_ADHERENS_JUNCTIONS_INTERACTIONS	REACTOME_ADHERENS_JUNCTIONS_INTERACTIONS	7.6e-05	0.013	50	33	3	20000	ACTB,ACTG1,JUP
GOBP_REGULATION_OF_CELLULAR_COMPONENT_MOVEMENT	GOBP_REGULATION_OF_CELLULAR_COMPONENT_MOVEMENT	8.2e-05	0.014	50	1122	11	20000	ACTG1,DSP,HSPB1,JUP,KRT16,MALAT1,PFN1,S100A11,S100A14,S100A7,TMSB10
GOBP_REGULATION_OF_PROTEOLYSIS	GOBP_REGULATION_OF_PROTEOLYSIS	8.4e-05	0.014	50	745	9	20000	ANXA2,CSTA,CSTB,PERP,PI3,S100A8,S100A9,SFN,SPINK5
WP_CORTICOTROPINRELEASING_HORMONE_SIGNALING_PATHWAY	WP_CORTICOTROPINRELEASING_HORMONE_SIGNALING_PATHWAY	8.6e-05	0.014	50	93	4	20000	IVL,JUP,KRT1,KRT14
GOBP_INTRINSIC_APOPTOTIC_SIGNALING_PATHWAY	GOBP_INTRINSIC_APOPTOTIC_SIGNALING_PATHWAY	9e-05	0.015	50	295	6	20000	HSPB1,PERP,S100A8,S100A9,SFN,TPT1
GOBP_WOUND_HEALING	GOBP_WOUND_HEALING	9.2e-05	0.015	50	431	7	20000	ACTB,ACTG1,DSP,HSPB1,KRT1,KRT6A,S100A8
GOCC_CELL_SUBSTRATE_JUNCTION	GOCC_CELL_SUBSTRATE_JUNCTION	9.2e-05	0.015	50	431	7	20000	ACTB,ACTG1,B2M,HSPB1,JUP,PFN1,S100A7
GOBP_HOMEOSTATIC_PROCESS	GOBP_HOMEOSTATIC_PROCESS	9.7e-05	0.015	50	1810	14	20000	ACTB,ACTG1,AQP3,B2M,FABP5,GSTP1,HSPB1,KRT1,KRT16,S100A14,S100A8,S100A9,SFN,TPT1
GOBP_PROTEIN_LOCALIZATION_TO_CELL_JUNCTION	GOBP_PROTEIN_LOCALIZATION_TO_CELL_JUNCTION	9.7e-05	0.015	50	96	4	20000	ACTB,ACTG1,DSP,HSPB1
WP_VITAMIN_D_RECEPTOR_PATHWAY	WP_VITAMIN_D_RECEPTOR_PATHWAY	9.9e-05	0.015	50	186	5	20000	KRT16,S100A2,S100A8,S100A9,SPRR1B
GOBP_HUMORAL_IMMUNE_RESPONSE	GOBP_HUMORAL_IMMUNE_RESPONSE	0.00012	0.018	50	312	6	20000	KRT1,KRT6A,PI3,S100A7,S100A9,SPINK5
GOMF_ENDOPEPTIDASE_REGULATOR_ACTIVITY	GOMF_ENDOPEPTIDASE_REGULATOR_ACTIVITY	0.00012	0.017	50	192	5	20000	ANXA2,CSTA,CSTB,PI3,SPINK5
GOBP_AUTOCRINE_SIGNALING	GOBP_AUTOCRINE_SIGNALING	0.00013	0.018	50	7	2	20000	S100A8,S100A9
GOBP_CARDIAC_MUSCLE_CELL_CARDIAC_MUSCLE_CELL_ADHESION	GOBP_CARDIAC_MUSCLE_CELL_CARDIAC_MUSCLE_CELL_ADHESION	0.00013	0.018	50	7	2	20000	DSP,JUP
GOCC_POSTSYNAPTIC_CYTOSKELETON	GOCC_POSTSYNAPTIC_CYTOSKELETON	0.00013	0.018	50	7	2	20000	ACTB,ACTG1
GOMF_ICOSANOID_BINDING	GOMF_ICOSANOID_BINDING	0.00013	0.018	50	7	2	20000	S100A8,S100A9
REACTOME_MODULATION_BY_MTB_OF_HOST_IMMUNE_SYSTEM	REACTOME_MODULATION_BY_MTB_OF_HOST_IMMUNE_SYSTEM	0.00013	0.018	50	7	2	20000	B2M,UBA52
REACTOME_ANTIGEN_PROCESSING_CROSS_PRESENTATION	REACTOME_ANTIGEN_PROCESSING_CROSS_PRESENTATION	0.00014	0.02	50	106	4	20000	B2M,S100A8,S100A9,UBA52
REACTOME_SIGNALING_BY_VEGF	REACTOME_SIGNALING_BY_VEGF	0.00014	0.02	50	106	4	20000	ACTB,ACTG1,HSPB1,JUP
GOBP_TISSUE_MORPHOGENESIS	GOBP_TISSUE_MORPHOGENESIS	0.00015	0.02	50	625	8	20000	ACTB,ACTG1,DSP,KRT10,KRT16,KRT17,KRT6A,PFN1
REACTOME_RHO_GTPASE_EFFECTORS	REACTOME_RHO_GTPASE_EFFECTORS	0.00015	0.02	50	322	6	20000	ACTB,ACTG1,PFN1,S100A8,S100A9,SFN
GOBP_CHEMICAL_HOMEOSTASIS	GOBP_CHEMICAL_HOMEOSTASIS	0.00016	0.021	50	1208	11	20000	AQP3,B2M,FABP5,GSTP1,KRT1,KRT16,S100A14,S100A8,S100A9,SFN,TPT1
WP_BURN_WOUND_HEALING	WP_BURN_WOUND_HEALING	0.00016	0.022	50	110	4	20000	KRT6A,PFN1,S100A11,S100A9
GOBP_POSITIVE_REGULATION_OF_RECEPTOR_BINDING	GOBP_POSITIVE_REGULATION_OF_RECEPTOR_BINDING	0.00017	0.022	50	8	2	20000	ANXA2,B2M
GOBP_SEQUESTERING_OF_ZINC_ION	GOBP_SEQUESTERING_OF_ZINC_ION	0.00017	0.022	50	8	2	20000	S100A8,S100A9
GOBP_LOCOMOTION	GOBP_LOCOMOTION	0.00018	0.023	50	1921	14	20000	ACTB,ACTG1,HSPB1,JUP,KRT16,MALAT1,PFN1,S100A11,S100A14,S100A2,S100A7,S100A8,S100A9,TMSB10
WP_FAS_LIGAND_PATHWAY_AND_STRESS_INDUCTION_OF_HEAT_SHOCK_PROTEINS	WP_FAS_LIGAND_PATHWAY_AND_STRESS_INDUCTION_OF_HEAT_SHOCK_PROTEINS	0.00018	0.023	50	44	3	20000	ACTB,ACTG1,HSPB1
GOBP_MOLTING_CYCLE	GOBP_MOLTING_CYCLE	0.00019	0.024	50	114	4	20000	KRT14,KRT16,KRT17,SPINK5
GOBP_NEGATIVE_REGULATION_OF_PROTEOLYSIS	GOBP_NEGATIVE_REGULATION_OF_PROTEOLYSIS	0.00022	0.028	50	348	6	20000	ANXA2,CSTA,CSTB,PI3,SFN,SPINK5
GOMF_PEPTIDASE_REGULATOR_ACTIVITY	GOMF_PEPTIDASE_REGULATOR_ACTIVITY	0.00026	0.032	50	228	5	20000	ANXA2,CSTA,CSTB,PI3,SPINK5
GOBP_MORPHOGENESIS_OF_AN_EPITHELIUM	GOBP_MORPHOGENESIS_OF_AN_EPITHELIUM	0.00027	0.033	50	513	7	20000	ACTB,ACTG1,KRT10,KRT16,KRT17,KRT6A,PFN1
GOBP_POSTSYNAPTIC_ACTIN_CYTOSKELETON_ORGANIZATION	GOBP_POSTSYNAPTIC_ACTIN_CYTOSKELETON_ORGANIZATION	0.00027	0.033	50	10	2	20000	ACTB,ACTG1
GOCC_FASCIA_ADHERENS	GOCC_FASCIA_ADHERENS	0.00027	0.033	50	10	2	20000	DSP,JUP
GOBP_GRANULOCYTE_CHEMOTAXIS	GOBP_GRANULOCYTE_CHEMOTAXIS	0.00028	0.034	50	127	4	20000	S100A14,S100A7,S100A8,S100A9
REACTOME_GAP_JUNCTION_TRAFFICKING_AND_REGULATION	REACTOME_GAP_JUNCTION_TRAFFICKING_AND_REGULATION	0.00028	0.034	50	51	3	20000	ACTB,ACTG1,GJB2
GOBP_NEGATIVE_REGULATION_OF_HYDROLASE_ACTIVITY	GOBP_NEGATIVE_REGULATION_OF_HYDROLASE_ACTIVITY	3e-04	0.036	50	369	6	20000	ANXA2,CSTA,CSTB,PI3,SFN,SPINK5
REACTOME_TYPE_I_HEMIDESMOSOME_ASSEMBLY	REACTOME_TYPE_I_HEMIDESMOSOME_ASSEMBLY	0.00033	0.039	50	11	2	20000	KRT14,KRT5
GOBP_CELL_MIGRATION	GOBP_CELL_MIGRATION	0.00035	0.041	50	1556	12	20000	ACTG1,HSPB1,JUP,KRT16,PFN1,S100A11,S100A14,S100A2,S100A7,S100A8,S100A9,TMSB10
GOBP_DEFENSE_RESPONSE_TO_OTHER_ORGANISM	GOBP_DEFENSE_RESPONSE_TO_OTHER_ORGANISM	0.00037	0.043	50	1116	10	20000	ACTG1,KRT1,KRT16,KRT6A,PI3,S100A14,S100A7,S100A8,S100A9,SPINK5
REACTOME_SIGNALING_BY_RHO_GTPASES_MIRO_GTPASES_AND_RHOBTB3	REACTOME_SIGNALING_BY_RHO_GTPASES_MIRO_GTPASES_AND_RHOBTB3	0.00038	0.043	50	719	8	20000	ACTB,ACTG1,DSP,JUP,PFN1,S100A8,S100A9,SFN
GOBP_POSTSYNAPTIC_CYTOSKELETON_ORGANIZATION	GOBP_POSTSYNAPTIC_CYTOSKELETON_ORGANIZATION	4e-04	0.044	50	12	2	20000	ACTB,ACTG1
GOBP_REGULATION_OF_VENTRICULAR_CARDIAC_MUSCLE_CELL_ACTION_POTENTIAL	GOBP_REGULATION_OF_VENTRICULAR_CARDIAC_MUSCLE_CELL_ACTION_POTENTIAL	4e-04	0.044	50	12	2	20000	DSP,JUP
GOMF_PROTEIN_BINDING_INVOLVED_IN_HETEROTYPIC_CELL_CELL_ADHESION	GOMF_PROTEIN_BINDING_INVOLVED_IN_HETEROTYPIC_CELL_CELL_ADHESION	4e-04	0.044	50	12	2	20000	DSP,JUP
REACTOME_GAP_JUNCTION_DEGRADATION	REACTOME_GAP_JUNCTION_DEGRADATION	4e-04	0.044	50	12	2	20000	ACTB,ACTG1
GOBP_RESPONSE_TO_WOUNDING	GOBP_RESPONSE_TO_WOUNDING	0.00046	0.05	50	561	7	20000	ACTB,ACTG1,DSP,HSPB1,KRT1,KRT6A,S100A8
GOBP_LEUKOCYTE_AGGREGATION	GOBP_LEUKOCYTE_AGGREGATION	0.00047	0.05	50	13	2	20000	S100A8,S100A9
GOMF_STRUCTURAL_CONSTITUENT_OF_POSTSYNAPSE	GOMF_STRUCTURAL_CONSTITUENT_OF_POSTSYNAPSE	0.00047	0.05	50	13	2	20000	ACTB,ACTG1
GOMF_TOLL_LIKE_RECEPTOR_BINDING	GOMF_TOLL_LIKE_RECEPTOR_BINDING	0.00047	0.05	50	13	2	20000	S100A8,S100A9
GOBP_HETEROTYPIC_CELL_CELL_ADHESION	GOBP_HETEROTYPIC_CELL_CELL_ADHESION	5e-04	0.053	50	62	3	20000	DSP,JUP,PERP
GOCC_BLOOD_MICROPARTICLE	GOCC_BLOOD_MICROPARTICLE	5e-04	0.052	50	147	4	20000	ACTB,ACTG1,KRT1,PFN1
GOCC_EXTERNAL_ENCAPSULATING_STRUCTURE	GOCC_EXTERNAL_ENCAPSULATING_STRUCTURE	0.00051	0.053	50	570	7	20000	ANXA2,CSTB,KRT1,PI3,S100A7,S100A8,S100A9
GOBP_CELL_CELL_JUNCTION_ASSEMBLY	GOBP_CELL_CELL_JUNCTION_ASSEMBLY	0.00054	0.055	50	150	4	20000	ACTB,ACTG1,GJB2,JUP
GOBP_NEGATIVE_REGULATION_OF_MOLECULAR_FUNCTION	GOBP_NEGATIVE_REGULATION_OF_MOLECULAR_FUNCTION	0.00055	0.056	50	1172	10	20000	ACTB,ANXA2,B2M,CSTA,CSTB,GSTP1,HSPB1,PI3,SFN,SPINK5
GOMF_S100_PROTEIN_BINDING	GOMF_S100_PROTEIN_BINDING	0.00055	0.056	50	14	2	20000	ANXA2,S100A11
GOBP_REGULATION_OF_EPIDERMIS_DEVELOPMENT	GOBP_REGULATION_OF_EPIDERMIS_DEVELOPMENT	0.00058	0.058	50	65	3	20000	AQP3,KRT10,SFN
REACTOME_CELL_CELL_JUNCTION_ORGANIZATION	REACTOME_CELL_CELL_JUNCTION_ORGANIZATION	0.00058	0.058	50	65	3	20000	ACTB,ACTG1,JUP
GOBP_GRANULOCYTE_MIGRATION	GOBP_GRANULOCYTE_MIGRATION	0.00059	0.058	50	154	4	20000	S100A14,S100A7,S100A8,S100A9
GOBP_SUPRAMOLECULAR_FIBER_ORGANIZATION	GOBP_SUPRAMOLECULAR_FIBER_ORGANIZATION	0.00059	0.058	50	769	8	20000	ACTG1,B2M,DSP,KRT14,KRT16,KRT17,PFN1,TMSB10
GOBP_APOPTOTIC_SIGNALING_PATHWAY	GOBP_APOPTOTIC_SIGNALING_PATHWAY	0.00061	0.06	50	588	7	20000	GSTP1,HSPB1,PERP,S100A8,S100A9,SFN,TPT1
GOBP_BUNDLE_OF_HIS_CELL_TO_PURKINJE_MYOCYTE_COMMUNICATION	GOBP_BUNDLE_OF_HIS_CELL_TO_PURKINJE_MYOCYTE_COMMUNICATION	0.00063	0.06	50	15	2	20000	DSP,JUP
GOBP_PROTEIN_HETEROTETRAMERIZATION	GOBP_PROTEIN_HETEROTETRAMERIZATION	0.00063	0.06	50	15	2	20000	KRT1,KRT10
GOMF_LONG_CHAIN_FATTY_ACID_BINDING	GOMF_LONG_CHAIN_FATTY_ACID_BINDING	0.00063	0.06	50	15	2	20000	S100A8,S100A9
GOCC_COLLAGEN_CONTAINING_EXTRACELLULAR_MATRIX	GOCC_COLLAGEN_CONTAINING_EXTRACELLULAR_MATRIX	0.00066	0.063	50	427	6	20000	ANXA2,CSTB,KRT1,S100A7,S100A8,S100A9
GOBP_POSITIVE_REGULATION_OF_LOCOMOTION	GOBP_POSITIVE_REGULATION_OF_LOCOMOTION	0.00067	0.064	50	598	7	20000	ACTG1,HSPB1,MALAT1,PFN1,S100A11,S100A14,S100A7
GOBP_NEGATIVE_REGULATION_OF_CATALYTIC_ACTIVITY	GOBP_NEGATIVE_REGULATION_OF_CATALYTIC_ACTIVITY	0.00068	0.064	50	785	8	20000	ANXA2,CSTA,CSTB,GSTP1,HSPB1,PI3,SFN,SPINK5
GOBP_PLATELET_AGGREGATION	GOBP_PLATELET_AGGREGATION	0.00072	0.067	50	70	3	20000	ACTB,ACTG1,HSPB1
GOBP_PROTEIN_NITROSYLATION	GOBP_PROTEIN_NITROSYLATION	0.00072	0.067	50	16	2	20000	S100A8,S100A9
GOBP_POSITIVE_REGULATION_OF_CELL_GROWTH	GOBP_POSITIVE_REGULATION_OF_CELL_GROWTH	0.00073	0.067	50	163	4	20000	KRT17,S100A8,S100A9,SFN
REACTOME_TRANSLOCATION_OF_SLC2A4_GLUT4_TO_THE_PLASMA_MEMBRANE	REACTOME_TRANSLOCATION_OF_SLC2A4_GLUT4_TO_THE_PLASMA_MEMBRANE	0.00078	0.071	50	72	3	20000	ACTB,ACTG1,SFN
GOBP_REGULATION_OF_HYDROLASE_ACTIVITY	GOBP_REGULATION_OF_HYDROLASE_ACTIVITY	0.00079	0.072	50	1009	9	20000	ANXA2,CSTA,CSTB,PERP,PI3,S100A8,S100A9,SFN,SPINK5
GOBP_CHRONIC_INFLAMMATORY_RESPONSE	GOBP_CHRONIC_INFLAMMATORY_RESPONSE	0.00081	0.072	50	17	2	20000	S100A8,S100A9
GOBP_EPITHELIAL_CELL_CELL_ADHESION	GOBP_EPITHELIAL_CELL_CELL_ADHESION	0.00081	0.072	50	17	2	20000	DSP,JUP
GOCC_LAMELLAR_BODY	GOCC_LAMELLAR_BODY	0.00081	0.072	50	17	2	20000	KRTDAP,SPINK5
GOMF_ENZYME_REGULATOR_ACTIVITY	GOMF_ENZYME_REGULATOR_ACTIVITY	0.00083	0.073	50	1235	10	20000	ANXA2,CALML3,CALML5,CSTA,CSTB,GSTP1,HSPB1,PI3,SFN,SPINK5
HALLMARK_CHOLESTEROL_HOMEOSTASIS	HALLMARK_CHOLESTEROL_HOMEOSTASIS	0.00084	0.074	50	74	3	20000	ACTG1,FABP5,S100A11
GOBP_REGULATION_OF_INTRINSIC_APOPTOTIC_SIGNALING_PATHWAY	GOBP_REGULATION_OF_INTRINSIC_APOPTOTIC_SIGNALING_PATHWAY	0.00087	0.076	50	171	4	20000	HSPB1,S100A8,S100A9,TPT1
GOCC_ADHERENS_JUNCTION	GOCC_ADHERENS_JUNCTION	0.00089	0.077	50	172	4	20000	ACTB,ANXA2,JUP,S100A11
GOCC_CALYX_OF_HELD	GOCC_CALYX_OF_HELD	0.00091	0.077	50	18	2	20000	ACTB,ACTG1
GOMF_CADHERIN_BINDING_INVOLVED_IN_CELL_CELL_ADHESION	GOMF_CADHERIN_BINDING_INVOLVED_IN_CELL_CELL_ADHESION	0.00091	0.077	50	18	2	20000	ANXA2,S100A11
REACTOME_CELL_EXTRACELLULAR_MATRIX_INTERACTIONS	REACTOME_CELL_EXTRACELLULAR_MATRIX_INTERACTIONS	0.00091	0.077	50	18	2	20000	ACTB,ACTG1
REACTOME_IRAK4_DEFICIENCY_TLR2_4	REACTOME_IRAK4_DEFICIENCY_TLR2_4	0.00091	0.077	50	18	2	20000	S100A8,S100A9
GOBP_LEUKOCYTE_MIGRATION_INVOLVED_IN_INFLAMMATORY_RESPONSE	GOBP_LEUKOCYTE_MIGRATION_INVOLVED_IN_INFLAMMATORY_RESPONSE	0.001	0.085	50	19	2	20000	S100A8,S100A9
GOMF_STRUCTURAL_CONSTITUENT_OF_SYNAPSE	GOMF_STRUCTURAL_CONSTITUENT_OF_SYNAPSE	0.001	0.085	50	19	2	20000	ACTB,ACTG1
GOBP_CELL_CHEMOTAXIS	GOBP_CELL_CHEMOTAXIS	0.0011	0.092	50	315	5	20000	HSPB1,S100A14,S100A7,S100A8,S100A9
GOBP_POSITIVE_REGULATION_OF_MONOCYTE_CHEMOTAXIS	GOBP_POSITIVE_REGULATION_OF_MONOCYTE_CHEMOTAXIS	0.0011	0.093	50	20	2	20000	S100A14,S100A7
GOMF_CARBOXYLIC_ACID_BINDING	GOMF_CARBOXYLIC_ACID_BINDING	0.0011	0.093	50	183	4	20000	FABP5,GSTP1,S100A8,S100A9
GOBP_ANATOMICAL_STRUCTURE_HOMEOSTASIS	GOBP_ANATOMICAL_STRUCTURE_HOMEOSTASIS	0.0012	0.096	50	319	5	20000	ACTB,ACTG1,B2M,HSPB1,KRT1
PID_P38_MK2_PATHWAY	PID_P38_MK2_PATHWAY	0.0012	0.1	50	21	2	20000	HSPB1,SFN
REACTOME_REGULATION_OF_TLR_BY_ENDOGENOUS_LIGAND	REACTOME_REGULATION_OF_TLR_BY_ENDOGENOUS_LIGAND	0.0012	0.1	50	21	2	20000	S100A8,S100A9
GOBP_ECTODERM_DEVELOPMENT	GOBP_ECTODERM_DEVELOPMENT	0.0014	0.11	50	22	2	20000	KRT6B,TPT1
GOBP_PROTEIN_TETRAMERIZATION	GOBP_PROTEIN_TETRAMERIZATION	0.0014	0.11	50	88	3	20000	B2M,KRT1,KRT10
GOMF_CADHERIN_BINDING	GOMF_CADHERIN_BINDING	0.0014	0.11	50	334	5	20000	ANXA2,JUP,PFN1,S100A11,SFN
REACTOME_CHAPERONE_MEDIATED_AUTOPHAGY	REACTOME_CHAPERONE_MEDIATED_AUTOPHAGY	0.0014	0.11	50	22	2	20000	EEF1A1,UBA52
GOBP_CELL_JUNCTION_ORGANIZATION	GOBP_CELL_JUNCTION_ORGANIZATION	0.0015	0.12	50	687	7	20000	ACTB,ACTG1,DSP,GJB2,JUP,PERP,PFN1
GOBP_REGULATION_OF_RECEPTOR_BINDING	GOBP_REGULATION_OF_RECEPTOR_BINDING	0.0015	0.12	50	23	2	20000	ANXA2,B2M
GOCC_AZUROPHIL_GRANULE_LUMEN	GOCC_AZUROPHIL_GRANULE_LUMEN	0.0015	0.12	50	91	3	20000	ANXA2,FABP5,S100A7
HALLMARK_APICAL_JUNCTION	HALLMARK_APICAL_JUNCTION	0.0016	0.12	50	200	4	20000	ACTB,ACTG1,JUP,PFN1
HALLMARK_ESTROGEN_RESPONSE_LATE	HALLMARK_ESTROGEN_RESPONSE_LATE	0.0016	0.12	50	200	4	20000	FABP5,PERP,S100A9,SFN
HALLMARK_KRAS_SIGNALING_DN	HALLMARK_KRAS_SIGNALING_DN	0.0016	0.12	50	200	4	20000	CALML5,KRT1,KRT5,LGALS7
PID_TOLL_ENDOGENOUS_PATHWAY	PID_TOLL_ENDOGENOUS_PATHWAY	0.0016	0.12	50	24	2	20000	S100A8,S100A9
REACTOME_RHO_GTPASES_ACTIVATE_NADPH_OXIDASES	REACTOME_RHO_GTPASES_ACTIVATE_NADPH_OXIDASES	0.0016	0.12	50	24	2	20000	S100A8,S100A9
GOBP_BLOOD_VESSEL_MORPHOGENESIS	GOBP_BLOOD_VESSEL_MORPHOGENESIS	0.0017	0.13	50	701	7	20000	ACTG1,ANXA2,HSPB1,JUP,KRT1,S100A7,SPINK5
GOBP_TUBE_DEVELOPMENT	GOBP_TUBE_DEVELOPMENT	0.0017	0.13	50	1127	9	20000	ACTG1,ANXA2,GJB2,HSPB1,JUP,KRT1,PFN1,S100A7,SPINK5
GOBP_REGULATION_OF_RESPONSE_TO_STRESS	GOBP_REGULATION_OF_RESPONSE_TO_STRESS	0.0018	0.13	50	1364	10	20000	ACTB,ACTG1,B2M,GSTP1,HSPB1,KRT1,S100A8,S100A9,SPINK5,TPT1
GOMF_SERINE_TYPE_ENDOPEPTIDASE_INHIBITOR_ACTIVITY	GOMF_SERINE_TYPE_ENDOPEPTIDASE_INHIBITOR_ACTIVITY	0.0018	0.13	50	96	3	20000	ANXA2,PI3,SPINK5
GOBP_POSITIVE_REGULATION_OF_GRANULOCYTE_CHEMOTAXIS	GOBP_POSITIVE_REGULATION_OF_GRANULOCYTE_CHEMOTAXIS	0.0021	0.15	50	27	2	20000	S100A14,S100A7
GOBP_PROTEIN_HETEROOLIGOMERIZATION	GOBP_PROTEIN_HETEROOLIGOMERIZATION	0.0021	0.15	50	27	2	20000	KRT1,KRT10
GOBP_TUBE_MORPHOGENESIS	GOBP_TUBE_MORPHOGENESIS	0.0021	0.15	50	937	8	20000	ACTG1,ANXA2,HSPB1,JUP,KRT1,PFN1,S100A7,SPINK5
REACTOME_INFECTION_WITH_MYCOBACTERIUM_TUBERCULOSIS	REACTOME_INFECTION_WITH_MYCOBACTERIUM_TUBERCULOSIS	0.0021	0.15	50	27	2	20000	B2M,UBA52
GOBP_REGULATION_OF_APOPTOTIC_SIGNALING_PATHWAY	GOBP_REGULATION_OF_APOPTOTIC_SIGNALING_PATHWAY	0.0022	0.15	50	367	5	20000	GSTP1,HSPB1,S100A8,S100A9,TPT1
GOBP_REGULATION_OF_CARDIAC_MUSCLE_CELL_ACTION_POTENTIAL	GOBP_REGULATION_OF_CARDIAC_MUSCLE_CELL_ACTION_POTENTIAL	0.0022	0.15	50	28	2	20000	DSP,JUP
GOBP_REGULATION_OF_MONOCYTE_CHEMOTAXIS	GOBP_REGULATION_OF_MONOCYTE_CHEMOTAXIS	0.0022	0.15	50	28	2	20000	S100A14,S100A7
GOBP_TISSUE_MIGRATION	GOBP_TISSUE_MIGRATION	0.0022	0.15	50	368	5	20000	HSPB1,JUP,KRT16,PFN1,S100A2
GOMF_ACTIN_MONOMER_BINDING	GOMF_ACTIN_MONOMER_BINDING	0.0022	0.15	50	28	2	20000	PFN1,TMSB10
REACTOME_TOLL_LIKE_RECEPTOR_TLR1_TLR2_CASCADE	REACTOME_TOLL_LIKE_RECEPTOR_TLR1_TLR2_CASCADE	0.0022	0.15	50	103	3	20000	S100A8,S100A9,UBA52
GOBP_HEMOSTASIS	GOBP_HEMOSTASIS	0.0025	0.17	50	228	4	20000	ACTB,ACTG1,HSPB1,KRT1
GOBP_MYELOID_LEUKOCYTE_MIGRATION	GOBP_MYELOID_LEUKOCYTE_MIGRATION	0.0026	0.18	50	230	4	20000	S100A14,S100A7,S100A8,S100A9
GOMF_CELL_ADHESION_MOLECULE_BINDING	GOMF_CELL_ADHESION_MOLECULE_BINDING	0.0026	0.18	50	558	6	20000	ANXA2,DSP,JUP,PFN1,S100A11,SFN
GOMF_KINASE_BINDING	GOMF_KINASE_BINDING	0.0026	0.18	50	754	7	20000	ACTB,DSP,EEF1A1,GSTP1,HSPB1,JUP,SFN
GOBP_REGULATION_OF_CYSTEINE_TYPE_ENDOPEPTIDASE_ACTIVITY	GOBP_REGULATION_OF_CYSTEINE_TYPE_ENDOPEPTIDASE_ACTIVITY	0.0027	0.18	50	232	4	20000	PERP,S100A8,S100A9,SFN
GOBP_REGULATION_OF_RESPONSE_TO_EXTERNAL_STIMULUS	GOBP_REGULATION_OF_RESPONSE_TO_EXTERNAL_STIMULUS	0.0027	0.18	50	978	8	20000	GSTP1,HSPB1,KRT1,S100A14,S100A7,S100A8,S100A9,SPINK5
REACTOME_DISEASES_OF_IMMUNE_SYSTEM	REACTOME_DISEASES_OF_IMMUNE_SYSTEM	0.0027	0.18	50	31	2	20000	S100A8,S100A9
REACTOME_HSF1_ACTIVATION	REACTOME_HSF1_ACTIVATION	0.0027	0.18	50	31	2	20000	EEF1A1,HSPB1
REACTOME_INTERACTION_BETWEEN_L1_AND_ANKYRINS	REACTOME_INTERACTION_BETWEEN_L1_AND_ANKYRINS	0.0027	0.18	50	31	2	20000	ACTB,ACTG1
GOBP_ANATOMICAL_STRUCTURE_FORMATION_INVOLVED_IN_MORPHOGENESIS	GOBP_ANATOMICAL_STRUCTURE_FORMATION_INVOLVED_IN_MORPHOGENESIS	0.0028	0.18	50	1209	9	20000	ACTG1,ANXA2,HSPB1,JUP,KRT1,PERP,PFN1,S100A7,SPINK5
GOBP_LEUKOCYTE_CHEMOTAXIS	GOBP_LEUKOCYTE_CHEMOTAXIS	0.0028	0.19	50	236	4	20000	S100A14,S100A7,S100A8,S100A9
GOBP_POSITIVE_REGULATION_OF_EPIDERMIS_DEVELOPMENT	GOBP_POSITIVE_REGULATION_OF_EPIDERMIS_DEVELOPMENT	0.0029	0.19	50	32	2	20000	KRT10,SFN
GOBP_REGULATION_OF_ACTIN_FILAMENT_BASED_PROCESS	GOBP_REGULATION_OF_ACTIN_FILAMENT_BASED_PROCESS	0.0029	0.19	50	392	5	20000	ACTG1,DSP,JUP,PFN1,TMSB10
GOMF_IDENTICAL_PROTEIN_BINDING	GOMF_IDENTICAL_PROTEIN_BINDING	0.0029	0.19	50	1977	12	20000	ACTB,ACTG1,ANXA2,AQP3,B2M,FABP5,GJB2,HSPB1,JUP,S100A11,S100A2,SFN
REACTOME_RHO_GTPASES_ACTIVATE_IQGAPS	REACTOME_RHO_GTPASES_ACTIVATE_IQGAPS	0.0029	0.19	50	32	2	20000	ACTB,ACTG1
GOBP_TRANSEPITHELIAL_TRANSPORT	GOBP_TRANSEPITHELIAL_TRANSPORT	0.0031	0.2	50	33	2	20000	ACTB,ACTG1
GOMF_PROTEIN_SERINE_THREONINE_KINASE_INHIBITOR_ACTIVITY	GOMF_PROTEIN_SERINE_THREONINE_KINASE_INHIBITOR_ACTIVITY	0.0031	0.2	50	33	2	20000	HSPB1,SFN
GOBP_DEFENSE_RESPONSE	GOBP_DEFENSE_RESPONSE	0.0032	0.21	50	1739	11	20000	ACTG1,GSTP1,KRT1,KRT16,KRT6A,PI3,S100A14,S100A7,S100A8,S100A9,SPINK5
GOBP_MAINTENANCE_OF_BLOOD_BRAIN_BARRIER	GOBP_MAINTENANCE_OF_BLOOD_BRAIN_BARRIER	0.0035	0.22	50	35	2	20000	ACTB,ACTG1
GOBP_VENTRICULAR_CARDIAC_MUSCLE_CELL_ACTION_POTENTIAL	GOBP_VENTRICULAR_CARDIAC_MUSCLE_CELL_ACTION_POTENTIAL	0.0035	0.22	50	35	2	20000	DSP,JUP
SIG_REGULATION_OF_THE_ACTIN_CYTOSKELETON_BY_RHO_GTPASES	SIG_REGULATION_OF_THE_ACTIN_CYTOSKELETON_BY_RHO_GTPASES	0.0035	0.22	50	35	2	20000	ACTG1,PFN1
REACTOME_RHO_GTPASES_ACTIVATE_WASPS_AND_WAVES	REACTOME_RHO_GTPASES_ACTIVATE_WASPS_AND_WAVES	0.0037	0.23	50	36	2	20000	ACTB,ACTG1
GOBP_POSITIVE_REGULATION_OF_GROWTH	GOBP_POSITIVE_REGULATION_OF_GROWTH	0.0038	0.24	50	256	4	20000	KRT17,S100A8,S100A9,SFN
GOBP_VASCULATURE_DEVELOPMENT	GOBP_VASCULATURE_DEVELOPMENT	0.004	0.25	50	819	7	20000	ACTG1,ANXA2,HSPB1,JUP,KRT1,S100A7,SPINK5
REACTOME_DNA_DAMAGE_RECOGNITION_IN_GG_NER	REACTOME_DNA_DAMAGE_RECOGNITION_IN_GG_NER	0.0041	0.25	50	38	2	20000	ACTB,UBA52
GOBP_PLATELET_ACTIVATION	GOBP_PLATELET_ACTIVATION	0.0043	0.26	50	131	3	20000	ACTB,ACTG1,HSPB1
GOBP_REGULATION_OF_HEART_RATE_BY_CARDIAC_CONDUCTION	GOBP_REGULATION_OF_HEART_RATE_BY_CARDIAC_CONDUCTION	0.0043	0.26	50	39	2	20000	DSP,JUP
GOBP_REGULATION_OF_ACTIN_FILAMENT_BASED_MOVEMENT	GOBP_REGULATION_OF_ACTIN_FILAMENT_BASED_MOVEMENT	0.0045	0.27	50	40	2	20000	DSP,JUP
REACTOME_MAP2K_AND_MAPK_ACTIVATION	REACTOME_MAP2K_AND_MAPK_ACTIVATION	0.0045	0.27	50	40	2	20000	ACTB,ACTG1
GOBP_RESPONSE_TO_OXIDATIVE_STRESS	GOBP_RESPONSE_TO_OXIDATIVE_STRESS	0.0046	0.27	50	436	5	20000	GJB2,GSTP1,HSPB1,KRT1,S100A7
GOBP_ZINC_ION_HOMEOSTASIS	GOBP_ZINC_ION_HOMEOSTASIS	0.0047	0.28	50	41	2	20000	S100A8,S100A9
GOCC_BASAL_PART_OF_CELL	GOCC_BASAL_PART_OF_CELL	0.0047	0.28	50	271	4	20000	ANXA2,AQP3,DSP,KRT14
GOBP_POSITIVE_REGULATION_OF_RESPONSE_TO_EXTERNAL_STIMULUS	GOBP_POSITIVE_REGULATION_OF_RESPONSE_TO_EXTERNAL_STIMULUS	0.0048	0.28	50	441	5	20000	HSPB1,S100A14,S100A7,S100A8,S100A9
GOMF_PROTEASE_BINDING	GOMF_PROTEASE_BINDING	0.0048	0.28	50	136	3	20000	ANXA2,CSTA,CSTB
PID_P53_DOWNSTREAM_PATHWAY	PID_P53_DOWNSTREAM_PATHWAY	0.0049	0.29	50	137	3	20000	PERP,S100A2,SFN
REACTOME_EPHB_MEDIATED_FORWARD_SIGNALING	REACTOME_EPHB_MEDIATED_FORWARD_SIGNALING	0.0049	0.29	50	42	2	20000	ACTB,ACTG1
WP_COMMON_PATHWAYS_UNDERLYING_DRUG_ADDICTION	WP_COMMON_PATHWAYS_UNDERLYING_DRUG_ADDICTION	0.0049	0.29	50	42	2	20000	ACTB,ACTG1
GOBP_TRANSITION_METAL_ION_HOMEOSTASIS	GOBP_TRANSITION_METAL_ION_HOMEOSTASIS	0.0051	0.29	50	139	3	20000	B2M,S100A8,S100A9
GOBP_ASTROCYTE_DEVELOPMENT	GOBP_ASTROCYTE_DEVELOPMENT	0.0052	0.3	50	43	2	20000	S100A8,S100A9
GOBP_POSITIVE_REGULATION_OF_CHEMOTAXIS	GOBP_POSITIVE_REGULATION_OF_CHEMOTAXIS	0.0052	0.3	50	140	3	20000	HSPB1,S100A14,S100A7
REACTOME_RHO_GTPASES_ACTIVATE_FORMINS	REACTOME_RHO_GTPASES_ACTIVATE_FORMINS	0.0052	0.3	50	140	3	20000	ACTB,ACTG1,PFN1
WP_RENINANGIOTENSINALDOSTERONE_SYSTEM_RAAS	WP_RENINANGIOTENSINALDOSTERONE_SYSTEM_RAAS	0.0054	0.31	50	44	2	20000	CALML3,CALML5
GOBP_INNATE_IMMUNE_RESPONSE	GOBP_INNATE_IMMUNE_RESPONSE	0.0057	0.32	50	872	7	20000	ACTG1,KRT1,KRT16,PI3,S100A7,S100A8,S100A9
REACTOME_CLATHRIN_MEDIATED_ENDOCYTOSIS	REACTOME_CLATHRIN_MEDIATED_ENDOCYTOSIS	0.0057	0.32	50	145	3	20000	ACTB,ACTG1,UBA52
REACTOME_SIGNALING_BY_MODERATE_KINASE_ACTIVITY_BRAF_MUTANTS	REACTOME_SIGNALING_BY_MODERATE_KINASE_ACTIVITY_BRAF_MUTANTS	0.0057	0.32	50	45	2	20000	ACTB,ACTG1
GOBP_POSITIVE_REGULATION_OF_CYSTEINE_TYPE_ENDOPEPTIDASE_ACTIVITY	GOBP_POSITIVE_REGULATION_OF_CYSTEINE_TYPE_ENDOPEPTIDASE_ACTIVITY	0.0058	0.33	50	146	3	20000	PERP,S100A8,S100A9
GOBP_IMMUNE_RESPONSE	GOBP_IMMUNE_RESPONSE	0.0059	0.33	50	1882	11	20000	ACTG1,B2M,KRT1,KRT16,KRT6A,PI3,S100A14,S100A7,S100A8,S100A9,SPINK5
GOCC_APICAL_JUNCTION_COMPLEX	GOCC_APICAL_JUNCTION_COMPLEX	0.006	0.34	50	148	3	20000	ACTB,ACTG1,JUP
GOBP_RESPONSE_TO_LIPID	GOBP_RESPONSE_TO_LIPID	0.0062	0.34	50	887	7	20000	AQP3,GJB2,GSTP1,S100A14,S100A7,S100A8,S100A9
GOMF_ORGANIC_ACID_BINDING	GOMF_ORGANIC_ACID_BINDING	0.0063	0.34	50	150	3	20000	FABP5,S100A8,S100A9
WP_REGULATION_OF_ACTIN_CYTOSKELETON	WP_REGULATION_OF_ACTIN_CYTOSKELETON	0.0063	0.34	50	150	3	20000	ACTB,ACTG1,PFN1
GOCC_INTERCALATED_DISC	GOCC_INTERCALATED_DISC	0.0064	0.35	50	48	2	20000	DSP,JUP
PID_AJDISS_2PATHWAY	PID_AJDISS_2PATHWAY	0.0064	0.35	50	48	2	20000	DSP,JUP
WP_MECHANOREGULATION_AND_PATHOLOGY_OF_YAPTAZ_VIA_HIPPO_AND_NONHIPPO_MECHANISMS	WP_MECHANOREGULATION_AND_PATHOLOGY_OF_YAPTAZ_VIA_HIPPO_AND_NONHIPPO_MECHANISMS	0.0064	0.35	50	48	2	20000	ACTB,ACTG1
GOBP_NEGATIVE_REGULATION_OF_PROTEIN_METABOLIC_PROCESS	GOBP_NEGATIVE_REGULATION_OF_PROTEIN_METABOLIC_PROCESS	0.0065	0.35	50	1128	8	20000	ANXA2,CSTA,CSTB,GSTP1,HSPB1,PI3,SFN,SPINK5
GOBP_PEPTIDYL_CYSTEINE_MODIFICATION	GOBP_PEPTIDYL_CYSTEINE_MODIFICATION	0.0067	0.36	50	49	2	20000	S100A8,S100A9
REACTOME_RECYCLING_PATHWAY_OF_L1	REACTOME_RECYCLING_PATHWAY_OF_L1	0.0067	0.36	50	49	2	20000	ACTB,ACTG1
GOBP_AMEBOIDAL_TYPE_CELL_MIGRATION	GOBP_AMEBOIDAL_TYPE_CELL_MIGRATION	0.0069	0.37	50	482	5	20000	HSPB1,JUP,KRT16,PFN1,S100A2
REACTOME_TOLL_LIKE_RECEPTOR_CASCADES	REACTOME_TOLL_LIKE_RECEPTOR_CASCADES	0.0069	0.37	50	155	3	20000	S100A8,S100A9,UBA52
GOBP_ADHERENS_JUNCTION_ORGANIZATION	GOBP_ADHERENS_JUNCTION_ORGANIZATION	0.007	0.37	50	50	2	20000	ACTB,DSP
GOBP_PROSTANOID_METABOLIC_PROCESS	GOBP_PROSTANOID_METABOLIC_PROCESS	0.007	0.37	50	50	2	20000	FABP5,GSTP1
GOCC_AZUROPHIL_GRANULE	GOCC_AZUROPHIL_GRANULE	0.0071	0.37	50	157	3	20000	ANXA2,FABP5,S100A7
GOBP_REGULATION_OF_GRANULOCYTE_CHEMOTAXIS	GOBP_REGULATION_OF_GRANULOCYTE_CHEMOTAXIS	0.0072	0.38	50	51	2	20000	S100A14,S100A7
REACTOME_EPH_EPHRIN_MEDIATED_REPULSION_OF_CELLS	REACTOME_EPH_EPHRIN_MEDIATED_REPULSION_OF_CELLS	0.0072	0.38	50	51	2	20000	ACTB,ACTG1
WP_MYOMETRIAL_RELAXATION_AND_CONTRACTION_PATHWAYS	WP_MYOMETRIAL_RELAXATION_AND_CONTRACTION_PATHWAYS	0.0072	0.38	50	158	3	20000	ACTB,ACTG1,SFN
GOCC_CELL_CORTEX	GOCC_CELL_CORTEX	0.0074	0.39	50	310	4	20000	ACTB,EEF1A1,PFN1,SPINK5
GOBP_AGING	GOBP_AGING	0.0077	0.4	50	313	4	20000	B2M,GJB2,KRT14,KRT16
GOBP_DEFENSE_RESPONSE_TO_FUNGUS	GOBP_DEFENSE_RESPONSE_TO_FUNGUS	0.0078	0.4	50	53	2	20000	S100A8,S100A9
GOMF_MOLECULAR_FUNCTION_REGULATOR	GOMF_MOLECULAR_FUNCTION_REGULATOR	0.0078	0.4	50	1953	11	20000	ANXA2,CALML3,CALML5,CSTA,CSTB,GSTP1,HSPB1,PFN1,PI3,SFN,SPINK5
GOCC_TERTIARY_GRANULE	GOCC_TERTIARY_GRANULE	0.008	0.41	50	164	3	20000	B2M,CSTB,DSP
GOBP_CARDIAC_MUSCLE_CELL_ACTION_POTENTIAL_INVOLVED_IN_CONTRACTION	GOBP_CARDIAC_MUSCLE_CELL_ACTION_POTENTIAL_INVOLVED_IN_CONTRACTION	0.0081	0.41	50	54	2	20000	DSP,JUP
GOBP_POSITIVE_REGULATION_OF_RECEPTOR_MEDIATED_ENDOCYTOSIS	GOBP_POSITIVE_REGULATION_OF_RECEPTOR_MEDIATED_ENDOCYTOSIS	0.0081	0.41	50	54	2	20000	ANXA2,B2M
KEGG_VIBRIO_CHOLERAE_INFECTION	KEGG_VIBRIO_CHOLERAE_INFECTION	0.0081	0.41	50	54	2	20000	ACTB,ACTG1
PID_TAP63_PATHWAY	PID_TAP63_PATHWAY	0.0081	0.41	50	54	2	20000	PERP,S100A2
GOCC_TERTIARY_GRANULE_LUMEN	GOCC_TERTIARY_GRANULE_LUMEN	0.0084	0.41	50	55	2	20000	B2M,CSTB
GOMF_PROTEIN_KINASE_C_BINDING	GOMF_PROTEIN_KINASE_C_BINDING	0.0084	0.41	50	55	2	20000	DSP,HSPB1
REACTOME_AUF1_HNRNP_D0_BINDS_AND_DESTABILIZES_MRNA	REACTOME_AUF1_HNRNP_D0_BINDS_AND_DESTABILIZES_MRNA	0.0084	0.41	50	55	2	20000	HSPB1,UBA52
REACTOME_SENSORY_PROCESSING_OF_SOUND_BY_OUTER_HAIR_CELLS_OF_THE_COCHLEA	REACTOME_SENSORY_PROCESSING_OF_SOUND_BY_OUTER_HAIR_CELLS_OF_THE_COCHLEA	0.0084	0.41	50	55	2	20000	ACTB,ACTG1
WP_PATHOGENIC_ESCHERICHIA_COLI_INFECTION	WP_PATHOGENIC_ESCHERICHIA_COLI_INFECTION	0.0084	0.41	50	55	2	20000	ACTB,ACTG1
GOMF_CYSTEINE_TYPE_ENDOPEPTIDASE_INHIBITOR_ACTIVITY	GOMF_CYSTEINE_TYPE_ENDOPEPTIDASE_INHIBITOR_ACTIVITY	0.0087	0.42	50	56	2	20000	CSTA,CSTB
KEGG_PATHOGENIC_ESCHERICHIA_COLI_INFECTION	KEGG_PATHOGENIC_ESCHERICHIA_COLI_INFECTION	0.0087	0.42	50	56	2	20000	ACTB,ACTG1
REACTOME_MAPK_FAMILY_SIGNALING_CASCADES	REACTOME_MAPK_FAMILY_SIGNALING_CASCADES	0.0089	0.44	50	327	4	20000	ACTB,ACTG1,HSPB1,UBA52
GOBP_REGULATION_OF_ACTION_POTENTIAL	GOBP_REGULATION_OF_ACTION_POTENTIAL	0.009	0.44	50	57	2	20000	DSP,JUP
GOBP_CIRCULATORY_SYSTEM_DEVELOPMENT	GOBP_CIRCULATORY_SYSTEM_DEVELOPMENT	0.0092	0.45	50	1199	8	20000	ACTG1,ANXA2,DSP,HSPB1,JUP,KRT1,S100A7,SPINK5
GOBP_MAINTENANCE_OF_LOCATION	GOBP_MAINTENANCE_OF_LOCATION	0.0092	0.45	50	330	4	20000	S100A7,S100A8,S100A9,TMSB10
GOCC_VACUOLAR_LUMEN	GOCC_VACUOLAR_LUMEN	0.0094	0.45	50	174	3	20000	ANXA2,FABP5,S100A7
REACTOME_SIGNALING_BY_RECEPTOR_TYROSINE_KINASES	REACTOME_SIGNALING_BY_RECEPTOR_TYROSINE_KINASES	0.0094	0.45	50	519	5	20000	ACTB,ACTG1,HSPB1,JUP,UBA52
GOBP_CELL_COMMUNICATION_INVOLVED_IN_CARDIAC_CONDUCTION	GOBP_CELL_COMMUNICATION_INVOLVED_IN_CARDIAC_CONDUCTION	0.0099	0.47	50	60	2	20000	DSP,JUP
GOBP_POSITIVE_REGULATION_OF_NUCLEOCYTOPLASMIC_TRANSPORT	GOBP_POSITIVE_REGULATION_OF_NUCLEOCYTOPLASMIC_TRANSPORT	0.0099	0.47	50	60	2	20000	JUP,SFN
GOBP_REGULATION_OF_CYTOSKELETON_ORGANIZATION	GOBP_REGULATION_OF_CYTOSKELETON_ORGANIZATION	0.0099	0.47	50	526	5	20000	ACTG1,PFN1,S100A8,S100A9,TMSB10
GOBP_ANTIBACTERIAL_HUMORAL_RESPONSE	GOBP_ANTIBACTERIAL_HUMORAL_RESPONSE	0.01	0.48	50	61	2	20000	PI3,SPINK5
GOBP_POSITIVE_REGULATION_OF_INTRINSIC_APOPTOTIC_SIGNALING_PATHWAY	GOBP_POSITIVE_REGULATION_OF_INTRINSIC_APOPTOTIC_SIGNALING_PATHWAY	0.01	0.48	50	61	2	20000	S100A8,S100A9
GOBP_PRESYNAPTIC_ENDOCYTOSIS	GOBP_PRESYNAPTIC_ENDOCYTOSIS	0.01	0.48	50	61	2	20000	ACTB,ACTG1
REACTOME_APOPTOSIS	REACTOME_APOPTOSIS	0.01	0.48	50	179	3	20000	DSP,SFN,UBA52
GOBP_MEMBRANE_BIOGENESIS	GOBP_MEMBRANE_BIOGENESIS	0.011	0.49	50	62	2	20000	ANXA2,DMKN
GOBP_RESPONSE_TO_FUNGUS	GOBP_RESPONSE_TO_FUNGUS	0.011	0.52	50	64	2	20000	S100A8,S100A9
GOBP_RESPONSE_TO_METAL_ION	GOBP_RESPONSE_TO_METAL_ION	0.011	0.52	50	350	4	20000	ACTG1,AQP3,B2M,S100A8
GOCC_LATERAL_PLASMA_MEMBRANE	GOCC_LATERAL_PLASMA_MEMBRANE	0.011	0.52	50	64	2	20000	GJB2,JUP
GOCC_SPECIFIC_GRANULE_LUMEN	GOCC_SPECIFIC_GRANULE_LUMEN	0.011	0.49	50	62	2	20000	B2M,JUP
GOBP_ANAGEN	GOBP_ANAGEN	0.012	0.54	50	5	1	20000	SPINK5
GOBP_CELLULAR_RESPONSE_TO_INDOLE_3_METHANOL	GOBP_CELLULAR_RESPONSE_TO_INDOLE_3_METHANOL	0.012	0.54	50	5	1	20000	JUP
GOBP_CELLULAR_RESPONSE_TO_OXYGEN_GLUCOSE_DEPRIVATION	GOBP_CELLULAR_RESPONSE_TO_OXYGEN_GLUCOSE_DEPRIVATION	0.012	0.54	50	5	1	20000	AQP3
GOBP_NEGATIVE_REGULATION_OF_ACTIN_FILAMENT_POLYMERIZATION	GOBP_NEGATIVE_REGULATION_OF_ACTIN_FILAMENT_POLYMERIZATION	0.012	0.52	50	65	2	20000	PFN1,TMSB10
GOBP_POSITIVE_REGULATION_OF_ENDOTHELIAL_CELL_CHEMOTAXIS_BY_VEGF_ACTIVATED_VASCULAR_ENDOTHELIAL_GROWTH_FACTOR_RECEPTOR_SIGNALING_PATHWAY	GOBP_POSITIVE_REGULATION_OF_ENDOTHELIAL_CELL_CHEMOTAXIS_BY_VEGF_ACTIVATED_VASCULAR_ENDOTHELIAL_GROWTH_FACTOR_RECEPTOR_SIGNALING_PATHWAY	0.012	0.54	50	5	1	20000	HSPB1
GOBP_POSITIVE_REGULATION_OF_INTRACELLULAR_LIPID_TRANSPORT	GOBP_POSITIVE_REGULATION_OF_INTRACELLULAR_LIPID_TRANSPORT	0.012	0.54	50	5	1	20000	ANXA2
GOBP_POSITIVE_REGULATION_OF_LOW_DENSITY_LIPOPROTEIN_RECEPTOR_ACTIVITY	GOBP_POSITIVE_REGULATION_OF_LOW_DENSITY_LIPOPROTEIN_RECEPTOR_ACTIVITY	0.012	0.54	50	5	1	20000	ANXA2
GOBP_POSITIVE_REGULATION_OF_MONONUCLEAR_CELL_MIGRATION	GOBP_POSITIVE_REGULATION_OF_MONONUCLEAR_CELL_MIGRATION	0.012	0.53	50	66	2	20000	S100A14,S100A7
GOBP_PROTEOLYSIS	GOBP_PROTEOLYSIS	0.012	0.54	50	1790	10	20000	ANXA2,CSTA,CSTB,PERP,PI3,S100A8,S100A9,SFN,SPINK5,UBA52
GOBP_REGULATION_OF_FOREBRAIN_NEURON_DIFFERENTIATION	GOBP_REGULATION_OF_FOREBRAIN_NEURON_DIFFERENTIATION	0.012	0.54	50	5	1	20000	B2M
GOBP_REGULATION_OF_INTEGRIN_BIOSYNTHETIC_PROCESS	GOBP_REGULATION_OF_INTEGRIN_BIOSYNTHETIC_PROCESS	0.012	0.54	50	5	1	20000	S100A9
GOBP_REGULATION_OF_VASCULATURE_DEVELOPMENT	GOBP_REGULATION_OF_VASCULATURE_DEVELOPMENT	0.012	0.53	50	353	4	20000	HSPB1,JUP,KRT1,SPINK5
GOBP_RESPONSE_TO_STILBENOID	GOBP_RESPONSE_TO_STILBENOID	0.012	0.54	50	5	1	20000	LY6D
GOBP_RETROGRADE_TRANS_SYNAPTIC_SIGNALING_BY_LIPID	GOBP_RETROGRADE_TRANS_SYNAPTIC_SIGNALING_BY_LIPID	0.012	0.54	50	5	1	20000	FABP5
GOBP_ZYMOGEN_ACTIVATION	GOBP_ZYMOGEN_ACTIVATION	0.012	0.52	50	65	2	20000	ANXA2,PERP
GOCC_EARLY_ENDOSOME_LUMEN	GOCC_EARLY_ENDOSOME_LUMEN	0.012	0.54	50	5	1	20000	B2M
GOMF_SCAFFOLD_PROTEIN_BINDING	GOMF_SCAFFOLD_PROTEIN_BINDING	0.012	0.54	50	67	2	20000	DSP,KRT5
KEGG_GLIOMA	KEGG_GLIOMA	0.012	0.52	50	65	2	20000	CALML3,CALML5
REACTOME_SIGNALING_BY_BRAF_AND_RAF1_FUSIONS	REACTOME_SIGNALING_BY_BRAF_AND_RAF1_FUSIONS	0.012	0.52	50	65	2	20000	ACTB,ACTG1
GOBP_MONOCYTE_CHEMOTAXIS	GOBP_MONOCYTE_CHEMOTAXIS	0.013	0.56	50	70	2	20000	S100A14,S100A7
GOBP_POSITIVE_REGULATION_OF_INTRACELLULAR_TRANSPORT	GOBP_POSITIVE_REGULATION_OF_INTRACELLULAR_TRANSPORT	0.013	0.56	50	197	3	20000	ANXA2,JUP,SFN
GOBP_POSITIVE_REGULATION_OF_PEPTIDASE_ACTIVITY	GOBP_POSITIVE_REGULATION_OF_PEPTIDASE_ACTIVITY	0.013	0.55	50	195	3	20000	PERP,S100A8,S100A9
GOBP_REGULATION_OF_PROTEIN_BINDING	GOBP_REGULATION_OF_PROTEIN_BINDING	0.013	0.56	50	197	3	20000	ACTB,ANXA2,B2M
GOCC_CELL_CELL_CONTACT_ZONE	GOCC_CELL_CELL_CONTACT_ZONE	0.013	0.56	50	70	2	20000	DSP,JUP
KEGG_LONG_TERM_POTENTIATION	KEGG_LONG_TERM_POTENTIATION	0.013	0.56	50	70	2	20000	CALML3,CALML5
KEGG_P53_SIGNALING_PATHWAY	KEGG_P53_SIGNALING_PATHWAY	0.013	0.54	50	68	2	20000	PERP,SFN
KEGG_VIRAL_MYOCARDITIS	KEGG_VIRAL_MYOCARDITIS	0.013	0.56	50	70	2	20000	ACTB,ACTG1
WP_MELANOMA	WP_MELANOMA	0.013	0.54	50	68	2	20000	CALML3,CALML5
GOBP_POSITIVE_REGULATION_OF_PROTEOLYSIS	GOBP_POSITIVE_REGULATION_OF_PROTEOLYSIS	0.014	0.58	50	373	4	20000	ANXA2,PERP,S100A8,S100A9
GOBP_SYNAPTIC_VESICLE_RECYCLING	GOBP_SYNAPTIC_VESICLE_RECYCLING	0.014	0.58	50	73	2	20000	ACTB,ACTG1
GOCC_SCHAFFER_COLLATERAL_CA1_SYNAPSE	GOCC_SCHAFFER_COLLATERAL_CA1_SYNAPSE	0.014	0.58	50	72	2	20000	ACTB,ACTG1
HALLMARK_P53_PATHWAY	HALLMARK_P53_PATHWAY	0.014	0.57	50	200	3	20000	KRT17,PERP,SFN
KEGG_ADHERENS_JUNCTION	KEGG_ADHERENS_JUNCTION	0.014	0.58	50	73	2	20000	ACTB,ACTG1
REACTOME_CLASS_I_MHC_MEDIATED_ANTIGEN_PROCESSING_PRESENTATION	REACTOME_CLASS_I_MHC_MEDIATED_ANTIGEN_PROCESSING_PRESENTATION	0.014	0.58	50	377	4	20000	B2M,S100A8,S100A9,UBA52
GOBP_ACTIN_FILAMENT_BASED_PROCESS	GOBP_ACTIN_FILAMENT_BASED_PROCESS	0.015	0.58	50	808	6	20000	ACTB,ACTG1,DSP,JUP,PFN1,TMSB10
GOBP_CARDIAC_MUSCLE_CELL_CONTRACTION	GOBP_CARDIAC_MUSCLE_CELL_CONTRACTION	0.015	0.59	50	75	2	20000	DSP,JUP
GOBP_GAP_JUNCTION_MEDIATED_INTERCELLULAR_TRANSPORT	GOBP_GAP_JUNCTION_MEDIATED_INTERCELLULAR_TRANSPORT	0.015	0.58	50	6	1	20000	GJB2
GOBP_INTEGRIN_BIOSYNTHETIC_PROCESS	GOBP_INTEGRIN_BIOSYNTHETIC_PROCESS	0.015	0.58	50	6	1	20000	S100A9
GOBP_LEUKOCYTE_CELL_CELL_ADHESION	GOBP_LEUKOCYTE_CELL_CELL_ADHESION	0.015	0.58	50	381	4	20000	B2M,LGALS7B,S100A8,S100A9
GOBP_LIPID_TRANSPORT_ACROSS_BLOOD_BRAIN_BARRIER	GOBP_LIPID_TRANSPORT_ACROSS_BLOOD_BRAIN_BARRIER	0.015	0.58	50	6	1	20000	FABP5
GOBP_LOW_DENSITY_LIPOPROTEIN_RECEPTOR_PARTICLE_METABOLIC_PROCESS	GOBP_LOW_DENSITY_LIPOPROTEIN_RECEPTOR_PARTICLE_METABOLIC_PROCESS	0.015	0.58	50	6	1	20000	ANXA2
GOBP_NEGATIVE_REGULATION_OF_DEFENSE_RESPONSE_TO_BACTERIUM	GOBP_NEGATIVE_REGULATION_OF_DEFENSE_RESPONSE_TO_BACTERIUM	0.015	0.58	50	6	1	20000	SPINK5
GOBP_NEGATIVE_REGULATION_OF_MONOCYTE_CHEMOTACTIC_PROTEIN_1_PRODUCTION	GOBP_NEGATIVE_REGULATION_OF_MONOCYTE_CHEMOTACTIC_PROTEIN_1_PRODUCTION	0.015	0.58	50	6	1	20000	GSTP1
GOBP_PROTEIN_LOCALIZATION_TO_ADHERENS_JUNCTION	GOBP_PROTEIN_LOCALIZATION_TO_ADHERENS_JUNCTION	0.015	0.58	50	6	1	20000	ACTB
GOBP_REGULATION_OF_RECEPTOR_MEDIATED_ENDOCYTOSIS_INVOLVED_IN_CHOLESTEROL_TRANSPORT	GOBP_REGULATION_OF_RECEPTOR_MEDIATED_ENDOCYTOSIS_INVOLVED_IN_CHOLESTEROL_TRANSPORT	0.015	0.58	50	6	1	20000	ANXA2
GOBP_RENAL_WATER_TRANSPORT	GOBP_RENAL_WATER_TRANSPORT	0.015	0.58	50	6	1	20000	AQP3
GOBP_RESPONSE_TO_HUMAN_CHORIONIC_GONADOTROPIN	GOBP_RESPONSE_TO_HUMAN_CHORIONIC_GONADOTROPIN	0.015	0.58	50	6	1	20000	GJB2
GOBP_RESPONSE_TO_INDOLE_3_METHANOL	GOBP_RESPONSE_TO_INDOLE_3_METHANOL	0.015	0.58	50	6	1	20000	JUP
GOMF_GLYCEROL_CHANNEL_ACTIVITY	GOMF_GLYCEROL_CHANNEL_ACTIVITY	0.015	0.58	50	6	1	20000	AQP3
GOMF_KERATIN_FILAMENT_BINDING	GOMF_KERATIN_FILAMENT_BINDING	0.015	0.58	50	6	1	20000	KRT14
GOMF_KINASE_INHIBITOR_ACTIVITY	GOMF_KINASE_INHIBITOR_ACTIVITY	0.015	0.58	50	74	2	20000	HSPB1,SFN
GOMF_LIPID_BINDING	GOMF_LIPID_BINDING	0.015	0.58	50	806	6	20000	ANXA2,FABP5,GSTP1,PFN1,S100A8,S100A9
GOMF_PHOSPHOLIPASE_A2_INHIBITOR_ACTIVITY	GOMF_PHOSPHOLIPASE_A2_INHIBITOR_ACTIVITY	0.015	0.58	50	6	1	20000	ANXA2
BIOCARTA_MRP_PATHWAY	BIOCARTA_MRP_PATHWAY	0.015	0.58	50	6	1	20000	GSTP1
REACTOME_PROGRAMMED_CELL_DEATH	REACTOME_PROGRAMMED_CELL_DEATH	0.015	0.59	50	208	3	20000	DSP,SFN,UBA52
GOBP_CARDIAC_MUSCLE_CELL_ACTION_POTENTIAL	GOBP_CARDIAC_MUSCLE_CELL_ACTION_POTENTIAL	0.016	0.61	50	77	2	20000	DSP,JUP
GOBP_LEUKOCYTE_MIGRATION	GOBP_LEUKOCYTE_MIGRATION	0.016	0.6	50	385	4	20000	S100A14,S100A7,S100A8,S100A9
GOBP_REGULATION_OF_CARDIAC_MUSCLE_CONTRACTION	GOBP_REGULATION_OF_CARDIAC_MUSCLE_CONTRACTION	0.016	0.61	50	77	2	20000	DSP,JUP
KEGG_PHOSPHATIDYLINOSITOL_SIGNALING_SYSTEM	KEGG_PHOSPHATIDYLINOSITOL_SIGNALING_SYSTEM	0.016	0.6	50	76	2	20000	CALML3,CALML5
KEGG_REGULATION_OF_ACTIN_CYTOSKELETON	KEGG_REGULATION_OF_ACTIN_CYTOSKELETON	0.016	0.62	50	213	3	20000	ACTB,ACTG1,PFN1
REACTOME_SENSORY_PROCESSING_OF_SOUND	REACTOME_SENSORY_PROCESSING_OF_SOUND	0.016	0.61	50	77	2	20000	ACTB,ACTG1
GOBP_ANTIBACTERIAL_PEPTIDE_PRODUCTION	GOBP_ANTIBACTERIAL_PEPTIDE_PRODUCTION	0.017	0.62	50	7	1	20000	SPINK5
GOBP_ANTIGEN_PROCESSING_AND_PRESENTATION_OF_PEPTIDE_ANTIGEN_VIA_MHC_CLASS_IB	GOBP_ANTIGEN_PROCESSING_AND_PRESENTATION_OF_PEPTIDE_ANTIGEN_VIA_MHC_CLASS_IB	0.017	0.62	50	7	1	20000	B2M
GOBP_ASTROCYTE_DIFFERENTIATION	GOBP_ASTROCYTE_DIFFERENTIATION	0.017	0.62	50	79	2	20000	S100A8,S100A9
GOBP_CARDIAC_MUSCLE_MYOBLAST_PROLIFERATION	GOBP_CARDIAC_MUSCLE_MYOBLAST_PROLIFERATION	0.017	0.62	50	7	1	20000	MALAT1
GOBP_CELLULAR_RESPONSE_TO_NICOTINE	GOBP_CELLULAR_RESPONSE_TO_NICOTINE	0.017	0.62	50	7	1	20000	B2M
GOBP_COMMON_MYELOID_PROGENITOR_CELL_PROLIFERATION	GOBP_COMMON_MYELOID_PROGENITOR_CELL_PROLIFERATION	0.017	0.62	50	7	1	20000	GSTP1
GOBP_INTERMEDIATE_FILAMENT_BUNDLE_ASSEMBLY	GOBP_INTERMEDIATE_FILAMENT_BUNDLE_ASSEMBLY	0.017	0.62	50	7	1	20000	KRT14
GOBP_MAINTENANCE_OF_LOCATION_IN_CELL	GOBP_MAINTENANCE_OF_LOCATION_IN_CELL	0.017	0.62	50	218	3	20000	S100A8,S100A9,TMSB10
GOBP_NEGATIVE_REGULATION_OF_PROTEIN_POLYMERIZATION	GOBP_NEGATIVE_REGULATION_OF_PROTEIN_POLYMERIZATION	0.017	0.62	50	80	2	20000	PFN1,TMSB10
GOBP_REGULATION_OF_ENTRY_OF_BACTERIUM_INTO_HOST_CELL	GOBP_REGULATION_OF_ENTRY_OF_BACTERIUM_INTO_HOST_CELL	0.017	0.62	50	7	1	20000	KRT6A
GOBP_REGULATION_OF_INFLAMMATORY_RESPONSE	GOBP_REGULATION_OF_INFLAMMATORY_RESPONSE	0.017	0.62	50	397	4	20000	GSTP1,KRT1,S100A8,S100A9
GOBP_RESPONSE_TO_OXYGEN_GLUCOSE_DEPRIVATION	GOBP_RESPONSE_TO_OXYGEN_GLUCOSE_DEPRIVATION	0.017	0.62	50	7	1	20000	AQP3
GOBP_TRANS_SYNAPTIC_SIGNALING_BY_LIPID	GOBP_TRANS_SYNAPTIC_SIGNALING_BY_LIPID	0.017	0.62	50	7	1	20000	FABP5
GOBP_UREA_TRANSMEMBRANE_TRANSPORT	GOBP_UREA_TRANSMEMBRANE_TRANSPORT	0.017	0.62	50	7	1	20000	AQP3
GOCC_CYTOPLASMIC_SIDE_OF_LYSOSOMAL_MEMBRANE	GOCC_CYTOPLASMIC_SIDE_OF_LYSOSOMAL_MEMBRANE	0.017	0.62	50	7	1	20000	EEF1A1
GOCC_HEMIDESMOSOME	GOCC_HEMIDESMOSOME	0.017	0.62	50	7	1	20000	JUP
GOMF_UREA_TRANSMEMBRANE_TRANSPORTER_ACTIVITY	GOMF_UREA_TRANSMEMBRANE_TRANSPORTER_ACTIVITY	0.017	0.62	50	7	1	20000	AQP3
PID_BETA_CATENIN_NUC_PATHWAY	PID_BETA_CATENIN_NUC_PATHWAY	0.017	0.62	50	80	2	20000	KRT1,SFN
PID_P73PATHWAY	PID_P73PATHWAY	0.017	0.62	50	79	2	20000	S100A2,SFN
REACTOME_FLT3_SIGNALING_BY_CBL_MUTANTS	REACTOME_FLT3_SIGNALING_BY_CBL_MUTANTS	0.017	0.62	50	7	1	20000	UBA52
WP_ARACHIDONATE_EPOXYGENASE_EPOXIDE_HYDROLASE	WP_ARACHIDONATE_EPOXYGENASE_EPOXIDE_HYDROLASE	0.017	0.62	50	7	1	20000	GSTP1
GOBP_ACTIVATION_OF_CYSTEINE_TYPE_ENDOPEPTIDASE_ACTIVITY_INVOLVED_IN_APOPTOTIC_PROCESS	GOBP_ACTIVATION_OF_CYSTEINE_TYPE_ENDOPEPTIDASE_ACTIVITY_INVOLVED_IN_APOPTOTIC_PROCESS	0.018	0.63	50	81	2	20000	S100A8,S100A9
GOBP_CELL_ACTIVATION	GOBP_CELL_ACTIVATION	0.018	0.65	50	1095	7	20000	ACTB,ACTG1,B2M,HSPB1,LGALS7B,LY6D,SPINK5
GOBP_POSITIVE_REGULATION_OF_PROTEIN_BINDING	GOBP_POSITIVE_REGULATION_OF_PROTEIN_BINDING	0.018	0.65	50	83	2	20000	ANXA2,B2M
GOMF_PHOSPHATIDYLINOSITOL_4_5_BISPHOSPHATE_BINDING	GOMF_PHOSPHATIDYLINOSITOL_4_5_BISPHOSPHATE_BINDING	0.018	0.65	50	83	2	20000	ANXA2,PFN1
KEGG_HYPERTROPHIC_CARDIOMYOPATHY_HCM	KEGG_HYPERTROPHIC_CARDIOMYOPATHY_HCM	0.018	0.65	50	83	2	20000	ACTB,ACTG1
REACTOME_ONCOGENIC_MAPK_SIGNALING	REACTOME_ONCOGENIC_MAPK_SIGNALING	0.018	0.64	50	82	2	20000	ACTB,ACTG1
GOBP_NEGATIVE_REGULATION_OF_APOPTOTIC_SIGNALING_PATHWAY	GOBP_NEGATIVE_REGULATION_OF_APOPTOTIC_SIGNALING_PATHWAY	0.019	0.66	50	227	3	20000	GSTP1,HSPB1,TPT1
GOBP_REGULATION_OF_CHEMOTAXIS	GOBP_REGULATION_OF_CHEMOTAXIS	0.019	0.66	50	225	3	20000	HSPB1,S100A14,S100A7
GOBP_TAXIS	GOBP_TAXIS	0.019	0.66	50	619	5	20000	HSPB1,S100A14,S100A7,S100A8,S100A9
GOCC_BASOLATERAL_PLASMA_MEMBRANE	GOCC_BASOLATERAL_PLASMA_MEMBRANE	0.019	0.66	50	228	3	20000	ANXA2,AQP3,DSP
REACTOME_GLOBAL_GENOME_NUCLEOTIDE_EXCISION_REPAIR_GG_NER	REACTOME_GLOBAL_GENOME_NUCLEOTIDE_EXCISION_REPAIR_GG_NER	0.019	0.66	50	84	2	20000	ACTB,UBA52
GOBP_AXO_DENDRITIC_PROTEIN_TRANSPORT	GOBP_AXO_DENDRITIC_PROTEIN_TRANSPORT	0.02	0.66	50	8	1	20000	HSPB1
GOBP_GLYCEROL_TRANSPORT	GOBP_GLYCEROL_TRANSPORT	0.02	0.66	50	8	1	20000	AQP3
GOBP_MODIFICATION_OF_POSTSYNAPTIC_ACTIN_CYTOSKELETON	GOBP_MODIFICATION_OF_POSTSYNAPTIC_ACTIN_CYTOSKELETON	0.02	0.66	50	8	1	20000	PFN1
GOBP_NEGATIVE_REGULATION_OF_SERINE_TYPE_PEPTIDASE_ACTIVITY	GOBP_NEGATIVE_REGULATION_OF_SERINE_TYPE_PEPTIDASE_ACTIVITY	0.02	0.66	50	8	1	20000	SPINK5
GOBP_NOREPINEPHRINE_UPTAKE	GOBP_NOREPINEPHRINE_UPTAKE	0.02	0.66	50	8	1	20000	ACTB
GOBP_POSITIVE_REGULATION_OF_CELL_MIGRATION_BY_VASCULAR_ENDOTHELIAL_GROWTH_FACTOR_SIGNALING_PATHWAY	GOBP_POSITIVE_REGULATION_OF_CELL_MIGRATION_BY_VASCULAR_ENDOTHELIAL_GROWTH_FACTOR_SIGNALING_PATHWAY	0.02	0.66	50	8	1	20000	HSPB1
GOBP_POSITIVE_REGULATION_OF_PLASMINOGEN_ACTIVATION	GOBP_POSITIVE_REGULATION_OF_PLASMINOGEN_ACTIVATION	0.02	0.66	50	8	1	20000	ANXA2
GOBP_RECEPTOR_MEDIATED_ENDOCYTOSIS_INVOLVED_IN_CHOLESTEROL_TRANSPORT	GOBP_RECEPTOR_MEDIATED_ENDOCYTOSIS_INVOLVED_IN_CHOLESTEROL_TRANSPORT	0.02	0.66	50	8	1	20000	ANXA2
GOBP_REGULATION_OF_CHAPERONE_MEDIATED_AUTOPHAGY	GOBP_REGULATION_OF_CHAPERONE_MEDIATED_AUTOPHAGY	0.02	0.66	50	8	1	20000	EEF1A1
GOBP_RESPONSE_TO_OXYGEN_CONTAINING_COMPOUND	GOBP_RESPONSE_TO_OXYGEN_CONTAINING_COMPOUND	0.02	0.66	50	1653	9	20000	ACTB,AQP3,GJB2,GSTP1,JUP,S100A14,S100A7,S100A8,S100A9
GOBP_VENTRICULAR_COMPACT_MYOCARDIUM_MORPHOGENESIS	GOBP_VENTRICULAR_COMPACT_MYOCARDIUM_MORPHOGENESIS	0.02	0.66	50	8	1	20000	DSP
GOCC_HFE_TRANSFERRIN_RECEPTOR_COMPLEX	GOCC_HFE_TRANSFERRIN_RECEPTOR_COMPLEX	0.02	0.66	50	8	1	20000	B2M
GOCC_MHC_CLASS_I_PEPTIDE_LOADING_COMPLEX	GOCC_MHC_CLASS_I_PEPTIDE_LOADING_COMPLEX	0.02	0.66	50	8	1	20000	B2M
GOCC_ZONULA_ADHERENS	GOCC_ZONULA_ADHERENS	0.02	0.66	50	8	1	20000	JUP
GOMF_ANTIOXIDANT_ACTIVITY	GOMF_ANTIOXIDANT_ACTIVITY	0.02	0.66	50	86	2	20000	GSTP1,S100A9
GOMF_GALACTOSIDE_BINDING	GOMF_GALACTOSIDE_BINDING	0.02	0.66	50	8	1	20000	LGALS7B
GOMF_GAP_JUNCTION_CHANNEL_ACTIVITY_INVOLVED_IN_CELL_COMMUNICATION_BY_ELECTRICAL_COUPLING	GOMF_GAP_JUNCTION_CHANNEL_ACTIVITY_INVOLVED_IN_CELL_COMMUNICATION_BY_ELECTRICAL_COUPLING	0.02	0.66	50	8	1	20000	GJB2
GOMF_GLYCEROL_TRANSMEMBRANE_TRANSPORTER_ACTIVITY	GOMF_GLYCEROL_TRANSMEMBRANE_TRANSPORTER_ACTIVITY	0.02	0.66	50	8	1	20000	AQP3
GOMF_PHOSPHOPROTEIN_BINDING	GOMF_PHOSPHOPROTEIN_BINDING	0.02	0.68	50	88	2	20000	PFN1,SFN
REACTOME_MEMBRANE_TRAFFICKING	REACTOME_MEMBRANE_TRAFFICKING	0.02	0.66	50	629	5	20000	ACTB,ACTG1,GJB2,SFN,UBA52
REACTOME_REGULATION_OF_MRNA_STABILITY_BY_PROTEINS_THAT_BIND_AU_RICH_ELEMENTS	REACTOME_REGULATION_OF_MRNA_STABILITY_BY_PROTEINS_THAT_BIND_AU_RICH_ELEMENTS	0.02	0.66	50	87	2	20000	HSPB1,UBA52
GOBP_CELL_JUNCTION_ASSEMBLY	GOBP_CELL_JUNCTION_ASSEMBLY	0.021	0.68	50	421	4	20000	ACTB,ACTG1,GJB2,JUP
GOBP_NEGATIVE_REGULATION_OF_KINASE_ACTIVITY	GOBP_NEGATIVE_REGULATION_OF_KINASE_ACTIVITY	0.021	0.68	50	237	3	20000	GSTP1,HSPB1,SFN
GOBP_REGULATION_OF_MULTICELLULAR_ORGANISMAL_DEVELOPMENT	GOBP_REGULATION_OF_MULTICELLULAR_ORGANISMAL_DEVELOPMENT	0.021	0.68	50	1394	8	20000	AQP3,B2M,HSPB1,JUP,KRT1,KRT17,SFN,SPINK5
GOMF_KINASE_REGULATOR_ACTIVITY	GOMF_KINASE_REGULATOR_ACTIVITY	0.021	0.68	50	235	3	20000	GSTP1,HSPB1,SFN
KEGG_DILATED_CARDIOMYOPATHY	KEGG_DILATED_CARDIOMYOPATHY	0.021	0.68	50	90	2	20000	ACTB,ACTG1
WNT_SIGNALING	WNT_SIGNALING	0.021	0.68	50	89	2	20000	ACTB,B2M
WP_HAIR_FOLLICLE_DEVELOPMENT_CYTODIFFERENTIATION_PART_3_OF_3	WP_HAIR_FOLLICLE_DEVELOPMENT_CYTODIFFERENTIATION_PART_3_OF_3	0.021	0.68	50	89	2	20000	PERP,SPINK5
GOBP_ANTIMICROBIAL_PEPTIDE_PRODUCTION	GOBP_ANTIMICROBIAL_PEPTIDE_PRODUCTION	0.022	0.68	50	9	1	20000	SPINK5
GOBP_CELLULAR_RESPONSE_TO_IRON_ION	GOBP_CELLULAR_RESPONSE_TO_IRON_ION	0.022	0.68	50	9	1	20000	B2M
GOBP_CYTOLYSIS_BY_HOST_OF_SYMBIONT_CELLS	GOBP_CYTOLYSIS_BY_HOST_OF_SYMBIONT_CELLS	0.022	0.68	50	9	1	20000	KRT6A
GOBP_ENTRY_OF_BACTERIUM_INTO_HOST_CELL	GOBP_ENTRY_OF_BACTERIUM_INTO_HOST_CELL	0.022	0.68	50	9	1	20000	KRT6A
GOBP_HAIR_CYCLE_PHASE	GOBP_HAIR_CYCLE_PHASE	0.022	0.68	50	9	1	20000	SPINK5
GOBP_HEPOXILIN_METABOLIC_PROCESS	GOBP_HEPOXILIN_METABOLIC_PROCESS	0.022	0.68	50	9	1	20000	GSTP1
GOBP_INTERCELLULAR_TRANSPORT	GOBP_INTERCELLULAR_TRANSPORT	0.022	0.68	50	9	1	20000	GJB2
GOBP_NEGATIVE_REGULATION_OF_CD4_POSITIVE_ALPHA_BETA_T_CELL_PROLIFERATION	GOBP_NEGATIVE_REGULATION_OF_CD4_POSITIVE_ALPHA_BETA_T_CELL_PROLIFERATION	0.022	0.68	50	9	1	20000	LGALS7B
GOBP_NEGATIVE_REGULATION_OF_LEUKOCYTE_PROLIFERATION	GOBP_NEGATIVE_REGULATION_OF_LEUKOCYTE_PROLIFERATION	0.022	0.68	50	91	2	20000	GSTP1,LGALS7B
GOBP_POSITIVE_REGULATION_OF_PEROXISOME_PROLIFERATOR_ACTIVATED_RECEPTOR_SIGNALING_PATHWAY	GOBP_POSITIVE_REGULATION_OF_PEROXISOME_PROLIFERATOR_ACTIVATED_RECEPTOR_SIGNALING_PATHWAY	0.022	0.68	50	9	1	20000	FABP5
GOBP_POSITIVE_REGULATION_OF_VESICLE_FUSION	GOBP_POSITIVE_REGULATION_OF_VESICLE_FUSION	0.022	0.68	50	9	1	20000	ANXA2
GOBP_REGULATION_OF_IRON_ION_TRANSPORT	GOBP_REGULATION_OF_IRON_ION_TRANSPORT	0.022	0.68	50	9	1	20000	B2M
GOBP_UREA_TRANSPORT	GOBP_UREA_TRANSPORT	0.022	0.68	50	9	1	20000	AQP3
GOCC_CONTRACTILE_FIBER	GOCC_CONTRACTILE_FIBER	0.022	0.68	50	238	3	20000	ACTG1,HSPB1,JUP
GOMF_JUN_KINASE_BINDING	GOMF_JUN_KINASE_BINDING	0.022	0.68	50	9	1	20000	GSTP1
NABA_ECM_REGULATORS	NABA_ECM_REGULATORS	0.022	0.68	50	238	3	20000	CSTA,CSTB,PI3
REACTOME_DOWNREGULATION_OF_ERBB4_SIGNALING	REACTOME_DOWNREGULATION_OF_ERBB4_SIGNALING	0.022	0.68	50	9	1	20000	UBA52
REACTOME_EPH_EPHRIN_SIGNALING	REACTOME_EPH_EPHRIN_SIGNALING	0.022	0.68	50	92	2	20000	ACTB,ACTG1
REACTOME_INLA_MEDIATED_ENTRY_OF_LISTERIA_MONOCYTOGENES_INTO_HOST_CELLS	REACTOME_INLA_MEDIATED_ENTRY_OF_LISTERIA_MONOCYTOGENES_INTO_HOST_CELLS	0.022	0.68	50	9	1	20000	UBA52
REACTOME_MYOCLONIC_EPILEPSY_OF_LAFORA	REACTOME_MYOCLONIC_EPILEPSY_OF_LAFORA	0.022	0.68	50	9	1	20000	UBA52
REACTOME_PCP_CE_PATHWAY	REACTOME_PCP_CE_PATHWAY	0.022	0.68	50	92	2	20000	PFN1,UBA52
REACTOME_PREVENTION_OF_PHAGOSOMAL_LYSOSOMAL_FUSION	REACTOME_PREVENTION_OF_PHAGOSOMAL_LYSOSOMAL_FUSION	0.022	0.68	50	9	1	20000	UBA52
REACTOME_PTK6_REGULATES_RTKS_AND_THEIR_EFFECTORS_AKT1_AND_DOK1	REACTOME_PTK6_REGULATES_RTKS_AND_THEIR_EFFECTORS_AKT1_AND_DOK1	0.022	0.68	50	9	1	20000	UBA52
REACTOME_REGULATION_OF_PTEN_LOCALIZATION	REACTOME_REGULATION_OF_PTEN_LOCALIZATION	0.022	0.68	50	9	1	20000	UBA52
GOBP_POSITIVE_REGULATION_OF_LEUKOCYTE_CHEMOTAXIS	GOBP_POSITIVE_REGULATION_OF_LEUKOCYTE_CHEMOTAXIS	0.023	0.7	50	94	2	20000	S100A14,S100A7
GOBP_POSITIVE_REGULATION_OF_TRANSPORT	GOBP_POSITIVE_REGULATION_OF_TRANSPORT	0.023	0.7	50	891	6	20000	ACTB,ANXA2,B2M,JUP,S100A8,SFN
GOBP_PROTEIN_COMPLEX_OLIGOMERIZATION	GOBP_PROTEIN_COMPLEX_OLIGOMERIZATION	0.023	0.7	50	244	3	20000	B2M,KRT1,KRT10
GOBP_REGULATION_OF_DEFENSE_RESPONSE	GOBP_REGULATION_OF_DEFENSE_RESPONSE	0.023	0.69	50	650	5	20000	GSTP1,KRT1,S100A8,S100A9,SPINK5
GOBP_SKIN_EPIDERMIS_DEVELOPMENT	GOBP_SKIN_EPIDERMIS_DEVELOPMENT	0.023	0.69	50	93	2	20000	KRT17,SPINK5
REACTOME_EUKARYOTIC_TRANSLATION_ELONGATION	REACTOME_EUKARYOTIC_TRANSLATION_ELONGATION	0.023	0.7	50	94	2	20000	EEF1A1,UBA52
REACTOME_MAPK6_MAPK4_SIGNALING	REACTOME_MAPK6_MAPK4_SIGNALING	0.023	0.69	50	93	2	20000	HSPB1,UBA52
GOBP_METAL_ION_HOMEOSTASIS	GOBP_METAL_ION_HOMEOSTASIS	0.024	0.72	50	661	5	20000	B2M,S100A14,S100A8,S100A9,TPT1
GOBP_MORPHOGENESIS_OF_A_POLARIZED_EPITHELIUM	GOBP_MORPHOGENESIS_OF_A_POLARIZED_EPITHELIUM	0.024	0.72	50	96	2	20000	ACTB,ACTG1
GOBP_REGULATION_OF_STRIATED_MUSCLE_CONTRACTION	GOBP_REGULATION_OF_STRIATED_MUSCLE_CONTRACTION	0.024	0.72	50	96	2	20000	DSP,JUP
WP_VEGFAVEGFR2_SIGNALING_PATHWAY	WP_VEGFAVEGFR2_SIGNALING_PATHWAY	0.024	0.71	50	438	4	20000	ACTG1,HSPB1,PFN1,TMSB10
GOBP_CARDIAC_CONDUCTION	GOBP_CARDIAC_CONDUCTION	0.025	0.73	50	99	2	20000	DSP,JUP
GOBP_GAS_HOMEOSTASIS	GOBP_GAS_HOMEOSTASIS	0.025	0.72	50	10	1	20000	GSTP1
GOBP_MODULATION_OF_AGE_RELATED_BEHAVIORAL_DECLINE	GOBP_MODULATION_OF_AGE_RELATED_BEHAVIORAL_DECLINE	0.025	0.72	50	10	1	20000	B2M
GOBP_NEGATIVE_REGULATION_OF_PROTEIN_BINDING	GOBP_NEGATIVE_REGULATION_OF_PROTEIN_BINDING	0.025	0.72	50	97	2	20000	ACTB,B2M
GOBP_POSITIVE_REGULATION_OF_ENDOCYTOSIS	GOBP_POSITIVE_REGULATION_OF_ENDOCYTOSIS	0.025	0.72	50	98	2	20000	ANXA2,B2M
GOBP_POSITIVE_REGULATION_OF_MYOBLAST_PROLIFERATION	GOBP_POSITIVE_REGULATION_OF_MYOBLAST_PROLIFERATION	0.025	0.72	50	10	1	20000	MALAT1
GOBP_PROTEIN_LOCALIZATION_TO_PRESYNAPSE	GOBP_PROTEIN_LOCALIZATION_TO_PRESYNAPSE	0.025	0.72	50	10	1	20000	HSPB1
GOBP_REGULATION_OF_SERINE_TYPE_PEPTIDASE_ACTIVITY	GOBP_REGULATION_OF_SERINE_TYPE_PEPTIDASE_ACTIVITY	0.025	0.72	50	10	1	20000	SPINK5
GOBP_RETROGRADE_TRANS_SYNAPTIC_SIGNALING	GOBP_RETROGRADE_TRANS_SYNAPTIC_SIGNALING	0.025	0.72	50	10	1	20000	FABP5
GOBP_SEQUESTERING_OF_ACTIN_MONOMERS	GOBP_SEQUESTERING_OF_ACTIN_MONOMERS	0.025	0.72	50	10	1	20000	TMSB10
GOCC_MHC_CLASS_I_PROTEIN_COMPLEX	GOCC_MHC_CLASS_I_PROTEIN_COMPLEX	0.025	0.72	50	10	1	20000	B2M
GOCC_PRESYNAPTIC_CYTOSKELETON	GOCC_PRESYNAPTIC_CYTOSKELETON	0.025	0.72	50	10	1	20000	ACTG1
GOMF_ALPHA_CATENIN_BINDING	GOMF_ALPHA_CATENIN_BINDING	0.025	0.72	50	10	1	20000	JUP
GOMF_PROFILIN_BINDING	GOMF_PROFILIN_BINDING	0.025	0.72	50	10	1	20000	ACTG1
GOMF_TAT_PROTEIN_BINDING	GOMF_TAT_PROTEIN_BINDING	0.025	0.72	50	10	1	20000	ACTB
REACTOME_FOLDING_OF_ACTIN_BY_CCT_TRIC	REACTOME_FOLDING_OF_ACTIN_BY_CCT_TRIC	0.025	0.72	50	10	1	20000	ACTB
REACTOME_IRAK2_MEDIATED_ACTIVATION_OF_TAK1_COMPLEX	REACTOME_IRAK2_MEDIATED_ACTIVATION_OF_TAK1_COMPLEX	0.025	0.72	50	10	1	20000	UBA52
REACTOME_NEF_MEDIATED_DOWNREGULATION_OF_MHC_CLASS_I_COMPLEX_CELL_SURFACE_EXPRESSION	REACTOME_NEF_MEDIATED_DOWNREGULATION_OF_MHC_CLASS_I_COMPLEX_CELL_SURFACE_EXPRESSION	0.025	0.72	50	10	1	20000	B2M
GOBP_CELLULAR_OXIDANT_DETOXIFICATION	GOBP_CELLULAR_OXIDANT_DETOXIFICATION	0.026	0.74	50	100	2	20000	GSTP1,S100A9
GOBP_INTRINSIC_APOPTOTIC_SIGNALING_PATHWAY_IN_RESPONSE_TO_DNA_DAMAGE	GOBP_INTRINSIC_APOPTOTIC_SIGNALING_PATHWAY_IN_RESPONSE_TO_DNA_DAMAGE	0.026	0.74	50	101	2	20000	SFN,TPT1
GOBP_REGULATION_OF_ACTOMYOSIN_STRUCTURE_ORGANIZATION	GOBP_REGULATION_OF_ACTOMYOSIN_STRUCTURE_ORGANIZATION	0.026	0.74	50	101	2	20000	ACTG1,PFN1
GOBP_REGULATION_OF_CYCLIN_DEPENDENT_PROTEIN_KINASE_ACTIVITY	GOBP_REGULATION_OF_CYCLIN_DEPENDENT_PROTEIN_KINASE_ACTIVITY	0.026	0.74	50	101	2	20000	ACTB,SFN
KEGG_GNRH_SIGNALING_PATHWAY	KEGG_GNRH_SIGNALING_PATHWAY	0.026	0.74	50	101	2	20000	CALML3,CALML5
KEGG_MELANOGENESIS	KEGG_MELANOGENESIS	0.026	0.74	50	101	2	20000	CALML3,CALML5
REACTOME_CELLULAR_RESPONSE_TO_HEAT_STRESS	REACTOME_CELLULAR_RESPONSE_TO_HEAT_STRESS	0.026	0.74	50	101	2	20000	EEF1A1,HSPB1
REACTOME_RHO_GTPASE_CYCLE	REACTOME_RHO_GTPASE_CYCLE	0.026	0.74	50	450	4	20000	ACTB,ACTG1,DSP,JUP
REACTOME_UCH_PROTEINASES	REACTOME_UCH_PROTEINASES	0.026	0.74	50	100	2	20000	ACTB,UBA52
GOBP_ACTIN_MEDIATED_CELL_CONTRACTION	GOBP_ACTIN_MEDIATED_CELL_CONTRACTION	0.027	0.75	50	103	2	20000	DSP,JUP
GOBP_BIOLOGICAL_PHASE	GOBP_BIOLOGICAL_PHASE	0.027	0.74	50	11	1	20000	SPINK5
GOBP_CELLULAR_RESPONSE_TO_GLUCAGON_STIMULUS	GOBP_CELLULAR_RESPONSE_TO_GLUCAGON_STIMULUS	0.027	0.74	50	11	1	20000	GJB2
GOBP_MEMBRANE_RAFT_ASSEMBLY	GOBP_MEMBRANE_RAFT_ASSEMBLY	0.027	0.74	50	11	1	20000	ANXA2
GOBP_NEGATIVE_REGULATION_OF_INTRINSIC_APOPTOTIC_SIGNALING_PATHWAY	GOBP_NEGATIVE_REGULATION_OF_INTRINSIC_APOPTOTIC_SIGNALING_PATHWAY	0.027	0.74	50	102	2	20000	HSPB1,TPT1
GOBP_POSITIVE_REGULATION_OF_LIPOPROTEIN_PARTICLE_CLEARANCE	GOBP_POSITIVE_REGULATION_OF_LIPOPROTEIN_PARTICLE_CLEARANCE	0.027	0.74	50	11	1	20000	ANXA2
GOBP_REGULATION_OF_ANTIMICROBIAL_HUMORAL_RESPONSE	GOBP_REGULATION_OF_ANTIMICROBIAL_HUMORAL_RESPONSE	0.027	0.74	50	11	1	20000	SPINK5
GOBP_REGULATION_OF_INTRACELLULAR_LIPID_TRANSPORT	GOBP_REGULATION_OF_INTRACELLULAR_LIPID_TRANSPORT	0.027	0.74	50	11	1	20000	ANXA2
GOBP_REGULATION_OF_RECEPTOR_CATABOLIC_PROCESS	GOBP_REGULATION_OF_RECEPTOR_CATABOLIC_PROCESS	0.027	0.74	50	11	1	20000	ANXA2
GOCC_PEPTIDASE_INHIBITOR_COMPLEX	GOCC_PEPTIDASE_INHIBITOR_COMPLEX	0.027	0.74	50	11	1	20000	CSTA
GOMF_ADENYL_NUCLEOTIDE_EXCHANGE_FACTOR_ACTIVITY	GOMF_ADENYL_NUCLEOTIDE_EXCHANGE_FACTOR_ACTIVITY	0.027	0.74	50	11	1	20000	PFN1
REACTOME_ALPHA_PROTEIN_KINASE_1_SIGNALING_PATHWAY	REACTOME_ALPHA_PROTEIN_KINASE_1_SIGNALING_PATHWAY	0.027	0.74	50	11	1	20000	UBA52
REACTOME_APOPTOTIC_CLEAVAGE_OF_CELL_ADHESION_PROTEINS	REACTOME_APOPTOTIC_CLEAVAGE_OF_CELL_ADHESION_PROTEINS	0.027	0.74	50	11	1	20000	DSP
REACTOME_ENDOSOMAL_VACUOLAR_PATHWAY	REACTOME_ENDOSOMAL_VACUOLAR_PATHWAY	0.027	0.74	50	11	1	20000	B2M
REACTOME_PEXOPHAGY	REACTOME_PEXOPHAGY	0.027	0.74	50	11	1	20000	UBA52
REACTOME_REGULATION_OF_BACH1_ACTIVITY	REACTOME_REGULATION_OF_BACH1_ACTIVITY	0.027	0.74	50	11	1	20000	UBA52
REACTOME_TICAM1_TRAF6_DEPENDENT_INDUCTION_OF_TAK1_COMPLEX	REACTOME_TICAM1_TRAF6_DEPENDENT_INDUCTION_OF_TAK1_COMPLEX	0.027	0.74	50	11	1	20000	UBA52
GOBP_NEUTROPHIL_CHEMOTAXIS	GOBP_NEUTROPHIL_CHEMOTAXIS	0.028	0.77	50	105	2	20000	S100A8,S100A9
GOBP_POSITIVE_REGULATION_OF_DNA_BINDING_TRANSCRIPTION_FACTOR_ACTIVITY	GOBP_POSITIVE_REGULATION_OF_DNA_BINDING_TRANSCRIPTION_FACTOR_ACTIVITY	0.028	0.77	50	264	3	20000	JUP,S100A8,S100A9
GOBP_REGULATION_OF_HEART_RATE	GOBP_REGULATION_OF_HEART_RATE	0.028	0.77	50	105	2	20000	DSP,JUP
GOBP_REGULATION_OF_NUCLEOCYTOPLASMIC_TRANSPORT	GOBP_REGULATION_OF_NUCLEOCYTOPLASMIC_TRANSPORT	0.028	0.76	50	104	2	20000	JUP,SFN
HALLMARK_PI3K_AKT_MTOR_SIGNALING	HALLMARK_PI3K_AKT_MTOR_SIGNALING	0.028	0.77	50	105	2	20000	PFN1,SFN
GOBP_NEGATIVE_REGULATION_OF_DEFENSE_RESPONSE	GOBP_NEGATIVE_REGULATION_OF_DEFENSE_RESPONSE	0.029	0.77	50	268	3	20000	GSTP1,KRT1,SPINK5
GOBP_REGULATION_OF_ACTIN_FILAMENT_BUNDLE_ASSEMBLY	GOBP_REGULATION_OF_ACTIN_FILAMENT_BUNDLE_ASSEMBLY	0.029	0.77	50	106	2	20000	ACTG1,PFN1
GOBP_REGULATION_OF_ACTIN_FILAMENT_ORGANIZATION	GOBP_REGULATION_OF_ACTIN_FILAMENT_ORGANIZATION	0.029	0.77	50	268	3	20000	ACTG1,PFN1,TMSB10
GOBP_REGULATION_OF_CELLULAR_RESPONSE_TO_STRESS	GOBP_REGULATION_OF_CELLULAR_RESPONSE_TO_STRESS	0.029	0.77	50	695	5	20000	ACTB,B2M,GSTP1,HSPB1,TPT1
GOCC_CORTICAL_CYTOSKELETON	GOCC_CORTICAL_CYTOSKELETON	0.029	0.77	50	107	2	20000	ACTB,EEF1A1
GOMF_PHOSPHATIDYLINOSITOL_BISPHOSPHATE_BINDING	GOMF_PHOSPHATIDYLINOSITOL_BISPHOSPHATE_BINDING	0.029	0.77	50	107	2	20000	ANXA2,PFN1
GOBP_ADHERENS_JUNCTION_ASSEMBLY	GOBP_ADHERENS_JUNCTION_ASSEMBLY	0.03	0.77	50	12	1	20000	ACTB
GOBP_CD4_POSITIVE_ALPHA_BETA_T_CELL_PROLIFERATION	GOBP_CD4_POSITIVE_ALPHA_BETA_T_CELL_PROLIFERATION	0.03	0.77	50	12	1	20000	LGALS7B
GOBP_COMPLEMENT_ACTIVATION_LECTIN_PATHWAY	GOBP_COMPLEMENT_ACTIVATION_LECTIN_PATHWAY	0.03	0.77	50	12	1	20000	KRT1
GOBP_NEGATIVE_REGULATION_OF_ACUTE_INFLAMMATORY_RESPONSE	GOBP_NEGATIVE_REGULATION_OF_ACUTE_INFLAMMATORY_RESPONSE	0.03	0.77	50	12	1	20000	GSTP1
GOBP_POSITIVE_REGULATION_OF_HAIR_FOLLICLE_DEVELOPMENT	GOBP_POSITIVE_REGULATION_OF_HAIR_FOLLICLE_DEVELOPMENT	0.03	0.77	50	12	1	20000	KRT17
GOBP_POSITIVE_REGULATION_OF_RECEPTOR_RECYCLING	GOBP_POSITIVE_REGULATION_OF_RECEPTOR_RECYCLING	0.03	0.77	50	12	1	20000	ANXA2
GOBP_PROTEIN_TRANSPORT_ALONG_MICROTUBULE	GOBP_PROTEIN_TRANSPORT_ALONG_MICROTUBULE	0.03	0.77	50	12	1	20000	HSPB1
GOBP_RESPONSE_TO_RETINOIC_ACID	GOBP_RESPONSE_TO_RETINOIC_ACID	0.03	0.79	50	109	2	20000	AQP3,GJB2
GOBP_STRESS_FIBER_ASSEMBLY	GOBP_STRESS_FIBER_ASSEMBLY	0.03	0.79	50	109	2	20000	ACTG1,PFN1
GOMF_POLYOL_TRANSMEMBRANE_TRANSPORTER_ACTIVITY	GOMF_POLYOL_TRANSMEMBRANE_TRANSPORTER_ACTIVITY	0.03	0.77	50	12	1	20000	AQP3
BIOCARTA_HSWI_SNF_PATHWAY	BIOCARTA_HSWI_SNF_PATHWAY	0.03	0.77	50	12	1	20000	ACTB
REACTOME_AMYLOID_FIBER_FORMATION	REACTOME_AMYLOID_FIBER_FORMATION	0.03	0.78	50	108	2	20000	B2M,UBA52
REACTOME_JOSEPHIN_DOMAIN_DUBS	REACTOME_JOSEPHIN_DOMAIN_DUBS	0.03	0.77	50	12	1	20000	UBA52
REACTOME_REGULATION_OF_LOCALIZATION_OF_FOXO_TRANSCRIPTION_FACTORS	REACTOME_REGULATION_OF_LOCALIZATION_OF_FOXO_TRANSCRIPTION_FACTORS	0.03	0.77	50	12	1	20000	SFN
REACTOME_TICAM1_DEPENDENT_ACTIVATION_OF_IRF3_IRF7	REACTOME_TICAM1_DEPENDENT_ACTIVATION_OF_IRF3_IRF7	0.03	0.77	50	12	1	20000	UBA52
WP_THERMOGENESIS	WP_THERMOGENESIS	0.03	0.78	50	108	2	20000	ACTB,ACTG1
GOBP_NEGATIVE_REGULATION_OF_TRANSFERASE_ACTIVITY	GOBP_NEGATIVE_REGULATION_OF_TRANSFERASE_ACTIVITY	0.031	0.79	50	272	3	20000	GSTP1,HSPB1,SFN
GOCC_ACTIN_FILAMENT	GOCC_ACTIN_FILAMENT	0.031	0.8	50	110	2	20000	ACTB,ACTG1
REACTOME_NUCLEOTIDE_EXCISION_REPAIR	REACTOME_NUCLEOTIDE_EXCISION_REPAIR	0.031	0.8	50	110	2	20000	ACTB,UBA52
GOBP_KERATINOCYTE_DEVELOPMENT	GOBP_KERATINOCYTE_DEVELOPMENT	0.032	0.8	50	13	1	20000	SFN
GOBP_MODIFICATION_OF_POSTSYNAPTIC_STRUCTURE	GOBP_MODIFICATION_OF_POSTSYNAPTIC_STRUCTURE	0.032	0.8	50	13	1	20000	PFN1
GOBP_NEGATIVE_REGULATION_OF_ALPHA_BETA_T_CELL_PROLIFERATION	GOBP_NEGATIVE_REGULATION_OF_ALPHA_BETA_T_CELL_PROLIFERATION	0.032	0.8	50	13	1	20000	LGALS7B
GOBP_NEGATIVE_REGULATION_OF_RECEPTOR_BINDING	GOBP_NEGATIVE_REGULATION_OF_RECEPTOR_BINDING	0.032	0.8	50	13	1	20000	B2M
GOBP_POLYOL_TRANSPORT	GOBP_POLYOL_TRANSPORT	0.032	0.8	50	13	1	20000	AQP3
GOMF_ATPASE_REGULATOR_ACTIVITY	GOMF_ATPASE_REGULATOR_ACTIVITY	0.032	0.8	50	13	1	20000	PFN1
GOMF_INTERMEDIATE_FILAMENT_BINDING	GOMF_INTERMEDIATE_FILAMENT_BINDING	0.032	0.8	50	13	1	20000	KRT14
GOMF_NITRIC_OXIDE_SYNTHASE_BINDING	GOMF_NITRIC_OXIDE_SYNTHASE_BINDING	0.032	0.8	50	13	1	20000	ACTB
GOMF_PROTEIN_TAG	GOMF_PROTEIN_TAG	0.032	0.8	50	13	1	20000	UBA52
GOMF_VIRION_BINDING	GOMF_VIRION_BINDING	0.032	0.8	50	13	1	20000	ANXA2
BIOCARTA_CTL_PATHWAY	BIOCARTA_CTL_PATHWAY	0.032	0.8	50	13	1	20000	B2M
REACTOME_CHK1_CHK2_CDS1_MEDIATED_INACTIVATION_OF_CYCLIN_B_CDK1_COMPLEX	REACTOME_CHK1_CHK2_CDS1_MEDIATED_INACTIVATION_OF_CYCLIN_B_CDK1_COMPLEX	0.032	0.8	50	13	1	20000	SFN
REACTOME_DISSOLUTION_OF_FIBRIN_CLOT	REACTOME_DISSOLUTION_OF_FIBRIN_CLOT	0.032	0.8	50	13	1	20000	ANXA2
REACTOME_DOWNREGULATION_OF_ERBB2_ERBB3_SIGNALING	REACTOME_DOWNREGULATION_OF_ERBB2_ERBB3_SIGNALING	0.032	0.8	50	13	1	20000	UBA52
REACTOME_NF_KB_IS_ACTIVATED_AND_SIGNALS_SURVIVAL	REACTOME_NF_KB_IS_ACTIVATED_AND_SIGNALS_SURVIVAL	0.032	0.8	50	13	1	20000	UBA52
REACTOME_P75NTR_RECRUITS_SIGNALLING_COMPLEXES	REACTOME_P75NTR_RECRUITS_SIGNALLING_COMPLEXES	0.032	0.8	50	13	1	20000	UBA52
REACTOME_PASSIVE_TRANSPORT_BY_AQUAPORINS	REACTOME_PASSIVE_TRANSPORT_BY_AQUAPORINS	0.032	0.8	50	13	1	20000	AQP3
REACTOME_SUPPRESSION_OF_PHAGOSOMAL_MATURATION	REACTOME_SUPPRESSION_OF_PHAGOSOMAL_MATURATION	0.032	0.8	50	13	1	20000	UBA52
REACTOME_TRAF6_MEDIATED_IRF7_ACTIVATION_IN_TLR7_8_OR_9_SIGNALING	REACTOME_TRAF6_MEDIATED_IRF7_ACTIVATION_IN_TLR7_8_OR_9_SIGNALING	0.032	0.8	50	13	1	20000	UBA52
GOBP_ACUTE_INFLAMMATORY_RESPONSE	GOBP_ACUTE_INFLAMMATORY_RESPONSE	0.033	0.8	50	113	2	20000	GSTP1,S100A8
GOBP_CELL_GROWTH	GOBP_CELL_GROWTH	0.033	0.82	50	487	4	20000	KRT17,S100A8,S100A9,SFN
GOBP_ENDOTHELIAL_CELL_MIGRATION	GOBP_ENDOTHELIAL_CELL_MIGRATION	0.033	0.82	50	281	3	20000	HSPB1,JUP,S100A2
GOBP_REGULATION_OF_RECEPTOR_MEDIATED_ENDOCYTOSIS	GOBP_REGULATION_OF_RECEPTOR_MEDIATED_ENDOCYTOSIS	0.033	0.82	50	114	2	20000	ANXA2,B2M
KEGG_OOCYTE_MEIOSIS	KEGG_OOCYTE_MEIOSIS	0.033	0.8	50	113	2	20000	CALML3,CALML5
GOBP_ANTIGEN_PROCESSING_AND_PRESENTATION_VIA_MHC_CLASS_IB	GOBP_ANTIGEN_PROCESSING_AND_PRESENTATION_VIA_MHC_CLASS_IB	0.034	0.82	50	14	1	20000	B2M
GOBP_CELLULAR_TRANSITION_METAL_ION_HOMEOSTASIS	GOBP_CELLULAR_TRANSITION_METAL_ION_HOMEOSTASIS	0.034	0.82	50	115	2	20000	S100A8,S100A9
GOBP_GLIAL_CELL_DEVELOPMENT	GOBP_GLIAL_CELL_DEVELOPMENT	0.034	0.82	50	115	2	20000	S100A8,S100A9
GOBP_REGULATION_OF_MONONUCLEAR_CELL_MIGRATION	GOBP_REGULATION_OF_MONONUCLEAR_CELL_MIGRATION	0.034	0.82	50	116	2	20000	S100A14,S100A7
GOBP_UNSATURATED_FATTY_ACID_METABOLIC_PROCESS	GOBP_UNSATURATED_FATTY_ACID_METABOLIC_PROCESS	0.034	0.82	50	115	2	20000	FABP5,GSTP1
GOMF_PHOSPHOLIPASE_INHIBITOR_ACTIVITY	GOMF_PHOSPHOLIPASE_INHIBITOR_ACTIVITY	0.034	0.82	50	14	1	20000	ANXA2
GOMF_WATER_CHANNEL_ACTIVITY	GOMF_WATER_CHANNEL_ACTIVITY	0.034	0.82	50	14	1	20000	AQP3
BIOCARTA_HSP27_PATHWAY	BIOCARTA_HSP27_PATHWAY	0.034	0.82	50	14	1	20000	HSPB1
BIOCARTA_MHC_PATHWAY	BIOCARTA_MHC_PATHWAY	0.034	0.82	50	14	1	20000	B2M
KEGG_LEUKOCYTE_TRANSENDOTHELIAL_MIGRATION	KEGG_LEUKOCYTE_TRANSENDOTHELIAL_MIGRATION	0.034	0.82	50	116	2	20000	ACTB,ACTG1
KEGG_VASCULAR_SMOOTH_MUSCLE_CONTRACTION	KEGG_VASCULAR_SMOOTH_MUSCLE_CONTRACTION	0.034	0.82	50	115	2	20000	CALML3,CALML5
REACTOME_IRAK1_RECRUITS_IKK_COMPLEX	REACTOME_IRAK1_RECRUITS_IKK_COMPLEX	0.034	0.82	50	14	1	20000	UBA52
REACTOME_PARASITE_INFECTION	REACTOME_PARASITE_INFECTION	0.034	0.82	50	116	2	20000	ACTB,ACTG1
REACTOME_TP53_REGULATES_TRANSCRIPTION_OF_SEVERAL_ADDITIONAL_CELL_DEATH_GENES_WHOSE_SPECIFIC_ROLES_IN_P53_DEPENDENT_APOPTOSIS_REMAIN_UNCERTAIN	REACTOME_TP53_REGULATES_TRANSCRIPTION_OF_SEVERAL_ADDITIONAL_CELL_DEATH_GENES_WHOSE_SPECIFIC_ROLES_IN_P53_DEPENDENT_APOPTOSIS_REMAIN_UNCERTAIN	0.034	0.82	50	14	1	20000	PERP
REACTOME_VESICLE_MEDIATED_TRANSPORT	REACTOME_VESICLE_MEDIATED_TRANSPORT	0.034	0.82	50	724	5	20000	ACTB,ACTG1,GJB2,SFN,UBA52
GOBP_ORGANIC_HYDROXY_COMPOUND_TRANSPORT	GOBP_ORGANIC_HYDROXY_COMPOUND_TRANSPORT	0.035	0.83	50	286	3	20000	ACTB,ANXA2,AQP3
GOCC_ACTIN_CYTOSKELETON	GOCC_ACTIN_CYTOSKELETON	0.035	0.83	50	494	4	20000	ACTB,ACTG1,EEF1A1,JUP
GOMF_CYTOSKELETAL_PROTEIN_BINDING	GOMF_CYTOSKELETAL_PROTEIN_BINDING	0.035	0.84	50	986	6	20000	ACTB,ANXA2,PFN1,S100A8,S100A9,TMSB10
GOBP_REGULATION_OF_EPITHELIAL_CELL_MIGRATION	GOBP_REGULATION_OF_EPITHELIAL_CELL_MIGRATION	0.036	0.85	50	291	3	20000	HSPB1,JUP,PFN1
GOBP_APICAL_PROTEIN_LOCALIZATION	GOBP_APICAL_PROTEIN_LOCALIZATION	0.037	0.85	50	15	1	20000	ACTB
GOBP_HAIR_FOLLICLE_MATURATION	GOBP_HAIR_FOLLICLE_MATURATION	0.037	0.85	50	15	1	20000	SPINK5
GOBP_ICOSANOID_METABOLIC_PROCESS	GOBP_ICOSANOID_METABOLIC_PROCESS	0.037	0.85	50	121	2	20000	FABP5,GSTP1
GOBP_NEGATIVE_REGULATION_OF_KERATINOCYTE_PROLIFERATION	GOBP_NEGATIVE_REGULATION_OF_KERATINOCYTE_PROLIFERATION	0.037	0.85	50	15	1	20000	SFN
GOBP_ONE_CARBON_COMPOUND_TRANSPORT	GOBP_ONE_CARBON_COMPOUND_TRANSPORT	0.037	0.85	50	15	1	20000	AQP3
GOBP_POSITIVE_REGULATION_OF_ENDOTHELIAL_CELL_CHEMOTAXIS	GOBP_POSITIVE_REGULATION_OF_ENDOTHELIAL_CELL_CHEMOTAXIS	0.037	0.85	50	15	1	20000	HSPB1
GOBP_POSITIVE_REGULATION_OF_RUFFLE_ASSEMBLY	GOBP_POSITIVE_REGULATION_OF_RUFFLE_ASSEMBLY	0.037	0.85	50	15	1	20000	PFN1
GOBP_REGULATION_OF_PEROXISOME_PROLIFERATOR_ACTIVATED_RECEPTOR_SIGNALING_PATHWAY	GOBP_REGULATION_OF_PEROXISOME_PROLIFERATOR_ACTIVATED_RECEPTOR_SIGNALING_PATHWAY	0.037	0.85	50	15	1	20000	FABP5
GOBP_REGULATION_OF_PLASMINOGEN_ACTIVATION	GOBP_REGULATION_OF_PLASMINOGEN_ACTIVATION	0.037	0.85	50	15	1	20000	ANXA2
GOBP_REGULATION_OF_UNSATURATED_FATTY_ACID_BIOSYNTHETIC_PROCESS	GOBP_REGULATION_OF_UNSATURATED_FATTY_ACID_BIOSYNTHETIC_PROCESS	0.037	0.85	50	15	1	20000	FABP5
REACTOME_ACTIVATION_OF_BAD_AND_TRANSLOCATION_TO_MITOCHONDRIA	REACTOME_ACTIVATION_OF_BAD_AND_TRANSLOCATION_TO_MITOCHONDRIA	0.037	0.85	50	15	1	20000	SFN
REACTOME_INLB_MEDIATED_ENTRY_OF_LISTERIA_MONOCYTOGENES_INTO_HOST_CELL	REACTOME_INLB_MEDIATED_ENTRY_OF_LISTERIA_MONOCYTOGENES_INTO_HOST_CELL	0.037	0.85	50	15	1	20000	UBA52
REACTOME_L1CAM_INTERACTIONS	REACTOME_L1CAM_INTERACTIONS	0.037	0.85	50	121	2	20000	ACTB,ACTG1
REACTOME_NEGATIVE_REGULATION_OF_FLT3	REACTOME_NEGATIVE_REGULATION_OF_FLT3	0.037	0.85	50	15	1	20000	UBA52
REACTOME_REGULATION_OF_INNATE_IMMUNE_RESPONSES_TO_CYTOSOLIC_DNA	REACTOME_REGULATION_OF_INNATE_IMMUNE_RESPONSES_TO_CYTOSOLIC_DNA	0.037	0.85	50	15	1	20000	UBA52
REACTOME_SIGNALING_BY_NOTCH1_HD_DOMAIN_MUTANTS_IN_CANCER	REACTOME_SIGNALING_BY_NOTCH1_HD_DOMAIN_MUTANTS_IN_CANCER	0.037	0.85	50	15	1	20000	UBA52
GOBP_CELLULAR_RESPONSE_TO_TOXIC_SUBSTANCE	GOBP_CELLULAR_RESPONSE_TO_TOXIC_SUBSTANCE	0.038	0.87	50	123	2	20000	GSTP1,S100A9
GOBP_DIVALENT_INORGANIC_CATION_HOMEOSTASIS	GOBP_DIVALENT_INORGANIC_CATION_HOMEOSTASIS	0.038	0.88	50	510	4	20000	S100A14,S100A8,S100A9,TPT1
GOBP_REGULATION_OF_CELL_MATRIX_ADHESION	GOBP_REGULATION_OF_CELL_MATRIX_ADHESION	0.038	0.87	50	123	2	20000	ACTG1,JUP
GOBP_REGULATION_OF_LEUKOCYTE_CHEMOTAXIS	GOBP_REGULATION_OF_LEUKOCYTE_CHEMOTAXIS	0.038	0.88	50	124	2	20000	S100A14,S100A7
GOBP_CHAPERONE_MEDIATED_AUTOPHAGY	GOBP_CHAPERONE_MEDIATED_AUTOPHAGY	0.039	0.88	50	16	1	20000	EEF1A1
GOBP_NEGATIVE_REGULATION_OF_HUMORAL_IMMUNE_RESPONSE	GOBP_NEGATIVE_REGULATION_OF_HUMORAL_IMMUNE_RESPONSE	0.039	0.88	50	16	1	20000	SPINK5
GOBP_NEGATIVE_REGULATION_OF_JUN_KINASE_ACTIVITY	GOBP_NEGATIVE_REGULATION_OF_JUN_KINASE_ACTIVITY	0.039	0.88	50	16	1	20000	GSTP1
GOBP_PEPTIDE_ANTIGEN_ASSEMBLY_WITH_MHC_CLASS_II_PROTEIN_COMPLEX	GOBP_PEPTIDE_ANTIGEN_ASSEMBLY_WITH_MHC_CLASS_II_PROTEIN_COMPLEX	0.039	0.88	50	16	1	20000	B2M
GOBP_RESPONSE_TO_UV_B	GOBP_RESPONSE_TO_UV_B	0.039	0.88	50	16	1	20000	IVL
BIOCARTA_EFP_PATHWAY	BIOCARTA_EFP_PATHWAY	0.039	0.88	50	16	1	20000	SFN
REACTOME_ASSEMBLY_OF_THE_HIV_VIRION	REACTOME_ASSEMBLY_OF_THE_HIV_VIRION	0.039	0.88	50	16	1	20000	UBA52
REACTOME_GLYCOGEN_STORAGE_DISEASES	REACTOME_GLYCOGEN_STORAGE_DISEASES	0.039	0.88	50	16	1	20000	UBA52
REACTOME_GLYCOGEN_SYNTHESIS	REACTOME_GLYCOGEN_SYNTHESIS	0.039	0.88	50	16	1	20000	UBA52
REACTOME_MAP3K8_TPL2_DEPENDENT_MAPK1_3_ACTIVATION	REACTOME_MAP3K8_TPL2_DEPENDENT_MAPK1_3_ACTIVATION	0.039	0.88	50	16	1	20000	UBA52
REACTOME_NRIF_SIGNALS_CELL_DEATH_FROM_THE_NUCLEUS	REACTOME_NRIF_SIGNALS_CELL_DEATH_FROM_THE_NUCLEUS	0.039	0.88	50	16	1	20000	UBA52
REACTOME_P75NTR_SIGNALS_VIA_NF_KB	REACTOME_P75NTR_SIGNALS_VIA_NF_KB	0.039	0.88	50	16	1	20000	UBA52
REACTOME_SPRY_REGULATION_OF_FGF_SIGNALING	REACTOME_SPRY_REGULATION_OF_FGF_SIGNALING	0.039	0.88	50	16	1	20000	UBA52
REACTOME_TGF_BETA_RECEPTOR_SIGNALING_IN_EMT_EPITHELIAL_TO_MESENCHYMAL_TRANSITION	REACTOME_TGF_BETA_RECEPTOR_SIGNALING_IN_EMT_EPITHELIAL_TO_MESENCHYMAL_TRANSITION	0.039	0.88	50	16	1	20000	UBA52
REACTOME_TRAF6_MEDIATED_INDUCTION_OF_TAK1_COMPLEX_WITHIN_TLR4_COMPLEX	REACTOME_TRAF6_MEDIATED_INDUCTION_OF_TAK1_COMPLEX_WITHIN_TLR4_COMPLEX	0.039	0.88	50	16	1	20000	UBA52
GOBP_CELLULAR_RESPONSE_TO_STRESS	GOBP_CELLULAR_RESPONSE_TO_STRESS	0.04	0.9	50	1869	9	20000	ACTB,AQP3,B2M,GJB2,GSTP1,HSPB1,MALAT1,SFN,TPT1
KEGG_NEUROTROPHIN_SIGNALING_PATHWAY	KEGG_NEUROTROPHIN_SIGNALING_PATHWAY	0.04	0.89	50	126	2	20000	CALML3,CALML5
GOBP_NEUTROPHIL_MIGRATION	GOBP_NEUTROPHIL_MIGRATION	0.041	0.91	50	128	2	20000	S100A8,S100A9
GOBP_REGULATION_OF_CELL_ADHESION	GOBP_REGULATION_OF_CELL_ADHESION	0.041	0.91	50	762	5	20000	ACTG1,B2M,JUP,LGALS7B,SPINK5
GOCC_NEURON_PROJECTION_TERMINUS	GOCC_NEURON_PROJECTION_TERMINUS	0.041	0.91	50	129	2	20000	ACTB,ACTG1
GOBP_CENTRAL_NERVOUS_SYSTEM_DEVELOPMENT	GOBP_CENTRAL_NERVOUS_SYSTEM_DEVELOPMENT	0.042	0.91	50	1027	6	20000	ACTB,B2M,GSTP1,S100A8,S100A9,SPINK5
GOBP_GAP_JUNCTION_ASSEMBLY	GOBP_GAP_JUNCTION_ASSEMBLY	0.042	0.91	50	17	1	20000	GJB2
GOBP_INTERLEUKIN_1_PRODUCTION	GOBP_INTERLEUKIN_1_PRODUCTION	0.042	0.91	50	130	2	20000	GSTP1,HSPB1
GOBP_NEGATIVE_REGULATION_OF_RECEPTOR_INTERNALIZATION	GOBP_NEGATIVE_REGULATION_OF_RECEPTOR_INTERNALIZATION	0.042	0.91	50	17	1	20000	ANXA2
GOBP_ODONTOGENESIS	GOBP_ODONTOGENESIS	0.042	0.91	50	130	2	20000	AQP3,PERP
GOBP_POSITIVE_REGULATION_OF_PROTEIN_EXPORT_FROM_NUCLEUS	GOBP_POSITIVE_REGULATION_OF_PROTEIN_EXPORT_FROM_NUCLEUS	0.042	0.91	50	17	1	20000	SFN
GOBP_REGULATION_OF_T_CELL_CHEMOTAXIS	GOBP_REGULATION_OF_T_CELL_CHEMOTAXIS	0.042	0.91	50	17	1	20000	S100A7
GOCC_MHC_CLASS_II_PROTEIN_COMPLEX	GOCC_MHC_CLASS_II_PROTEIN_COMPLEX	0.042	0.91	50	17	1	20000	B2M
GOMF_LONG_CHAIN_FATTY_ACID_TRANSPORTER_ACTIVITY	GOMF_LONG_CHAIN_FATTY_ACID_TRANSPORTER_ACTIVITY	0.042	0.91	50	17	1	20000	FABP5
GOMF_PROLINE_RICH_REGION_BINDING	GOMF_PROLINE_RICH_REGION_BINDING	0.042	0.91	50	17	1	20000	PFN1
GOMF_WATER_TRANSMEMBRANE_TRANSPORTER_ACTIVITY	GOMF_WATER_TRANSMEMBRANE_TRANSPORTER_ACTIVITY	0.042	0.91	50	17	1	20000	AQP3
REACTOME_ACTIVATION_OF_IRF3_IRF7_MEDIATED_BY_TBK1_IKK_EPSILON	REACTOME_ACTIVATION_OF_IRF3_IRF7_MEDIATED_BY_TBK1_IKK_EPSILON	0.042	0.91	50	17	1	20000	UBA52
REACTOME_PROTEIN_METHYLATION	REACTOME_PROTEIN_METHYLATION	0.042	0.91	50	17	1	20000	EEF1A1
REACTOME_TRANSLESION_SYNTHESIS_BY_POLK	REACTOME_TRANSLESION_SYNTHESIS_BY_POLK	0.042	0.91	50	17	1	20000	UBA52
WP_METABOLIC_PATHWAY_OF_LDL_HDL_AND_TG_INCLUDING_DISEASES	WP_METABOLIC_PATHWAY_OF_LDL_HDL_AND_TG_INCLUDING_DISEASES	0.042	0.91	50	17	1	20000	ANXA2
KEGG_TIGHT_JUNCTION	KEGG_TIGHT_JUNCTION	0.043	0.93	50	132	2	20000	ACTB,ACTG1
REACTOME_HOST_INTERACTIONS_OF_HIV_FACTORS	REACTOME_HOST_INTERACTIONS_OF_HIV_FACTORS	0.043	0.92	50	131	2	20000	B2M,UBA52
WP_EBOLA_VIRUS_INFECTION_IN_HOST	WP_EBOLA_VIRUS_INFECTION_IN_HOST	0.043	0.92	50	131	2	20000	ACTB,ACTG1
GOBP_ACTIN_FILAMENT_BASED_MOVEMENT	GOBP_ACTIN_FILAMENT_BASED_MOVEMENT	0.044	0.94	50	133	2	20000	DSP,JUP
GOBP_CATECHOLAMINE_UPTAKE	GOBP_CATECHOLAMINE_UPTAKE	0.044	0.94	50	18	1	20000	ACTB
GOBP_OSTEOCLAST_DEVELOPMENT	GOBP_OSTEOCLAST_DEVELOPMENT	0.044	0.94	50	18	1	20000	ANXA2
GOBP_POSITIVE_REGULATION_OF_APOPTOTIC_SIGNALING_PATHWAY	GOBP_POSITIVE_REGULATION_OF_APOPTOTIC_SIGNALING_PATHWAY	0.044	0.94	50	134	2	20000	S100A8,S100A9
GOBP_REGULATION_OF_WOUND_HEALING	GOBP_REGULATION_OF_WOUND_HEALING	0.044	0.94	50	133	2	20000	ACTG1,KRT1
GOMF_LIPASE_INHIBITOR_ACTIVITY	GOMF_LIPASE_INHIBITOR_ACTIVITY	0.044	0.94	50	18	1	20000	ANXA2
BIOCARTA_MTA3_PATHWAY	BIOCARTA_MTA3_PATHWAY	0.044	0.94	50	18	1	20000	HSPB1
REACTOME_TP53_REGULATES_TRANSCRIPTION_OF_GENES_INVOLVED_IN_G2_CELL_CYCLE_ARREST	REACTOME_TP53_REGULATES_TRANSCRIPTION_OF_GENES_INVOLVED_IN_G2_CELL_CYCLE_ARREST	0.044	0.94	50	18	1	20000	SFN
WP_FATTY_ACID_TRANSPORTERS	WP_FATTY_ACID_TRANSPORTERS	0.044	0.94	50	18	1	20000	FABP5
GOBP_RESPONSE_TO_INORGANIC_SUBSTANCE	GOBP_RESPONSE_TO_INORGANIC_SUBSTANCE	0.045	0.96	50	538	4	20000	ACTG1,AQP3,B2M,S100A8
GOBP_ACTIVATION_OF_CYSTEINE_TYPE_ENDOPEPTIDASE_ACTIVITY	GOBP_ACTIVATION_OF_CYSTEINE_TYPE_ENDOPEPTIDASE_ACTIVITY	0.046	0.97	50	19	1	20000	PERP
GOBP_ANTIGEN_PROCESSING_AND_PRESENTATION_OF_ENDOGENOUS_PEPTIDE_ANTIGEN	GOBP_ANTIGEN_PROCESSING_AND_PRESENTATION_OF_ENDOGENOUS_PEPTIDE_ANTIGEN	0.046	0.97	50	19	1	20000	B2M
GOBP_KERATINOCYTE_MIGRATION	GOBP_KERATINOCYTE_MIGRATION	0.046	0.97	50	19	1	20000	KRT16
GOBP_NEGATIVE_REGULATION_OF_CELL_POPULATION_PROLIFERATION	GOBP_NEGATIVE_REGULATION_OF_CELL_POPULATION_PROLIFERATION	0.046	0.97	50	785	5	20000	B2M,GSTP1,LGALS7B,S100A11,SFN
GOBP_PROCESS_UTILIZING_AUTOPHAGIC_MECHANISM	GOBP_PROCESS_UTILIZING_AUTOPHAGIC_MECHANISM	0.046	0.97	50	543	4	20000	EEF1A1,HSPB1,S100A8,S100A9
GOBP_REGULATION_OF_HAIR_FOLLICLE_DEVELOPMENT	GOBP_REGULATION_OF_HAIR_FOLLICLE_DEVELOPMENT	0.046	0.97	50	19	1	20000	KRT17
GOCC_ASTROCYTE_PROJECTION	GOCC_ASTROCYTE_PROJECTION	0.046	0.97	50	19	1	20000	GJB2
BIOCARTA_ECM_PATHWAY	BIOCARTA_ECM_PATHWAY	0.046	0.97	50	19	1	20000	PFN1
KEGG_INSULIN_SIGNALING_PATHWAY	KEGG_INSULIN_SIGNALING_PATHWAY	0.046	0.97	50	137	2	20000	CALML3,CALML5
REACTOME_CONSTITUTIVE_SIGNALING_BY_LIGAND_RESPONSIVE_EGFR_CANCER_VARIANTS	REACTOME_CONSTITUTIVE_SIGNALING_BY_LIGAND_RESPONSIVE_EGFR_CANCER_VARIANTS	0.046	0.97	50	19	1	20000	UBA52
REACTOME_REGULATION_OF_TP53_ACTIVITY_THROUGH_METHYLATION	REACTOME_REGULATION_OF_TP53_ACTIVITY_THROUGH_METHYLATION	0.046	0.97	50	19	1	20000	UBA52
REACTOME_TICAM1_RIP1_MEDIATED_IKK_COMPLEX_RECRUITMENT	REACTOME_TICAM1_RIP1_MEDIATED_IKK_COMPLEX_RECRUITMENT	0.046	0.97	50	19	1	20000	UBA52
REACTOME_TRANSLESION_SYNTHESIS_BY_POLH	REACTOME_TRANSLESION_SYNTHESIS_BY_POLH	0.046	0.97	50	19	1	20000	UBA52
GOBP_CARDIAC_MUSCLE_CONTRACTION	GOBP_CARDIAC_MUSCLE_CONTRACTION	0.047	0.97	50	138	2	20000	DSP,JUP
GOBP_ION_HOMEOSTASIS	GOBP_ION_HOMEOSTASIS	0.047	0.97	50	792	5	20000	B2M,S100A14,S100A8,S100A9,TPT1
GOCC_I_BAND	GOCC_I_BAND	0.047	0.98	50	139	2	20000	HSPB1,JUP
GOCC_PHAGOCYTIC_VESICLE	GOCC_PHAGOCYTIC_VESICLE	0.047	0.97	50	138	2	20000	ACTG1,B2M
GOMF_PROTEIN_DIMERIZATION_ACTIVITY	GOMF_PROTEIN_DIMERIZATION_ACTIVITY	0.047	0.97	50	1055	6	20000	B2M,HSPB1,JUP,KRT1,KRT10,S100A11
GOBP_LEUKOCYTE_DIFFERENTIATION	GOBP_LEUKOCYTE_DIFFERENTIATION	0.049	0.99	50	553	4	20000	ANXA2,B2M,LY6D,SPINK5
GOBP_LINOLEIC_ACID_METABOLIC_PROCESS	GOBP_LINOLEIC_ACID_METABOLIC_PROCESS	0.049	0.99	50	20	1	20000	GSTP1
GOBP_MODIFICATION_OF_SYNAPTIC_STRUCTURE	GOBP_MODIFICATION_OF_SYNAPTIC_STRUCTURE	0.049	0.99	50	20	1	20000	PFN1
GOBP_NEGATIVE_REGULATION_OF_OXIDATIVE_STRESS_INDUCED_INTRINSIC_APOPTOTIC_SIGNALING_PATHWAY	GOBP_NEGATIVE_REGULATION_OF_OXIDATIVE_STRESS_INDUCED_INTRINSIC_APOPTOTIC_SIGNALING_PATHWAY	0.049	0.99	50	20	1	20000	HSPB1
GOBP_PEPTIDE_ANTIGEN_ASSEMBLY_WITH_MHC_PROTEIN_COMPLEX	GOBP_PEPTIDE_ANTIGEN_ASSEMBLY_WITH_MHC_PROTEIN_COMPLEX	0.049	0.99	50	20	1	20000	B2M
GOBP_POSITIVE_REGULATION_OF_CELL_AGING	GOBP_POSITIVE_REGULATION_OF_CELL_AGING	0.049	0.99	50	20	1	20000	B2M
GOBP_POSITIVE_REGULATION_OF_LEUKOCYTE_MIGRATION	GOBP_POSITIVE_REGULATION_OF_LEUKOCYTE_MIGRATION	0.049	0.99	50	141	2	20000	S100A14,S100A7
GOBP_POSITIVE_REGULATION_OF_LYMPHOCYTE_CHEMOTAXIS	GOBP_POSITIVE_REGULATION_OF_LYMPHOCYTE_CHEMOTAXIS	0.049	0.99	50	20	1	20000	S100A7
GOBP_REGULATION_OF_DEFENSE_RESPONSE_TO_BACTERIUM	GOBP_REGULATION_OF_DEFENSE_RESPONSE_TO_BACTERIUM	0.049	0.99	50	20	1	20000	SPINK5
GOBP_RENAL_ABSORPTION	GOBP_RENAL_ABSORPTION	0.049	0.99	50	20	1	20000	AQP3
GOCC_APICOLATERAL_PLASMA_MEMBRANE	GOCC_APICOLATERAL_PLASMA_MEMBRANE	0.049	0.99	50	20	1	20000	JUP
GOMF_TRANSLATION_ELONGATION_FACTOR_ACTIVITY	GOMF_TRANSLATION_ELONGATION_FACTOR_ACTIVITY	0.049	0.99	50	20	1	20000	EEF1A1
BIOCARTA_NKCELLS_PATHWAY	BIOCARTA_NKCELLS_PATHWAY	0.049	0.99	50	20	1	20000	B2M
REACTOME_LISTERIA_MONOCYTOGENES_ENTRY_INTO_HOST_CELLS	REACTOME_LISTERIA_MONOCYTOGENES_ENTRY_INTO_HOST_CELLS	0.049	0.99	50	20	1	20000	UBA52
GOBP_ACTION_POTENTIAL	GOBP_ACTION_POTENTIAL	0.05	1	50	143	2	20000	DSP,JUP
GOBP_PROGRAMMED_CELL_DEATH	GOBP_PROGRAMMED_CELL_DEATH	0.05	1	50	1950	9	20000	GSTP1,HSPB1,LGALS7B,PERP,S100A14,S100A8,S100A9,SFN,TPT1
GOBP_RESPONSE_TO_CALCIUM_ION	GOBP_RESPONSE_TO_CALCIUM_ION	0.05	1	50	144	2	20000	ACTG1,AQP3
REACTOME_FCGAMMA_RECEPTOR_FCGR_DEPENDENT_PHAGOCYTOSIS	REACTOME_FCGAMMA_RECEPTOR_FCGR_DEPENDENT_PHAGOCYTOSIS	0.05	1	50	143	2	20000	ACTB,ACTG1
WP_ECTODERM_DIFFERENTIATION	WP_ECTODERM_DIFFERENTIATION	0.05	1	50	144	2	20000	JUP,KRT6A
GOBP_MONOCYTE_CHEMOTACTIC_PROTEIN_1_PRODUCTION	GOBP_MONOCYTE_CHEMOTACTIC_PROTEIN_1_PRODUCTION	0.051	1	50	21	1	20000	GSTP1
GOBP_NEGATIVE_REGULATION_OF_PROTEIN_CONTAINING_COMPLEX_ASSEMBLY	GOBP_NEGATIVE_REGULATION_OF_PROTEIN_CONTAINING_COMPLEX_ASSEMBLY	0.051	1	50	145	2	20000	PFN1,TMSB10
GOBP_NITRIC_OXIDE_SYNTHASE_BIOSYNTHETIC_PROCESS	GOBP_NITRIC_OXIDE_SYNTHASE_BIOSYNTHETIC_PROCESS	0.051	1	50	21	1	20000	GSTP1
GOBP_POSITIVE_REGULATION_OF_INFLAMMATORY_RESPONSE	GOBP_POSITIVE_REGULATION_OF_INFLAMMATORY_RESPONSE	0.051	1	50	145	2	20000	S100A8,S100A9
GOBP_POSITIVE_REGULATION_OF_VACUOLE_ORGANIZATION	GOBP_POSITIVE_REGULATION_OF_VACUOLE_ORGANIZATION	0.051	1	50	21	1	20000	ANXA2
GOBP_REGULATION_OF_INTRACELLULAR_TRANSPORT	GOBP_REGULATION_OF_INTRACELLULAR_TRANSPORT	0.051	1	50	333	3	20000	ANXA2,JUP,SFN
GOBP_REGULATION_OF_MYOBLAST_PROLIFERATION	GOBP_REGULATION_OF_MYOBLAST_PROLIFERATION	0.051	1	50	21	1	20000	MALAT1
GOBP_RENAL_WATER_HOMEOSTASIS	GOBP_RENAL_WATER_HOMEOSTASIS	0.051	1	50	21	1	20000	AQP3
GOBP_RESPONSE_TO_GLUCAGON	GOBP_RESPONSE_TO_GLUCAGON	0.051	1	50	21	1	20000	GJB2
GOCC_CONNEXIN_COMPLEX	GOCC_CONNEXIN_COMPLEX	0.051	1	50	21	1	20000	GJB2
BIOCARTA_RHO_PATHWAY	BIOCARTA_RHO_PATHWAY	0.051	1	50	21	1	20000	PFN1
PID_ECADHERIN_KERATINOCYTE_PATHWAY	PID_ECADHERIN_KERATINOCYTE_PATHWAY	0.051	1	50	21	1	20000	JUP
REACTOME_ER_QUALITY_CONTROL_COMPARTMENT_ERQC	REACTOME_ER_QUALITY_CONTROL_COMPARTMENT_ERQC	0.051	1	50	21	1	20000	UBA52
REACTOME_NEF_MEDIATES_DOWN_MODULATION_OF_CELL_SURFACE_RECEPTORS_BY_RECRUITING_THEM_TO_CLATHRIN_ADAPTERS	REACTOME_NEF_MEDIATES_DOWN_MODULATION_OF_CELL_SURFACE_RECEPTORS_BY_RECRUITING_THEM_TO_CLATHRIN_ADAPTERS	0.051	1	50	21	1	20000	B2M
REACTOME_NEGATIVE_REGULATION_OF_MET_ACTIVITY	REACTOME_NEGATIVE_REGULATION_OF_MET_ACTIVITY	0.051	1	50	21	1	20000	UBA52
REACTOME_REGULATION_OF_FZD_BY_UBIQUITINATION	REACTOME_REGULATION_OF_FZD_BY_UBIQUITINATION	0.051	1	50	21	1	20000	UBA52
REACTOME_TRANSPORT_OF_CONNEXONS_TO_THE_PLASMA_MEMBRANE	REACTOME_TRANSPORT_OF_CONNEXONS_TO_THE_PLASMA_MEMBRANE	0.051	1	50	21	1	20000	GJB2
GOBP_INFLAMMATORY_RESPONSE	GOBP_INFLAMMATORY_RESPONSE	0.052	1	50	815	5	20000	GSTP1,KRT1,KRT16,S100A8,S100A9
REACTOME_BETA_CATENIN_INDEPENDENT_WNT_SIGNALING	REACTOME_BETA_CATENIN_INDEPENDENT_WNT_SIGNALING	0.052	1	50	146	2	20000	PFN1,UBA52
GOBP_COPULATION	GOBP_COPULATION	0.054	1	50	22	1	20000	PI3
GOBP_DETOXIFICATION	GOBP_DETOXIFICATION	0.054	1	50	150	2	20000	GSTP1,S100A9
GOBP_NEGATIVE_REGULATION_OF_GLUCOSE_TRANSMEMBRANE_TRANSPORT	GOBP_NEGATIVE_REGULATION_OF_GLUCOSE_TRANSMEMBRANE_TRANSPORT	0.054	1	50	22	1	20000	FABP5
GOBP_NOREPINEPHRINE_TRANSPORT	GOBP_NOREPINEPHRINE_TRANSPORT	0.054	1	50	22	1	20000	ACTB
GOBP_PEROXISOME_PROLIFERATOR_ACTIVATED_RECEPTOR_SIGNALING_PATHWAY	GOBP_PEROXISOME_PROLIFERATOR_ACTIVATED_RECEPTOR_SIGNALING_PATHWAY	0.054	1	50	22	1	20000	FABP5
GOBP_PROTEIN_REFOLDING	GOBP_PROTEIN_REFOLDING	0.054	1	50	22	1	20000	B2M
GOBP_REGULATION_OF_LOW_DENSITY_LIPOPROTEIN_PARTICLE_CLEARANCE	GOBP_REGULATION_OF_LOW_DENSITY_LIPOPROTEIN_PARTICLE_CLEARANCE	0.054	1	50	22	1	20000	ANXA2
GOBP_REGULATION_OF_RECEPTOR_RECYCLING	GOBP_REGULATION_OF_RECEPTOR_RECYCLING	0.054	1	50	22	1	20000	ANXA2
GOBP_REGULATION_OF_SUPEROXIDE_ANION_GENERATION	GOBP_REGULATION_OF_SUPEROXIDE_ANION_GENERATION	0.054	1	50	22	1	20000	GSTP1
GOBP_REGULATION_OF_T_CELL_ACTIVATION	GOBP_REGULATION_OF_T_CELL_ACTIVATION	0.054	1	50	342	3	20000	B2M,LGALS7B,SPINK5
GOBP_REGULATION_OF_VESICLE_FUSION	GOBP_REGULATION_OF_VESICLE_FUSION	0.054	1	50	22	1	20000	ANXA2
GOCC_ENDOCYTIC_VESICLE	GOCC_ENDOCYTIC_VESICLE	0.054	1	50	342	3	20000	ACTG1,B2M,UBA52
GOMF_CYTOSKELETAL_ANCHOR_ACTIVITY	GOMF_CYTOSKELETAL_ANCHOR_ACTIVITY	0.054	1	50	22	1	20000	JUP
GOMF_GLUTATHIONE_PEROXIDASE_ACTIVITY	GOMF_GLUTATHIONE_PEROXIDASE_ACTIVITY	0.054	1	50	22	1	20000	GSTP1
REACTOME_JNK_C_JUN_KINASES_PHOSPHORYLATION_AND_ACTIVATION_MEDIATED_BY_ACTIVATED_HUMAN_TAK1	REACTOME_JNK_C_JUN_KINASES_PHOSPHORYLATION_AND_ACTIVATION_MEDIATED_BY_ACTIVATED_HUMAN_TAK1	0.054	1	50	22	1	20000	UBA52
REACTOME_NOTCH2_ACTIVATION_AND_TRANSMISSION_OF_SIGNAL_TO_THE_NUCLEUS	REACTOME_NOTCH2_ACTIVATION_AND_TRANSMISSION_OF_SIGNAL_TO_THE_NUCLEUS	0.054	1	50	22	1	20000	UBA52
REACTOME_PINK1_PRKN_MEDIATED_MITOPHAGY	REACTOME_PINK1_PRKN_MEDIATED_MITOPHAGY	0.054	1	50	22	1	20000	UBA52
REACTOME_REGULATION_OF_SIGNALING_BY_CBL	REACTOME_REGULATION_OF_SIGNALING_BY_CBL	0.054	1	50	22	1	20000	UBA52
GOCC_VACUOLE	GOCC_VACUOLE	0.055	1	50	827	5	20000	ANXA2,EEF1A1,FABP5,S100A7,UBA52
REACTOME_AUTOPHAGY	REACTOME_AUTOPHAGY	0.055	1	50	151	2	20000	EEF1A1,UBA52
WP_CALCIUM_REGULATION_IN_CARDIAC_CELLS	WP_CALCIUM_REGULATION_IN_CARDIAC_CELLS	0.055	1	50	152	2	20000	GJB2,SFN
GOBP_DECIDUALIZATION	GOBP_DECIDUALIZATION	0.056	1	50	23	1	20000	GJB2
GOBP_HISTONE_H2A_ACETYLATION	GOBP_HISTONE_H2A_ACETYLATION	0.056	1	50	23	1	20000	ACTB
REACTOME_ACTIVATED_TAK1_MEDIATES_P38_MAPK_ACTIVATION	REACTOME_ACTIVATED_TAK1_MEDIATES_P38_MAPK_ACTIVATION	0.056	1	50	23	1	20000	UBA52
REACTOME_IKK_COMPLEX_RECRUITMENT_MEDIATED_BY_RIP1	REACTOME_IKK_COMPLEX_RECRUITMENT_MEDIATED_BY_RIP1	0.056	1	50	23	1	20000	UBA52
REACTOME_RESPONSE_OF_MTB_TO_PHAGOCYTOSIS	REACTOME_RESPONSE_OF_MTB_TO_PHAGOCYTOSIS	0.056	1	50	23	1	20000	UBA52
REACTOME_RHOBTB2_GTPASE_CYCLE	REACTOME_RHOBTB2_GTPASE_CYCLE	0.056	1	50	23	1	20000	ACTG1
WP_PHOTODYNAMIC_THERAPYINDUCED_NFE2L2_NRF2_SURVIVAL_SIGNALING	WP_PHOTODYNAMIC_THERAPYINDUCED_NFE2L2_NRF2_SURVIVAL_SIGNALING	0.056	1	50	23	1	20000	GSTP1
GOBP_POSITIVE_REGULATION_OF_INTRACELLULAR_PROTEIN_TRANSPORT	GOBP_POSITIVE_REGULATION_OF_INTRACELLULAR_PROTEIN_TRANSPORT	0.057	1	50	155	2	20000	JUP,SFN
GOBP_POSITIVE_REGULATION_OF_NF_KAPPAB_TRANSCRIPTION_FACTOR_ACTIVITY	GOBP_POSITIVE_REGULATION_OF_NF_KAPPAB_TRANSCRIPTION_FACTOR_ACTIVITY	0.057	1	50	154	2	20000	S100A8,S100A9
REACTOME_NERVOUS_SYSTEM_DEVELOPMENT	REACTOME_NERVOUS_SYSTEM_DEVELOPMENT	0.057	1	50	580	4	20000	ACTB,ACTG1,PFN1,UBA52
GOBP_CARBOHYDRATE_TRANSPORT	GOBP_CARBOHYDRATE_TRANSPORT	0.058	1	50	156	2	20000	AQP3,FABP5
GOBP_FIBRINOLYSIS	GOBP_FIBRINOLYSIS	0.058	1	50	24	1	20000	KRT1
GOBP_PLASMA_MEMBRANE_ORGANIZATION	GOBP_PLASMA_MEMBRANE_ORGANIZATION	0.058	1	50	156	2	20000	DMKN,S100A9
GOBP_REGULATION_OF_ENDOTHELIAL_CELL_CHEMOTAXIS	GOBP_REGULATION_OF_ENDOTHELIAL_CELL_CHEMOTAXIS	0.058	1	50	24	1	20000	HSPB1
GOBP_WATER_TRANSPORT	GOBP_WATER_TRANSPORT	0.058	1	50	24	1	20000	AQP3
GOMF_GAP_JUNCTION_CHANNEL_ACTIVITY	GOMF_GAP_JUNCTION_CHANNEL_ACTIVITY	0.058	1	50	24	1	20000	GJB2
REACTOME_APC_C_CDC20_MEDIATED_DEGRADATION_OF_CYCLIN_B	REACTOME_APC_C_CDC20_MEDIATED_DEGRADATION_OF_CYCLIN_B	0.058	1	50	24	1	20000	UBA52
REACTOME_RAS_PROCESSING	REACTOME_RAS_PROCESSING	0.058	1	50	24	1	20000	UBA52
REACTOME_TRIGLYCERIDE_CATABOLISM	REACTOME_TRIGLYCERIDE_CATABOLISM	0.058	1	50	24	1	20000	FABP5
GOBP_REGULATION_OF_ACTIN_FILAMENT_LENGTH	GOBP_REGULATION_OF_ACTIN_FILAMENT_LENGTH	0.059	1	50	158	2	20000	PFN1,TMSB10
GOBP_REGULATION_OF_EPITHELIAL_CELL_DIFFERENTIATION	GOBP_REGULATION_OF_EPITHELIAL_CELL_DIFFERENTIATION	0.059	1	50	158	2	20000	AQP3,SFN
GOBP_NEGATIVE_REGULATION_OF_MULTICELLULAR_ORGANISMAL_PROCESS	GOBP_NEGATIVE_REGULATION_OF_MULTICELLULAR_ORGANISMAL_PROCESS	0.06	1	50	1124	6	20000	B2M,GSTP1,JUP,KRT1,LGALS7B,SPINK5
GOBP_AMELOGENESIS	GOBP_AMELOGENESIS	0.061	1	50	25	1	20000	PERP
GOBP_MEMBRANE_RAFT_ORGANIZATION	GOBP_MEMBRANE_RAFT_ORGANIZATION	0.061	1	50	25	1	20000	ANXA2
GOBP_MODULATION_OF_PROCESS_OF_ANOTHER_ORGANISM	GOBP_MODULATION_OF_PROCESS_OF_ANOTHER_ORGANISM	0.061	1	50	25	1	20000	S100A9
GOBP_MYOBLAST_PROLIFERATION	GOBP_MYOBLAST_PROLIFERATION	0.061	1	50	25	1	20000	MALAT1
GOBP_PLASMINOGEN_ACTIVATION	GOBP_PLASMINOGEN_ACTIVATION	0.061	1	50	25	1	20000	ANXA2
GOBP_SYNAPSE_MATURATION	GOBP_SYNAPSE_MATURATION	0.061	1	50	25	1	20000	PFN1
GOCC_SPECIFIC_GRANULE	GOCC_SPECIFIC_GRANULE	0.061	1	50	160	2	20000	B2M,JUP
REACTOME_ANTIGEN_PRESENTATION_FOLDING_ASSEMBLY_AND_PEPTIDE_LOADING_OF_CLASS_I_MHC	REACTOME_ANTIGEN_PRESENTATION_FOLDING_ASSEMBLY_AND_PEPTIDE_LOADING_OF_CLASS_I_MHC	0.061	1	50	25	1	20000	B2M
REACTOME_CELLULAR_RESPONSE_TO_CHEMICAL_STRESS	REACTOME_CELLULAR_RESPONSE_TO_CHEMICAL_STRESS	0.061	1	50	160	2	20000	GSTP1,UBA52
REACTOME_GAP_FILLING_DNA_REPAIR_SYNTHESIS_AND_LIGATION_IN_GG_NER	REACTOME_GAP_FILLING_DNA_REPAIR_SYNTHESIS_AND_LIGATION_IN_GG_NER	0.061	1	50	25	1	20000	UBA52
REACTOME_INACTIVATION_OF_CSF3_G_CSF_SIGNALING	REACTOME_INACTIVATION_OF_CSF3_G_CSF_SIGNALING	0.061	1	50	25	1	20000	UBA52
REACTOME_NOTCH3_ACTIVATION_AND_TRANSMISSION_OF_SIGNAL_TO_THE_NUCLEUS	REACTOME_NOTCH3_ACTIVATION_AND_TRANSMISSION_OF_SIGNAL_TO_THE_NUCLEUS	0.061	1	50	25	1	20000	UBA52
REACTOME_SIGNALING_BY_EGFR_IN_CANCER	REACTOME_SIGNALING_BY_EGFR_IN_CANCER	0.061	1	50	25	1	20000	UBA52
WP_IL1_AND_MEGAKARYOCYTES_IN_OBESITY	WP_IL1_AND_MEGAKARYOCYTES_IN_OBESITY	0.061	1	50	25	1	20000	S100A9
GOBP_FATTY_ACID_BIOSYNTHETIC_PROCESS	GOBP_FATTY_ACID_BIOSYNTHETIC_PROCESS	0.062	1	50	162	2	20000	FABP5,GSTP1
GOBP_POSTSYNAPSE_ORGANIZATION	GOBP_POSTSYNAPSE_ORGANIZATION	0.062	1	50	162	2	20000	ACTB,ACTG1
GOBP_ACTIN_FILAMENT_BUNDLE_ORGANIZATION	GOBP_ACTIN_FILAMENT_BUNDLE_ORGANIZATION	0.063	1	50	164	2	20000	ACTG1,PFN1
GOBP_ANTIGEN_PROCESSING_AND_PRESENTATION_OF_ENDOGENOUS_ANTIGEN	GOBP_ANTIGEN_PROCESSING_AND_PRESENTATION_OF_ENDOGENOUS_ANTIGEN	0.063	1	50	26	1	20000	B2M
GOBP_CELLULAR_RESPONSE_TO_DEXAMETHASONE_STIMULUS	GOBP_CELLULAR_RESPONSE_TO_DEXAMETHASONE_STIMULUS	0.063	1	50	26	1	20000	GJB2
GOBP_NEGATIVE_REGULATION_OF_CHEMOKINE_PRODUCTION	GOBP_NEGATIVE_REGULATION_OF_CHEMOKINE_PRODUCTION	0.063	1	50	26	1	20000	GSTP1
GOBP_NEGATIVE_REGULATION_OF_CYTOSKELETON_ORGANIZATION	GOBP_NEGATIVE_REGULATION_OF_CYTOSKELETON_ORGANIZATION	0.063	1	50	164	2	20000	PFN1,TMSB10
GOBP_NEGATIVE_REGULATION_OF_EPITHELIAL_CELL_PROLIFERATION	GOBP_NEGATIVE_REGULATION_OF_EPITHELIAL_CELL_PROLIFERATION	0.063	1	50	163	2	20000	B2M,SFN
GOBP_POSITIVE_REGULATION_OF_T_CELL_CYTOKINE_PRODUCTION	GOBP_POSITIVE_REGULATION_OF_T_CELL_CYTOKINE_PRODUCTION	0.063	1	50	26	1	20000	B2M
GOBP_REGULATION_OF_LYMPHOCYTE_CHEMOTAXIS	GOBP_REGULATION_OF_LYMPHOCYTE_CHEMOTAXIS	0.063	1	50	26	1	20000	S100A7
GOCC_H4_H2A_HISTONE_ACETYLTRANSFERASE_COMPLEX	GOCC_H4_H2A_HISTONE_ACETYLTRANSFERASE_COMPLEX	0.063	1	50	26	1	20000	ACTB
GOCC_MHC_PROTEIN_COMPLEX	GOCC_MHC_PROTEIN_COMPLEX	0.063	1	50	26	1	20000	B2M
GOMF_PROTEIN_MEMBRANE_ADAPTOR_ACTIVITY	GOMF_PROTEIN_MEMBRANE_ADAPTOR_ACTIVITY	0.063	1	50	26	1	20000	JUP
PID_INSULIN_GLUCOSE_PATHWAY	PID_INSULIN_GLUCOSE_PATHWAY	0.063	1	50	26	1	20000	SFN
REACTOME_APC_CDC20_MEDIATED_DEGRADATION_OF_NEK2A	REACTOME_APC_CDC20_MEDIATED_DEGRADATION_OF_NEK2A	0.063	1	50	26	1	20000	UBA52
REACTOME_CALNEXIN_CALRETICULIN_CYCLE	REACTOME_CALNEXIN_CALRETICULIN_CYCLE	0.063	1	50	26	1	20000	UBA52
REACTOME_DOWNREGULATION_OF_TGF_BETA_RECEPTOR_SIGNALING	REACTOME_DOWNREGULATION_OF_TGF_BETA_RECEPTOR_SIGNALING	0.063	1	50	26	1	20000	UBA52
REACTOME_TRANSCRIPTIONAL_REGULATION_BY_TP53	REACTOME_TRANSCRIPTIONAL_REGULATION_BY_TP53	0.063	1	50	366	3	20000	PERP,SFN,UBA52
WP_EPITHELIAL_TO_MESENCHYMAL_TRANSITION_IN_COLORECTAL_CANCER	WP_EPITHELIAL_TO_MESENCHYMAL_TRANSITION_IN_COLORECTAL_CANCER	0.063	1	50	164	2	20000	DSP,JUP
WP_WNTBETACATENIN_SIGNALING_PATHWAY_IN_LEUKEMIA	WP_WNTBETACATENIN_SIGNALING_PATHWAY_IN_LEUKEMIA	0.063	1	50	26	1	20000	JUP
GOBP_CELLULAR_RESPONSE_TO_OXYGEN_LEVELS	GOBP_CELLULAR_RESPONSE_TO_OXYGEN_LEVELS	0.064	1	50	165	2	20000	AQP3,MALAT1
GOBP_MULTICELLULAR_ORGANISMAL_SIGNALING	GOBP_MULTICELLULAR_ORGANISMAL_SIGNALING	0.064	1	50	165	2	20000	DSP,JUP
GOBP_REGULATION_OF_BINDING	GOBP_REGULATION_OF_BINDING	0.064	1	50	367	3	20000	ACTB,ANXA2,B2M
GOBP_ACTIN_FILAMENT_POLYMERIZATION	GOBP_ACTIN_FILAMENT_POLYMERIZATION	0.065	1	50	166	2	20000	PFN1,TMSB10
GOBP_NEGATIVE_REGULATION_OF_BINDING	GOBP_NEGATIVE_REGULATION_OF_BINDING	0.065	1	50	166	2	20000	ACTB,B2M
GOBP_POSITIVE_REGULATION_OF_EPIDERMAL_CELL_DIFFERENTIATION	GOBP_POSITIVE_REGULATION_OF_EPIDERMAL_CELL_DIFFERENTIATION	0.065	1	50	27	1	20000	SFN
GOBP_POSITIVE_REGULATION_OF_GENE_EXPRESSION	GOBP_POSITIVE_REGULATION_OF_GENE_EXPRESSION	0.065	1	50	1147	6	20000	ACTG1,ANXA2,B2M,HSPB1,KRT17,LGALS7B
GOBP_REGULATION_OF_IMMUNE_SYSTEM_PROCESS	GOBP_REGULATION_OF_IMMUNE_SYSTEM_PROCESS	0.065	1	50	1435	7	20000	AQP3,B2M,KRT1,LGALS7B,S100A14,S100A7,SPINK5
GOBP_REGULATION_OF_ORGANELLE_ORGANIZATION	GOBP_REGULATION_OF_ORGANELLE_ORGANIZATION	0.065	1	50	1148	6	20000	ACTG1,ANXA2,PFN1,S100A8,S100A9,TMSB10
GOBP_REGULATION_OF_RESPONSE_TO_WOUNDING	GOBP_REGULATION_OF_RESPONSE_TO_WOUNDING	0.065	1	50	166	2	20000	ACTG1,KRT1
GOMF_MHC_CLASS_II_PROTEIN_COMPLEX_BINDING	GOMF_MHC_CLASS_II_PROTEIN_COMPLEX_BINDING	0.065	1	50	27	1	20000	B2M
GOMF_RETINOIC_ACID_BINDING	GOMF_RETINOIC_ACID_BINDING	0.065	1	50	27	1	20000	FABP5
KEGG_ALZHEIMERS_DISEASE	KEGG_ALZHEIMERS_DISEASE	0.065	1	50	166	2	20000	CALML3,CALML5
REACTOME_GLYCOGEN_METABOLISM	REACTOME_GLYCOGEN_METABOLISM	0.065	1	50	27	1	20000	UBA52
REACTOME_VEGFR2_MEDIATED_VASCULAR_PERMEABILITY	REACTOME_VEGFR2_MEDIATED_VASCULAR_PERMEABILITY	0.065	1	50	27	1	20000	JUP
WP_INTRACELLULAR_TRAFFICKING_PROTEINS_INVOLVED_IN_CMT_NEUROPATHY	WP_INTRACELLULAR_TRAFFICKING_PROTEINS_INVOLVED_IN_CMT_NEUROPATHY	0.065	1	50	27	1	20000	HSPB1
GOBP_NEGATIVE_REGULATION_OF_SUPRAMOLECULAR_FIBER_ORGANIZATION	GOBP_NEGATIVE_REGULATION_OF_SUPRAMOLECULAR_FIBER_ORGANIZATION	0.066	1	50	168	2	20000	PFN1,TMSB10
GOBP_REGULATION_OF_CELL_POPULATION_PROLIFERATION	GOBP_REGULATION_OF_CELL_POPULATION_PROLIFERATION	0.066	1	50	1745	8	20000	B2M,GSTP1,JUP,KRT6A,LGALS7B,MALAT1,S100A11,SFN
REACTOME_G2_M_CHECKPOINTS	REACTOME_G2_M_CHECKPOINTS	0.066	1	50	168	2	20000	SFN,UBA52
GOBP_REGULATION_OF_MUSCLE_CONTRACTION	GOBP_REGULATION_OF_MUSCLE_CONTRACTION	0.067	1	50	170	2	20000	DSP,JUP
GOBP_REGULATION_OF_PRODUCTION_OF_MOLECULAR_MEDIATOR_OF_IMMUNE_RESPONSE	GOBP_REGULATION_OF_PRODUCTION_OF_MOLECULAR_MEDIATOR_OF_IMMUNE_RESPONSE	0.067	1	50	169	2	20000	B2M,SPINK5
GOBP_REGULATION_OF_SUPRAMOLECULAR_FIBER_ORGANIZATION	GOBP_REGULATION_OF_SUPRAMOLECULAR_FIBER_ORGANIZATION	0.067	1	50	374	3	20000	ACTG1,PFN1,TMSB10
GOBP_REGULATION_OF_TRANSPORT	GOBP_REGULATION_OF_TRANSPORT	0.067	1	50	1749	8	20000	ACTB,ACTG1,ANXA2,B2M,FABP5,JUP,S100A8,SFN
NABA_ECM_AFFILIATED	NABA_ECM_AFFILIATED	0.067	1	50	170	2	20000	ANXA2,LGALS7
GOBP_NEGATIVE_REGULATION_OF_TUMOR_NECROSIS_FACTOR_MEDIATED_SIGNALING_PATHWAY	GOBP_NEGATIVE_REGULATION_OF_TUMOR_NECROSIS_FACTOR_MEDIATED_SIGNALING_PATHWAY	0.068	1	50	28	1	20000	GSTP1
GOBP_POSITIVE_REGULATION_OF_BINDING	GOBP_POSITIVE_REGULATION_OF_BINDING	0.068	1	50	171	2	20000	ANXA2,B2M
GOBP_POSITIVE_REGULATION_OF_PROTEIN_MATURATION	GOBP_POSITIVE_REGULATION_OF_PROTEIN_MATURATION	0.068	1	50	28	1	20000	ANXA2
GOBP_RECEPTOR_CATABOLIC_PROCESS	GOBP_RECEPTOR_CATABOLIC_PROCESS	0.068	1	50	28	1	20000	ANXA2
GOBP_REGULATION_OF_HAIR_CYCLE	GOBP_REGULATION_OF_HAIR_CYCLE	0.068	1	50	28	1	20000	KRT17
GOBP_REGULATION_OF_PROTEIN_SERINE_THREONINE_KINASE_ACTIVITY	GOBP_REGULATION_OF_PROTEIN_SERINE_THREONINE_KINASE_ACTIVITY	0.068	1	50	376	3	20000	ACTB,GSTP1,SFN
GOBP_T_CELL_CHEMOTAXIS	GOBP_T_CELL_CHEMOTAXIS	0.068	1	50	28	1	20000	S100A7
GOMF_GLUTATHIONE_TRANSFERASE_ACTIVITY	GOMF_GLUTATHIONE_TRANSFERASE_ACTIVITY	0.068	1	50	28	1	20000	GSTP1
REACTOME_ATTENUATION_PHASE	REACTOME_ATTENUATION_PHASE	0.068	1	50	28	1	20000	HSPB1
REACTOME_BUDDING_AND_MATURATION_OF_HIV_VIRION	REACTOME_BUDDING_AND_MATURATION_OF_HIV_VIRION	0.068	1	50	28	1	20000	UBA52
REACTOME_DOWNREGULATION_OF_SMAD2_3_SMAD4_TRANSCRIPTIONAL_ACTIVITY	REACTOME_DOWNREGULATION_OF_SMAD2_3_SMAD4_TRANSCRIPTIONAL_ACTIVITY	0.068	1	50	28	1	20000	UBA52
REACTOME_FLT3_SIGNALING_IN_DISEASE	REACTOME_FLT3_SIGNALING_IN_DISEASE	0.068	1	50	28	1	20000	UBA52
REACTOME_THE_ROLE_OF_NEF_IN_HIV_1_REPLICATION_AND_DISEASE_PATHOGENESIS	REACTOME_THE_ROLE_OF_NEF_IN_HIV_1_REPLICATION_AND_DISEASE_PATHOGENESIS	0.068	1	50	28	1	20000	B2M
WP_EXTRACELLULAR_VESICLES_IN_THE_CROSSTALK_OF_CARDIAC_CELLS	WP_EXTRACELLULAR_VESICLES_IN_THE_CROSSTALK_OF_CARDIAC_CELLS	0.068	1	50	28	1	20000	HSPB1
GOBP_ANTIGEN_PROCESSING_AND_PRESENTATION_OF_PEPTIDE_ANTIGEN_VIA_MHC_CLASS_I	GOBP_ANTIGEN_PROCESSING_AND_PRESENTATION_OF_PEPTIDE_ANTIGEN_VIA_MHC_CLASS_I	0.07	1	50	29	1	20000	B2M
GOBP_LONG_CHAIN_FATTY_ACID_BIOSYNTHETIC_PROCESS	GOBP_LONG_CHAIN_FATTY_ACID_BIOSYNTHETIC_PROCESS	0.07	1	50	29	1	20000	GSTP1
GOBP_PHOSPHATIDYLCHOLINE_BIOSYNTHETIC_PROCESS	GOBP_PHOSPHATIDYLCHOLINE_BIOSYNTHETIC_PROCESS	0.07	1	50	29	1	20000	FABP5
GOBP_REGULATION_OF_OXIDATIVE_STRESS_INDUCED_INTRINSIC_APOPTOTIC_SIGNALING_PATHWAY	GOBP_REGULATION_OF_OXIDATIVE_STRESS_INDUCED_INTRINSIC_APOPTOTIC_SIGNALING_PATHWAY	0.07	1	50	29	1	20000	HSPB1
GOBP_REGULATION_OF_TRANSFERASE_ACTIVITY	GOBP_REGULATION_OF_TRANSFERASE_ACTIVITY	0.07	1	50	888	5	20000	ACTB,EEF1A1,GSTP1,HSPB1,SFN
REACTOME_DAP12_SIGNALING	REACTOME_DAP12_SIGNALING	0.07	1	50	29	1	20000	B2M
REACTOME_DOWNREGULATION_OF_ERBB2_SIGNALING	REACTOME_DOWNREGULATION_OF_ERBB2_SIGNALING	0.07	1	50	29	1	20000	UBA52
REACTOME_MITOPHAGY	REACTOME_MITOPHAGY	0.07	1	50	29	1	20000	UBA52
REACTOME_NEGATIVE_REGULATION_OF_FGFR3_SIGNALING	REACTOME_NEGATIVE_REGULATION_OF_FGFR3_SIGNALING	0.07	1	50	29	1	20000	UBA52
REACTOME_RIPK1_MEDIATED_REGULATED_NECROSIS	REACTOME_RIPK1_MEDIATED_REGULATED_NECROSIS	0.07	1	50	29	1	20000	UBA52
REACTOME_TRANSLATION_OF_SARS_COV_1_STRUCTURAL_PROTEINS	REACTOME_TRANSLATION_OF_SARS_COV_1_STRUCTURAL_PROTEINS	0.07	1	50	29	1	20000	UBA52
GOBP_NEGATIVE_REGULATION_OF_PHOSPHORYLATION	GOBP_NEGATIVE_REGULATION_OF_PHOSPHORYLATION	0.071	1	50	383	3	20000	GSTP1,HSPB1,SFN
GOBP_POSITIVE_REGULATION_OF_EPITHELIAL_CELL_MIGRATION	GOBP_POSITIVE_REGULATION_OF_EPITHELIAL_CELL_MIGRATION	0.071	1	50	175	2	20000	HSPB1,PFN1
GOMF_PHOSPHATIDYLINOSITOL_PHOSPHATE_BINDING	GOMF_PHOSPHATIDYLINOSITOL_PHOSPHATE_BINDING	0.071	1	50	175	2	20000	ANXA2,PFN1
GOBP_ANTIGEN_PROCESSING_AND_PRESENTATION_OF_EXOGENOUS_PEPTIDE_ANTIGEN_VIA_MHC_CLASS_II	GOBP_ANTIGEN_PROCESSING_AND_PRESENTATION_OF_EXOGENOUS_PEPTIDE_ANTIGEN_VIA_MHC_CLASS_II	0.072	1	50	30	1	20000	B2M
GOBP_BLOOD_VESSEL_ENDOTHELIAL_CELL_MIGRATION	GOBP_BLOOD_VESSEL_ENDOTHELIAL_CELL_MIGRATION	0.072	1	50	176	2	20000	HSPB1,JUP
GOBP_KILLING_BY_HOST_OF_SYMBIONT_CELLS	GOBP_KILLING_BY_HOST_OF_SYMBIONT_CELLS	0.072	1	50	30	1	20000	KRT6A
GOBP_NEGATIVE_REGULATION_OF_FIBROBLAST_PROLIFERATION	GOBP_NEGATIVE_REGULATION_OF_FIBROBLAST_PROLIFERATION	0.072	1	50	30	1	20000	GSTP1
GOBP_NEGATIVE_REGULATION_OF_INTRINSIC_APOPTOTIC_SIGNALING_PATHWAY_IN_RESPONSE_TO_DNA_DAMAGE	GOBP_NEGATIVE_REGULATION_OF_INTRINSIC_APOPTOTIC_SIGNALING_PATHWAY_IN_RESPONSE_TO_DNA_DAMAGE	0.072	1	50	30	1	20000	TPT1
GOBP_POSITIVE_REGULATION_OF_T_CELL_MEDIATED_CYTOTOXICITY	GOBP_POSITIVE_REGULATION_OF_T_CELL_MEDIATED_CYTOTOXICITY	0.072	1	50	30	1	20000	B2M
GOBP_RESPONSE_TO_GONADOTROPIN	GOBP_RESPONSE_TO_GONADOTROPIN	0.072	1	50	30	1	20000	GJB2
GOCC_FILAMENTOUS_ACTIN	GOCC_FILAMENTOUS_ACTIN	0.072	1	50	30	1	20000	ACTG1
GOMF_WIDE_PORE_CHANNEL_ACTIVITY	GOMF_WIDE_PORE_CHANNEL_ACTIVITY	0.072	1	50	30	1	20000	GJB2
REACTOME_ACTIVATION_OF_BH3_ONLY_PROTEINS	REACTOME_ACTIVATION_OF_BH3_ONLY_PROTEINS	0.072	1	50	30	1	20000	SFN
REACTOME_RECOGNITION_OF_DNA_DAMAGE_BY_PCNA_CONTAINING_REPLICATION_COMPLEX	REACTOME_RECOGNITION_OF_DNA_DAMAGE_BY_PCNA_CONTAINING_REPLICATION_COMPLEX	0.072	1	50	30	1	20000	UBA52
REACTOME_SIGNALING_BY_CSF3_G_CSF	REACTOME_SIGNALING_BY_CSF3_G_CSF	0.072	1	50	30	1	20000	UBA52
REACTOME_SYNTHESIS_OF_ACTIVE_UBIQUITIN_ROLES_OF_E1_AND_E2_ENZYMES	REACTOME_SYNTHESIS_OF_ACTIVE_UBIQUITIN_ROLES_OF_E1_AND_E2_ENZYMES	0.072	1	50	30	1	20000	UBA52
REACTOME_TNFR1_INDUCED_NFKAPPAB_SIGNALING_PATHWAY	REACTOME_TNFR1_INDUCED_NFKAPPAB_SIGNALING_PATHWAY	0.072	1	50	30	1	20000	UBA52
GOBP_RESPONSE_TO_ORGANIC_CYCLIC_COMPOUND	GOBP_RESPONSE_TO_ORGANIC_CYCLIC_COMPOUND	0.073	1	50	901	5	20000	ACTB,AQP3,GJB2,JUP,LY6D
GOBP_STRIATED_MUSCLE_CONTRACTION	GOBP_STRIATED_MUSCLE_CONTRACTION	0.073	1	50	178	2	20000	DSP,JUP
GOCC_RUFFLE	GOCC_RUFFLE	0.073	1	50	178	2	20000	EEF1A1,S100A11
KEGG_CALCIUM_SIGNALING_PATHWAY	KEGG_CALCIUM_SIGNALING_PATHWAY	0.073	1	50	178	2	20000	CALML3,CALML5
GOBP_ENDOCYTOSIS	GOBP_ENDOCYTOSIS	0.074	1	50	635	4	20000	ACTB,ACTG1,ANXA2,B2M
GOBP_ENDOTHELIAL_CELL_CHEMOTAXIS	GOBP_ENDOTHELIAL_CELL_CHEMOTAXIS	0.075	1	50	31	1	20000	HSPB1
GOBP_NEGATIVE_REGULATION_OF_CD4_POSITIVE_ALPHA_BETA_T_CELL_ACTIVATION	GOBP_NEGATIVE_REGULATION_OF_CD4_POSITIVE_ALPHA_BETA_T_CELL_ACTIVATION	0.075	1	50	31	1	20000	LGALS7B
GOBP_PEPTIDE_METABOLIC_PROCESS	GOBP_PEPTIDE_METABOLIC_PROCESS	0.075	1	50	908	5	20000	EEF1A1,GSTP1,HSPB1,KRT17,UBA52
GOBP_POSITIVE_REGULATION_OF_T_CELL_MIGRATION	GOBP_POSITIVE_REGULATION_OF_T_CELL_MIGRATION	0.075	1	50	31	1	20000	S100A7
GOBP_REGULATION_OF_PROTEIN_EXPORT_FROM_NUCLEUS	GOBP_REGULATION_OF_PROTEIN_EXPORT_FROM_NUCLEUS	0.075	1	50	31	1	20000	SFN
GOBP_RESPONSE_TO_IRON_ION	GOBP_RESPONSE_TO_IRON_ION	0.075	1	50	31	1	20000	B2M
GOCC_CATENIN_COMPLEX	GOCC_CATENIN_COMPLEX	0.075	1	50	31	1	20000	JUP
REACTOME_ACTIVATED_NOTCH1_TRANSMITS_SIGNAL_TO_THE_NUCLEUS	REACTOME_ACTIVATED_NOTCH1_TRANSMITS_SIGNAL_TO_THE_NUCLEUS	0.075	1	50	31	1	20000	UBA52
REACTOME_EGFR_DOWNREGULATION	REACTOME_EGFR_DOWNREGULATION	0.075	1	50	31	1	20000	UBA52
REACTOME_ENDOSOMAL_SORTING_COMPLEX_REQUIRED_FOR_TRANSPORT_ESCRT	REACTOME_ENDOSOMAL_SORTING_COMPLEX_REQUIRED_FOR_TRANSPORT_ESCRT	0.075	1	50	31	1	20000	UBA52
REACTOME_NEGATIVE_REGULATION_OF_FGFR4_SIGNALING	REACTOME_NEGATIVE_REGULATION_OF_FGFR4_SIGNALING	0.075	1	50	31	1	20000	UBA52
GOBP_NEGATIVE_REGULATION_OF_INFLAMMATORY_RESPONSE	GOBP_NEGATIVE_REGULATION_OF_INFLAMMATORY_RESPONSE	0.076	1	50	182	2	20000	GSTP1,KRT1
GOBP_INTRACELLULAR_STEROL_TRANSPORT	GOBP_INTRACELLULAR_STEROL_TRANSPORT	0.077	1	50	32	1	20000	ANXA2
GOBP_NEGATIVE_REGULATION_OF_DNA_REPLICATION	GOBP_NEGATIVE_REGULATION_OF_DNA_REPLICATION	0.077	1	50	32	1	20000	S100A11
GOBP_POSITIVE_REGULATION_OF_VASCULATURE_DEVELOPMENT	GOBP_POSITIVE_REGULATION_OF_VASCULATURE_DEVELOPMENT	0.077	1	50	183	2	20000	HSPB1,JUP
GOBP_PROSTANOID_BIOSYNTHETIC_PROCESS	GOBP_PROSTANOID_BIOSYNTHETIC_PROCESS	0.077	1	50	32	1	20000	FABP5
GOBP_REGULATION_OF_RUFFLE_ASSEMBLY	GOBP_REGULATION_OF_RUFFLE_ASSEMBLY	0.077	1	50	32	1	20000	PFN1
GOCC_GAP_JUNCTION	GOCC_GAP_JUNCTION	0.077	1	50	32	1	20000	GJB2
REACTOME_SMAD2_SMAD3_SMAD4_HETEROTRIMER_REGULATES_TRANSCRIPTION	REACTOME_SMAD2_SMAD3_SMAD4_HETEROTRIMER_REGULATES_TRANSCRIPTION	0.077	1	50	32	1	20000	UBA52
REACTOME_TAK1_ACTIVATES_NFKB_BY_PHOSPHORYLATION_AND_ACTIVATION_OF_IKKS_COMPLEX	REACTOME_TAK1_ACTIVATES_NFKB_BY_PHOSPHORYLATION_AND_ACTIVATION_OF_IKKS_COMPLEX	0.077	1	50	32	1	20000	UBA52
REACTOME_TERMINATION_OF_TRANSLESION_DNA_SYNTHESIS	REACTOME_TERMINATION_OF_TRANSLESION_DNA_SYNTHESIS	0.077	1	50	32	1	20000	UBA52
REACTOME_TGF_BETA_RECEPTOR_SIGNALING_ACTIVATES_SMADS	REACTOME_TGF_BETA_RECEPTOR_SIGNALING_ACTIVATES_SMADS	0.077	1	50	32	1	20000	UBA52
GOBP_POSITIVE_REGULATION_OF_IMMUNE_SYSTEM_PROCESS	GOBP_POSITIVE_REGULATION_OF_IMMUNE_SYSTEM_PROCESS	0.078	1	50	917	5	20000	AQP3,B2M,KRT1,S100A14,S100A7
GOBP_REGULATION_OF_PROTEIN_KINASE_ACTIVITY	GOBP_REGULATION_OF_PROTEIN_KINASE_ACTIVITY	0.078	1	50	649	4	20000	ACTB,GSTP1,HSPB1,SFN
WP_RAS_SIGNALING	WP_RAS_SIGNALING	0.078	1	50	185	2	20000	CALML3,CALML5
GOBP_FLUID_TRANSPORT	GOBP_FLUID_TRANSPORT	0.079	1	50	33	1	20000	AQP3
GOBP_MATERNAL_PLACENTA_DEVELOPMENT	GOBP_MATERNAL_PLACENTA_DEVELOPMENT	0.079	1	50	33	1	20000	GJB2
GOBP_RECEPTOR_RECYCLING	GOBP_RECEPTOR_RECYCLING	0.079	1	50	33	1	20000	ANXA2
GOBP_REGULATION_OF_SENSORY_PERCEPTION	GOBP_REGULATION_OF_SENSORY_PERCEPTION	0.079	1	50	33	1	20000	FABP5
GOCC_GLIAL_CELL_PROJECTION	GOCC_GLIAL_CELL_PROJECTION	0.079	1	50	33	1	20000	GJB2
PID_NCADHERIN_PATHWAY	PID_NCADHERIN_PATHWAY	0.079	1	50	33	1	20000	JUP
REACTOME_COOPERATION_OF_PREFOLDIN_AND_TRIC_CCT_IN_ACTIN_AND_TUBULIN_FOLDING	REACTOME_COOPERATION_OF_PREFOLDIN_AND_TRIC_CCT_IN_ACTIN_AND_TUBULIN_FOLDING	0.079	1	50	33	1	20000	ACTB
REACTOME_NEGATIVE_REGULATION_OF_FGFR1_SIGNALING	REACTOME_NEGATIVE_REGULATION_OF_FGFR1_SIGNALING	0.079	1	50	33	1	20000	UBA52
REACTOME_SIGNALING_BY_NOTCH2	REACTOME_SIGNALING_BY_NOTCH2	0.079	1	50	33	1	20000	UBA52
WP_MAMMARY_GLAND_DEVELOPMENT_PATHWAY_PREGNANCY_AND_LACTATION_STAGE_3_OF_4	WP_MAMMARY_GLAND_DEVELOPMENT_PATHWAY_PREGNANCY_AND_LACTATION_STAGE_3_OF_4	0.079	1	50	33	1	20000	GJB2
GOBP_TUMOR_NECROSIS_FACTOR_SUPERFAMILY_CYTOKINE_PRODUCTION	GOBP_TUMOR_NECROSIS_FACTOR_SUPERFAMILY_CYTOKINE_PRODUCTION	0.08	1	50	188	2	20000	GSTP1,HSPB1
GOBP_AMYLOID_FIBRIL_FORMATION	GOBP_AMYLOID_FIBRIL_FORMATION	0.082	1	50	34	1	20000	B2M
GOBP_CELL_COMMUNICATION_BY_ELECTRICAL_COUPLING	GOBP_CELL_COMMUNICATION_BY_ELECTRICAL_COUPLING	0.082	1	50	34	1	20000	GJB2
GOBP_EPIDERMIS_MORPHOGENESIS	GOBP_EPIDERMIS_MORPHOGENESIS	0.082	1	50	34	1	20000	KRT17
GOBP_LOW_DENSITY_LIPOPROTEIN_PARTICLE_CLEARANCE	GOBP_LOW_DENSITY_LIPOPROTEIN_PARTICLE_CLEARANCE	0.082	1	50	34	1	20000	ANXA2
GOBP_REGULATION_OF_LIPOPROTEIN_PARTICLE_CLEARANCE	GOBP_REGULATION_OF_LIPOPROTEIN_PARTICLE_CLEARANCE	0.082	1	50	34	1	20000	ANXA2
GOBP_REGULATION_OF_SUPEROXIDE_METABOLIC_PROCESS	GOBP_REGULATION_OF_SUPEROXIDE_METABOLIC_PROCESS	0.082	1	50	34	1	20000	GSTP1
REACTOME_DISEASES_OF_CARBOHYDRATE_METABOLISM	REACTOME_DISEASES_OF_CARBOHYDRATE_METABOLISM	0.082	1	50	34	1	20000	UBA52
REACTOME_LATE_ENDOSOMAL_MICROAUTOPHAGY	REACTOME_LATE_ENDOSOMAL_MICROAUTOPHAGY	0.082	1	50	34	1	20000	UBA52
REACTOME_NEGATIVE_REGULATION_OF_FGFR2_SIGNALING	REACTOME_NEGATIVE_REGULATION_OF_FGFR2_SIGNALING	0.082	1	50	34	1	20000	UBA52
WP_MIRNA_REGULATION_OF_P53_PATHWAY_IN_PROSTATE_CANCER	WP_MIRNA_REGULATION_OF_P53_PATHWAY_IN_PROSTATE_CANCER	0.082	1	50	34	1	20000	PERP
WP_P38_MAPK_SIGNALING_PATHWAY	WP_P38_MAPK_SIGNALING_PATHWAY	0.082	1	50	34	1	20000	HSPB1
GOBP_POSITIVE_REGULATION_OF_MOLECULAR_FUNCTION	GOBP_POSITIVE_REGULATION_OF_MOLECULAR_FUNCTION	0.083	1	50	1523	7	20000	ANXA2,B2M,JUP,PERP,PFN1,S100A8,S100A9
GOBP_REGULATION_OF_GROWTH	GOBP_REGULATION_OF_GROWTH	0.083	1	50	663	4	20000	KRT17,S100A8,S100A9,SFN
GOBP_BONE_CELL_DEVELOPMENT	GOBP_BONE_CELL_DEVELOPMENT	0.084	1	50	35	1	20000	ANXA2
GOBP_RESPONSE_TO_VITAMIN_D	GOBP_RESPONSE_TO_VITAMIN_D	0.084	1	50	35	1	20000	AQP3
GOCC_CYTOPLASMIC_SIDE_OF_MEMBRANE	GOCC_CYTOPLASMIC_SIDE_OF_MEMBRANE	0.084	1	50	193	2	20000	EEF1A1,JUP
PID_PI3KCI_AKT_PATHWAY	PID_PI3KCI_AKT_PATHWAY	0.084	1	50	35	1	20000	SFN
REACTOME_METALLOPROTEASE_DUBS	REACTOME_METALLOPROTEASE_DUBS	0.084	1	50	35	1	20000	UBA52
REACTOME_NEGATIVE_REGULATORS_OF_DDX58_IFIH1_SIGNALING	REACTOME_NEGATIVE_REGULATORS_OF_DDX58_IFIH1_SIGNALING	0.084	1	50	35	1	20000	UBA52
REACTOME_N_GLYCAN_TRIMMING_IN_THE_ER_AND_CALNEXIN_CALRETICULIN_CYCLE	REACTOME_N_GLYCAN_TRIMMING_IN_THE_ER_AND_CALNEXIN_CALRETICULIN_CYCLE	0.084	1	50	35	1	20000	UBA52
REACTOME_ONCOGENE_INDUCED_SENESCENCE	REACTOME_ONCOGENE_INDUCED_SENESCENCE	0.084	1	50	35	1	20000	UBA52
REACTOME_REGULATION_OF_TNFR1_SIGNALING	REACTOME_REGULATION_OF_TNFR1_SIGNALING	0.084	1	50	35	1	20000	UBA52
REACTOME_RHOBTB_GTPASE_CYCLE	REACTOME_RHOBTB_GTPASE_CYCLE	0.084	1	50	35	1	20000	ACTG1
GOCC_ENDOCYTIC_VESICLE_MEMBRANE	GOCC_ENDOCYTIC_VESICLE_MEMBRANE	0.085	1	50	194	2	20000	B2M,UBA52
GOBP_ACTIN_POLYMERIZATION_OR_DEPOLYMERIZATION	GOBP_ACTIN_POLYMERIZATION_OR_DEPOLYMERIZATION	0.086	1	50	196	2	20000	PFN1,TMSB10
GOBP_ANTIGEN_PROCESSING_AND_PRESENTATION_OF_PEPTIDE_OR_POLYSACCHARIDE_ANTIGEN_VIA_MHC_CLASS_II	GOBP_ANTIGEN_PROCESSING_AND_PRESENTATION_OF_PEPTIDE_OR_POLYSACCHARIDE_ANTIGEN_VIA_MHC_CLASS_II	0.086	1	50	36	1	20000	B2M
GOBP_NEGATIVE_REGULATION_OF_ACTIN_FILAMENT_BUNDLE_ASSEMBLY	GOBP_NEGATIVE_REGULATION_OF_ACTIN_FILAMENT_BUNDLE_ASSEMBLY	0.086	1	50	36	1	20000	PFN1
GOCC_CELL_LEADING_EDGE	GOCC_CELL_LEADING_EDGE	0.086	1	50	416	3	20000	ACTB,EEF1A1,S100A11
GOMF_AMIDE_TRANSMEMBRANE_TRANSPORTER_ACTIVITY	GOMF_AMIDE_TRANSMEMBRANE_TRANSPORTER_ACTIVITY	0.086	1	50	36	1	20000	AQP3
GOMF_MHC_PROTEIN_COMPLEX_BINDING	GOMF_MHC_PROTEIN_COMPLEX_BINDING	0.086	1	50	36	1	20000	B2M
BIOCARTA_P38MAPK_PATHWAY	BIOCARTA_P38MAPK_PATHWAY	0.086	1	50	36	1	20000	HSPB1
PID_PI3K_PLC_TRK_PATHWAY	PID_PI3K_PLC_TRK_PATHWAY	0.086	1	50	36	1	20000	SFN
REACTOME_GLUTATHIONE_CONJUGATION	REACTOME_GLUTATHIONE_CONJUGATION	0.086	1	50	36	1	20000	GSTP1
REACTOME_NOD1_2_SIGNALING_PATHWAY	REACTOME_NOD1_2_SIGNALING_PATHWAY	0.086	1	50	36	1	20000	UBA52
GOBP_SYNAPSE_ORGANIZATION	GOBP_SYNAPSE_ORGANIZATION	0.087	1	50	418	3	20000	ACTB,ACTG1,PFN1
GOBP_ACTOMYOSIN_STRUCTURE_ORGANIZATION	GOBP_ACTOMYOSIN_STRUCTURE_ORGANIZATION	0.088	1	50	199	2	20000	ACTG1,PFN1
GOBP_MONONUCLEAR_CELL_MIGRATION	GOBP_MONONUCLEAR_CELL_MIGRATION	0.088	1	50	199	2	20000	S100A14,S100A7
GOBP_VESICLE_MEDIATED_TRANSPORT_IN_SYNAPSE	GOBP_VESICLE_MEDIATED_TRANSPORT_IN_SYNAPSE	0.088	1	50	198	2	20000	ACTB,ACTG1
KEGG_FOCAL_ADHESION	KEGG_FOCAL_ADHESION	0.088	1	50	199	2	20000	ACTB,ACTG1
GOBP_POSITIVE_REGULATION_OF_DOUBLE_STRAND_BREAK_REPAIR_VIA_HOMOLOGOUS_RECOMBINATION	GOBP_POSITIVE_REGULATION_OF_DOUBLE_STRAND_BREAK_REPAIR_VIA_HOMOLOGOUS_RECOMBINATION	0.089	1	50	37	1	20000	ACTB
GOBP_POSITIVE_REGULATION_OF_LYMPHOCYTE_MIGRATION	GOBP_POSITIVE_REGULATION_OF_LYMPHOCYTE_MIGRATION	0.089	1	50	37	1	20000	S100A7
GOBP_REGULATION_OF_KERATINOCYTE_PROLIFERATION	GOBP_REGULATION_OF_KERATINOCYTE_PROLIFERATION	0.089	1	50	37	1	20000	SFN
GOBP_REGULATION_OF_PROTEIN_POLYMERIZATION	GOBP_REGULATION_OF_PROTEIN_POLYMERIZATION	0.089	1	50	200	2	20000	PFN1,TMSB10
GOCC_ENDOSOME_LUMEN	GOCC_ENDOSOME_LUMEN	0.089	1	50	37	1	20000	B2M
HALLMARK_ALLOGRAFT_REJECTION	HALLMARK_ALLOGRAFT_REJECTION	0.089	1	50	200	2	20000	B2M,KRT1
HALLMARK_COMPLEMENT	HALLMARK_COMPLEMENT	0.089	1	50	200	2	20000	PFN1,S100A9
HALLMARK_ESTROGEN_RESPONSE_EARLY	HALLMARK_ESTROGEN_RESPONSE_EARLY	0.089	1	50	200	2	20000	AQP3,SFN
PID_FRA_PATHWAY	PID_FRA_PATHWAY	0.089	1	50	37	1	20000	IVL
REACTOME_DETOXIFICATION_OF_REACTIVE_OXYGEN_SPECIES	REACTOME_DETOXIFICATION_OF_REACTIVE_OXYGEN_SPECIES	0.089	1	50	37	1	20000	GSTP1
REACTOME_REGULATION_OF_TP53_EXPRESSION_AND_DEGRADATION	REACTOME_REGULATION_OF_TP53_EXPRESSION_AND_DEGRADATION	0.089	1	50	37	1	20000	UBA52
REACTOME_RHOH_GTPASE_CYCLE	REACTOME_RHOH_GTPASE_CYCLE	0.089	1	50	37	1	20000	JUP
GOBP_RESPONSE_TO_MECHANICAL_STIMULUS	GOBP_RESPONSE_TO_MECHANICAL_STIMULUS	0.09	1	50	201	2	20000	ACTG1,JUP
GOBP_ANTIGEN_PROCESSING_AND_PRESENTATION_OF_EXOGENOUS_PEPTIDE_ANTIGEN	GOBP_ANTIGEN_PROCESSING_AND_PRESENTATION_OF_EXOGENOUS_PEPTIDE_ANTIGEN	0.091	1	50	38	1	20000	B2M
GOBP_NEGATIVE_REGULATION_OF_JNK_CASCADE	GOBP_NEGATIVE_REGULATION_OF_JNK_CASCADE	0.091	1	50	38	1	20000	GSTP1
GOBP_NEGATIVE_REGULATION_OF_PRODUCTION_OF_MOLECULAR_MEDIATOR_OF_IMMUNE_RESPONSE	GOBP_NEGATIVE_REGULATION_OF_PRODUCTION_OF_MOLECULAR_MEDIATOR_OF_IMMUNE_RESPONSE	0.091	1	50	38	1	20000	SPINK5
GOBP_NEGATIVE_REGULATION_OF_RECEPTOR_MEDIATED_ENDOCYTOSIS	GOBP_NEGATIVE_REGULATION_OF_RECEPTOR_MEDIATED_ENDOCYTOSIS	0.091	1	50	38	1	20000	ANXA2
GOBP_REGULATION_OF_INTRINSIC_APOPTOTIC_SIGNALING_PATHWAY_IN_RESPONSE_TO_DNA_DAMAGE	GOBP_REGULATION_OF_INTRINSIC_APOPTOTIC_SIGNALING_PATHWAY_IN_RESPONSE_TO_DNA_DAMAGE	0.091	1	50	38	1	20000	TPT1
GOBP_REGULATION_OF_KERATINOCYTE_DIFFERENTIATION	GOBP_REGULATION_OF_KERATINOCYTE_DIFFERENTIATION	0.091	1	50	38	1	20000	AQP3
GOBP_T_CELL_CYTOKINE_PRODUCTION	GOBP_T_CELL_CYTOKINE_PRODUCTION	0.091	1	50	38	1	20000	B2M
PID_P38_ALPHA_BETA_DOWNSTREAM_PATHWAY	PID_P38_ALPHA_BETA_DOWNSTREAM_PATHWAY	0.091	1	50	38	1	20000	HSPB1
REACTOME_APOPTOTIC_CLEAVAGE_OF_CELLULAR_PROTEINS	REACTOME_APOPTOTIC_CLEAVAGE_OF_CELLULAR_PROTEINS	0.091	1	50	38	1	20000	DSP
REACTOME_FLT3_SIGNALING	REACTOME_FLT3_SIGNALING	0.091	1	50	38	1	20000	UBA52
REACTOME_GAP_JUNCTION_ASSEMBLY	REACTOME_GAP_JUNCTION_ASSEMBLY	0.091	1	50	38	1	20000	GJB2
REACTOME_GENE_AND_PROTEIN_EXPRESSION_BY_JAK_STAT_SIGNALING_AFTER_INTERLEUKIN_12_STIMULATION	REACTOME_GENE_AND_PROTEIN_EXPRESSION_BY_JAK_STAT_SIGNALING_AFTER_INTERLEUKIN_12_STIMULATION	0.091	1	50	38	1	20000	ANXA2
REACTOME_HSF1_DEPENDENT_TRANSACTIVATION	REACTOME_HSF1_DEPENDENT_TRANSACTIVATION	0.091	1	50	38	1	20000	HSPB1
REACTOME_SMOOTH_MUSCLE_CONTRACTION	REACTOME_SMOOTH_MUSCLE_CONTRACTION	0.091	1	50	38	1	20000	ANXA2
REACTOME_TRIGLYCERIDE_METABOLISM	REACTOME_TRIGLYCERIDE_METABOLISM	0.091	1	50	38	1	20000	FABP5
WP_FOCAL_ADHESION	WP_FOCAL_ADHESION	0.091	1	50	202	2	20000	ACTB,ACTG1
WP_STRIATED_MUSCLE_CONTRACTION_PATHWAY	WP_STRIATED_MUSCLE_CONTRACTION_PATHWAY	0.091	1	50	38	1	20000	ACTG1
GOBP_NEGATIVE_REGULATION_OF_RESPONSE_TO_EXTERNAL_STIMULUS	GOBP_NEGATIVE_REGULATION_OF_RESPONSE_TO_EXTERNAL_STIMULUS	0.092	1	50	429	3	20000	GSTP1,KRT1,SPINK5
GOBP_RESPONSE_TO_REACTIVE_OXYGEN_SPECIES	GOBP_RESPONSE_TO_REACTIVE_OXYGEN_SPECIES	0.092	1	50	204	2	20000	GSTP1,S100A7
GOMF_PROTEIN_HOMODIMERIZATION_ACTIVITY	GOMF_PROTEIN_HOMODIMERIZATION_ACTIVITY	0.092	1	50	687	4	20000	B2M,HSPB1,JUP,S100A11
REACTOME_INTERFERON_SIGNALING	REACTOME_INTERFERON_SIGNALING	0.092	1	50	203	2	20000	B2M,UBA52
GOBP_MATING	GOBP_MATING	0.093	1	50	39	1	20000	PI3
GOBP_POSITIVE_REGULATION_OF_STEROL_TRANSPORT	GOBP_POSITIVE_REGULATION_OF_STEROL_TRANSPORT	0.093	1	50	39	1	20000	ANXA2
GOBP_RESPONSE_TO_PROGESTERONE	GOBP_RESPONSE_TO_PROGESTERONE	0.093	1	50	39	1	20000	GJB2
PID_ECADHERIN_NASCENT_AJ_PATHWAY	PID_ECADHERIN_NASCENT_AJ_PATHWAY	0.093	1	50	39	1	20000	JUP
REACTOME_DISEASES_OF_SIGNAL_TRANSDUCTION_BY_GROWTH_FACTOR_RECEPTORS_AND_SECOND_MESSENGERS	REACTOME_DISEASES_OF_SIGNAL_TRANSDUCTION_BY_GROWTH_FACTOR_RECEPTORS_AND_SECOND_MESSENGERS	0.093	1	50	432	3	20000	ACTB,ACTG1,UBA52
REACTOME_FANCONI_ANEMIA_PATHWAY	REACTOME_FANCONI_ANEMIA_PATHWAY	0.093	1	50	39	1	20000	UBA52
REACTOME_OVARIAN_TUMOR_DOMAIN_PROTEASES	REACTOME_OVARIAN_TUMOR_DOMAIN_PROTEASES	0.093	1	50	39	1	20000	UBA52
REACTOME_TRANSLESION_SYNTHESIS_BY_Y_FAMILY_DNA_POLYMERASES_BYPASSES_LESIONS_ON_DNA_TEMPLATE	REACTOME_TRANSLESION_SYNTHESIS_BY_Y_FAMILY_DNA_POLYMERASES_BYPASSES_LESIONS_ON_DNA_TEMPLATE	0.093	1	50	39	1	20000	UBA52
GOBP_MONONUCLEAR_CELL_DIFFERENTIATION	GOBP_MONONUCLEAR_CELL_DIFFERENTIATION	0.094	1	50	434	3	20000	B2M,LY6D,SPINK5
GOBP_ALPHA_BETA_T_CELL_PROLIFERATION	GOBP_ALPHA_BETA_T_CELL_PROLIFERATION	0.095	1	50	40	1	20000	LGALS7B
GOBP_REGULATION_OF_T_CELL_MEDIATED_CYTOTOXICITY	GOBP_REGULATION_OF_T_CELL_MEDIATED_CYTOTOXICITY	0.095	1	50	40	1	20000	B2M
GOCC_H4_HISTONE_ACETYLTRANSFERASE_COMPLEX	GOCC_H4_HISTONE_ACETYLTRANSFERASE_COMPLEX	0.095	1	50	40	1	20000	ACTB
GOMF_NUCLEOSOMAL_DNA_BINDING	GOMF_NUCLEOSOMAL_DNA_BINDING	0.095	1	50	40	1	20000	ACTB
REACTOME_SIGNALING_BY_FGFR3	REACTOME_SIGNALING_BY_FGFR3	0.095	1	50	40	1	20000	UBA52
WP_G13_SIGNALING_PATHWAY	WP_G13_SIGNALING_PATHWAY	0.095	1	50	40	1	20000	PFN1
GOCC_PLASMA_MEMBRANE_PROTEIN_COMPLEX	GOCC_PLASMA_MEMBRANE_PROTEIN_COMPLEX	0.096	1	50	697	4	20000	ANXA2,B2M,GJB2,JUP
GOBP_NEGATIVE_REGULATION_OF_CELLULAR_COMPONENT_ORGANIZATION	GOBP_NEGATIVE_REGULATION_OF_CELLULAR_COMPONENT_ORGANIZATION	0.097	1	50	699	4	20000	ANXA2,B2M,PFN1,TMSB10
GOBP_FOREBRAIN_NEURON_DIFFERENTIATION	GOBP_FOREBRAIN_NEURON_DIFFERENTIATION	0.098	1	50	41	1	20000	B2M
GOBP_NEGATIVE_REGULATION_OF_PHOSPHORUS_METABOLIC_PROCESS	GOBP_NEGATIVE_REGULATION_OF_PHOSPHORUS_METABOLIC_PROCESS	0.098	1	50	442	3	20000	GSTP1,HSPB1,SFN
GOBP_PROTEIN_FOLDING	GOBP_PROTEIN_FOLDING	0.098	1	50	211	2	20000	B2M,HSPB1
GOBP_REGULATION_OF_ENDOCYTOSIS	GOBP_REGULATION_OF_ENDOCYTOSIS	0.098	1	50	211	2	20000	ANXA2,B2M
GOBP_REGULATION_OF_HEART_CONTRACTION	GOBP_REGULATION_OF_HEART_CONTRACTION	0.098	1	50	212	2	20000	DSP,JUP
GOBP_RESPONSE_TO_DEXAMETHASONE	GOBP_RESPONSE_TO_DEXAMETHASONE	0.098	1	50	41	1	20000	GJB2
GOMF_CARBOHYDRATE_TRANSMEMBRANE_TRANSPORTER_ACTIVITY	GOMF_CARBOHYDRATE_TRANSMEMBRANE_TRANSPORTER_ACTIVITY	0.098	1	50	41	1	20000	AQP3
PID_ECADHERIN_STABILIZATION_PATHWAY	PID_ECADHERIN_STABILIZATION_PATHWAY	0.098	1	50	41	1	20000	AQP3
REACTOME_DUAL_INCISION_IN_GG_NER	REACTOME_DUAL_INCISION_IN_GG_NER	0.098	1	50	41	1	20000	UBA52
REACTOME_SIGNALING_BY_FGFR4	REACTOME_SIGNALING_BY_FGFR4	0.098	1	50	41	1	20000	UBA52
GOBP_ACTIN_FILAMENT_ORGANIZATION	GOBP_ACTIN_FILAMENT_ORGANIZATION	0.1	1	50	449	3	20000	ACTG1,PFN1,TMSB10
GOBP_GLIAL_CELL_DIFFERENTIATION	GOBP_GLIAL_CELL_DIFFERENTIATION	0.1	1	50	218	2	20000	S100A8,S100A9
GOBP_MONOCARBOXYLIC_ACID_BIOSYNTHETIC_PROCESS	GOBP_MONOCARBOXYLIC_ACID_BIOSYNTHETIC_PROCESS	0.1	1	50	215	2	20000	FABP5,GSTP1
GOBP_NEGATIVE_REGULATION_OF_ALPHA_BETA_T_CELL_ACTIVATION	GOBP_NEGATIVE_REGULATION_OF_ALPHA_BETA_T_CELL_ACTIVATION	0.1	1	50	42	1	20000	LGALS7B
GOBP_NEGATIVE_REGULATION_OF_INTERFERON_GAMMA_PRODUCTION	GOBP_NEGATIVE_REGULATION_OF_INTERFERON_GAMMA_PRODUCTION	0.1	1	50	42	1	20000	LGALS7B
GOBP_POSITIVE_REGULATION_OF_PROTEIN_IMPORT	GOBP_POSITIVE_REGULATION_OF_PROTEIN_IMPORT	0.1	1	50	42	1	20000	JUP
GOBP_POSITIVE_REGULATION_OF_SMOOTH_MUSCLE_CELL_MIGRATION	GOBP_POSITIVE_REGULATION_OF_SMOOTH_MUSCLE_CELL_MIGRATION	0.1	1	50	42	1	20000	S100A11
GOBP_REGULATION_OF_CELL_SUBSTRATE_ADHESION	GOBP_REGULATION_OF_CELL_SUBSTRATE_ADHESION	0.1	1	50	217	2	20000	ACTG1,JUP
GOBP_REGULATION_OF_DNA_BINDING_TRANSCRIPTION_FACTOR_ACTIVITY	GOBP_REGULATION_OF_DNA_BINDING_TRANSCRIPTION_FACTOR_ACTIVITY	0.1	1	50	451	3	20000	JUP,S100A8,S100A9
GOBP_REGULATION_OF_LEUKOCYTE_MIGRATION	GOBP_REGULATION_OF_LEUKOCYTE_MIGRATION	0.1	1	50	219	2	20000	S100A14,S100A7
GOBP_REGULATION_OF_T_CELL_MIGRATION	GOBP_REGULATION_OF_T_CELL_MIGRATION	0.1	1	50	44	1	20000	S100A7
GOBP_SARCOMERE_ORGANIZATION	GOBP_SARCOMERE_ORGANIZATION	0.1	1	50	43	1	20000	ACTG1
GOBP_SUBSTANTIA_NIGRA_DEVELOPMENT	GOBP_SUBSTANTIA_NIGRA_DEVELOPMENT	0.1	1	50	44	1	20000	ACTB
GOBP_SUPEROXIDE_ANION_GENERATION	GOBP_SUPEROXIDE_ANION_GENERATION	0.1	1	50	43	1	20000	GSTP1
GOBP_TOLL_LIKE_RECEPTOR_4_SIGNALING_PATHWAY	GOBP_TOLL_LIKE_RECEPTOR_4_SIGNALING_PATHWAY	0.1	1	50	44	1	20000	S100A14
GOCC_CYTOSOLIC_SMALL_RIBOSOMAL_SUBUNIT	GOCC_CYTOSOLIC_SMALL_RIBOSOMAL_SUBUNIT	0.1	1	50	43	1	20000	UBA52
GOCC_PROTEIN_DNA_COMPLEX	GOCC_PROTEIN_DNA_COMPLEX	0.1	1	50	219	2	20000	ACTB,JUP
GOCC_VACUOLAR_MEMBRANE	GOCC_VACUOLAR_MEMBRANE	0.1	1	50	452	3	20000	ANXA2,EEF1A1,UBA52
GOMF_KINESIN_BINDING	GOMF_KINESIN_BINDING	0.1	1	50	42	1	20000	ACTB
GOMF_PHOSPHOTYROSINE_RESIDUE_BINDING	GOMF_PHOSPHOTYROSINE_RESIDUE_BINDING	0.1	1	50	44	1	20000	PFN1
GOMF_PROTEIN_FOLDING_CHAPERONE	GOMF_PROTEIN_FOLDING_CHAPERONE	0.1	1	50	42	1	20000	HSPB1
GOMF_TAU_PROTEIN_BINDING	GOMF_TAU_PROTEIN_BINDING	0.1	1	50	43	1	20000	ACTB
HALLMARK_APICAL_SURFACE	HALLMARK_APICAL_SURFACE	0.1	1	50	44	1	20000	HSPB1
KEGG_ALDOSTERONE_REGULATED_SODIUM_REABSORPTION	KEGG_ALDOSTERONE_REGULATED_SODIUM_REABSORPTION	0.1	1	50	42	1	20000	SFN
KEGG_VASOPRESSIN_REGULATED_WATER_REABSORPTION	KEGG_VASOPRESSIN_REGULATED_WATER_REABSORPTION	0.1	1	50	44	1	20000	AQP3
REACTOME_AGGREPHAGY	REACTOME_AGGREPHAGY	0.1	1	50	44	1	20000	UBA52
REACTOME_DAP12_INTERACTIONS	REACTOME_DAP12_INTERACTIONS	0.1	1	50	44	1	20000	B2M
REACTOME_DEACTIVATION_OF_THE_BETA_CATENIN_TRANSACTIVATING_COMPLEX	REACTOME_DEACTIVATION_OF_THE_BETA_CATENIN_TRANSACTIVATING_COMPLEX	0.1	1	50	42	1	20000	UBA52
REACTOME_FORMATION_OF_INCISION_COMPLEX_IN_GG_NER	REACTOME_FORMATION_OF_INCISION_COMPLEX_IN_GG_NER	0.1	1	50	43	1	20000	UBA52
REACTOME_NEGATIVE_REGULATION_OF_MAPK_PATHWAY	REACTOME_NEGATIVE_REGULATION_OF_MAPK_PATHWAY	0.1	1	50	43	1	20000	UBA52
REACTOME_RHOF_GTPASE_CYCLE	REACTOME_RHOF_GTPASE_CYCLE	0.1	1	50	42	1	20000	ACTB
REACTOME_RND1_GTPASE_CYCLE	REACTOME_RND1_GTPASE_CYCLE	0.1	1	50	42	1	20000	DSP
REACTOME_RND3_GTPASE_CYCLE	REACTOME_RND3_GTPASE_CYCLE	0.1	1	50	42	1	20000	DSP
REACTOME_SIGNALING_BY_RETINOIC_ACID	REACTOME_SIGNALING_BY_RETINOIC_ACID	0.1	1	50	43	1	20000	FABP5
REACTOME_SIGNALING_BY_ROBO_RECEPTORS	REACTOME_SIGNALING_BY_ROBO_RECEPTORS	0.1	1	50	218	2	20000	PFN1,UBA52
REACTOME_TNF_SIGNALING	REACTOME_TNF_SIGNALING	0.1	1	50	44	1	20000	UBA52
REACTOME_TP53_REGULATES_TRANSCRIPTION_OF_CELL_DEATH_GENES	REACTOME_TP53_REGULATES_TRANSCRIPTION_OF_CELL_DEATH_GENES	0.1	1	50	44	1	20000	PERP
REACTOME_VASOPRESSIN_REGULATES_RENAL_WATER_HOMEOSTASIS_VIA_AQUAPORINS	REACTOME_VASOPRESSIN_REGULATES_RENAL_WATER_HOMEOSTASIS_VIA_AQUAPORINS	0.1	1	50	43	1	20000	AQP3
WP_DNA_REPLICATION	WP_DNA_REPLICATION	0.1	1	50	42	1	20000	UBA52
WP_VASOPRESSINREGULATED_WATER_REABSORPTION	WP_VASOPRESSINREGULATED_WATER_REABSORPTION	0.1	1	50	44	1	20000	AQP3
GOBP_ANTIGEN_PROCESSING_AND_PRESENTATION_OF_EXOGENOUS_ANTIGEN	GOBP_ANTIGEN_PROCESSING_AND_PRESENTATION_OF_EXOGENOUS_ANTIGEN	0.11	1	50	47	1	20000	B2M
GOBP_HAIR_CELL_DIFFERENTIATION	GOBP_HAIR_CELL_DIFFERENTIATION	0.11	1	50	47	1	20000	SPINK5
GOBP_HETEROPHILIC_CELL_CELL_ADHESION_VIA_PLASMA_MEMBRANE_CELL_ADHESION_MOLECULES	GOBP_HETEROPHILIC_CELL_CELL_ADHESION_VIA_PLASMA_MEMBRANE_CELL_ADHESION_MOLECULES	0.11	1	50	47	1	20000	LGALS7B
GOBP_INTRACELLULAR_LIPID_TRANSPORT	GOBP_INTRACELLULAR_LIPID_TRANSPORT	0.11	1	50	47	1	20000	ANXA2
GOBP_INTRINSIC_APOPTOTIC_SIGNALING_PATHWAY_IN_RESPONSE_TO_OXIDATIVE_STRESS	GOBP_INTRINSIC_APOPTOTIC_SIGNALING_PATHWAY_IN_RESPONSE_TO_OXIDATIVE_STRESS	0.11	1	50	45	1	20000	HSPB1
GOBP_KERATINOCYTE_PROLIFERATION	GOBP_KERATINOCYTE_PROLIFERATION	0.11	1	50	48	1	20000	SFN
GOBP_NEGATIVE_REGULATION_OF_INTERLEUKIN_1_BETA_PRODUCTION	GOBP_NEGATIVE_REGULATION_OF_INTERLEUKIN_1_BETA_PRODUCTION	0.11	1	50	45	1	20000	GSTP1
GOBP_PEPTIDE_BIOSYNTHETIC_PROCESS	GOBP_PEPTIDE_BIOSYNTHETIC_PROCESS	0.11	1	50	740	4	20000	EEF1A1,HSPB1,KRT17,UBA52
GOBP_POSITIVE_REGULATION_OF_ATP_DEPENDENT_ACTIVITY	GOBP_POSITIVE_REGULATION_OF_ATP_DEPENDENT_ACTIVITY	0.11	1	50	45	1	20000	PFN1
GOBP_POSITIVE_REGULATION_OF_DEVELOPMENTAL_PROCESS	GOBP_POSITIVE_REGULATION_OF_DEVELOPMENTAL_PROCESS	0.11	1	50	1320	6	20000	B2M,HSPB1,JUP,KRT10,KRT17,SFN
GOBP_REGULATION_OF_ACUTE_INFLAMMATORY_RESPONSE	GOBP_REGULATION_OF_ACUTE_INFLAMMATORY_RESPONSE	0.11	1	50	47	1	20000	GSTP1
GOBP_REGULATION_OF_ENDOTHELIAL_CELL_MIGRATION	GOBP_REGULATION_OF_ENDOTHELIAL_CELL_MIGRATION	0.11	1	50	231	2	20000	HSPB1,JUP
GOBP_REGULATION_OF_ERYTHROCYTE_DIFFERENTIATION	GOBP_REGULATION_OF_ERYTHROCYTE_DIFFERENTIATION	0.11	1	50	48	1	20000	B2M
GOBP_REGULATION_OF_HUMORAL_IMMUNE_RESPONSE	GOBP_REGULATION_OF_HUMORAL_IMMUNE_RESPONSE	0.11	1	50	46	1	20000	SPINK5
GOBP_REGULATION_OF_INTRACELLULAR_PROTEIN_TRANSPORT	GOBP_REGULATION_OF_INTRACELLULAR_PROTEIN_TRANSPORT	0.11	1	50	223	2	20000	JUP,SFN
GOBP_RESPONSE_TO_ANTIBIOTIC	GOBP_RESPONSE_TO_ANTIBIOTIC	0.11	1	50	46	1	20000	GJB2
GOBP_RESPONSE_TO_EPIDERMAL_GROWTH_FACTOR	GOBP_RESPONSE_TO_EPIDERMAL_GROWTH_FACTOR	0.11	1	50	47	1	20000	EEF1A1
GOBP_RUFFLE_ASSEMBLY	GOBP_RUFFLE_ASSEMBLY	0.11	1	50	45	1	20000	PFN1
GOBP_VENTRICULAR_CARDIAC_MUSCLE_TISSUE_MORPHOGENESIS	GOBP_VENTRICULAR_CARDIAC_MUSCLE_TISSUE_MORPHOGENESIS	0.11	1	50	47	1	20000	DSP
GOMF_DNA_BINDING_TRANSCRIPTION_FACTOR_BINDING	GOMF_DNA_BINDING_TRANSCRIPTION_FACTOR_BINDING	0.11	1	50	469	3	20000	ACTB,HSPB1,TPT1
GOMF_ISOPRENOID_BINDING	GOMF_ISOPRENOID_BINDING	0.11	1	50	45	1	20000	FABP5
PID_A6B1_A6B4_INTEGRIN_PATHWAY	PID_A6B1_A6B4_INTEGRIN_PATHWAY	0.11	1	50	46	1	20000	SFN
PID_LKB1_PATHWAY	PID_LKB1_PATHWAY	0.11	1	50	47	1	20000	SFN
PID_PLK1_PATHWAY	PID_PLK1_PATHWAY	0.11	1	50	46	1	20000	TPT1
REACTOME_CYCLIN_D_ASSOCIATED_EVENTS_IN_G1	REACTOME_CYCLIN_D_ASSOCIATED_EVENTS_IN_G1	0.11	1	50	47	1	20000	UBA52
REACTOME_DNA_DAMAGE_BYPASS	REACTOME_DNA_DAMAGE_BYPASS	0.11	1	50	48	1	20000	UBA52
REACTOME_INTERLEUKIN_12_SIGNALING	REACTOME_INTERLEUKIN_12_SIGNALING	0.11	1	50	47	1	20000	ANXA2
REACTOME_INTERLEUKIN_3_INTERLEUKIN_5_AND_GM_CSF_SIGNALING	REACTOME_INTERLEUKIN_3_INTERLEUKIN_5_AND_GM_CSF_SIGNALING	0.11	1	50	48	1	20000	UBA52
REACTOME_NOTCH1_INTRACELLULAR_DOMAIN_REGULATES_TRANSCRIPTION	REACTOME_NOTCH1_INTRACELLULAR_DOMAIN_REGULATES_TRANSCRIPTION	0.11	1	50	48	1	20000	UBA52
REACTOME_TRANSCRIPTIONAL_ACTIVITY_OF_SMAD2_SMAD3_SMAD4_HETEROTRIMER	REACTOME_TRANSCRIPTIONAL_ACTIVITY_OF_SMAD2_SMAD3_SMAD4_HETEROTRIMER	0.11	1	50	46	1	20000	UBA52
WP_ATM_SIGNALING_IN_DEVELOPMENT_AND_DISEASE	WP_ATM_SIGNALING_IN_DEVELOPMENT_AND_DISEASE	0.11	1	50	46	1	20000	HSPB1
WP_NETWORK_MAP_OF_SARSCOV2_SIGNALING_PATHWAY	WP_NETWORK_MAP_OF_SARSCOV2_SIGNALING_PATHWAY	0.11	1	50	221	2	20000	ACTB,ACTG1
WP_PROSTAGLANDIN_SYNTHESIS_AND_REGULATION	WP_PROSTAGLANDIN_SYNTHESIS_AND_REGULATION	0.11	1	50	45	1	20000	ANXA2
GOBP_ANTEROGRADE_AXONAL_TRANSPORT	GOBP_ANTEROGRADE_AXONAL_TRANSPORT	0.12	1	50	49	1	20000	HSPB1
GOBP_CELL_MATRIX_ADHESION	GOBP_CELL_MATRIX_ADHESION	0.12	1	50	236	2	20000	ACTG1,JUP
GOBP_DETECTION_OF_MECHANICAL_STIMULUS	GOBP_DETECTION_OF_MECHANICAL_STIMULUS	0.12	1	50	51	1	20000	JUP
GOBP_FOREBRAIN_GENERATION_OF_NEURONS	GOBP_FOREBRAIN_GENERATION_OF_NEURONS	0.12	1	50	50	1	20000	B2M
GOBP_NEGATIVE_REGULATION_OF_COAGULATION	GOBP_NEGATIVE_REGULATION_OF_COAGULATION	0.12	1	50	52	1	20000	KRT1
GOBP_NEGATIVE_REGULATION_OF_INTERLEUKIN_1_PRODUCTION	GOBP_NEGATIVE_REGULATION_OF_INTERLEUKIN_1_PRODUCTION	0.12	1	50	53	1	20000	GSTP1
GOBP_NEGATIVE_REGULATION_OF_I_KAPPAB_KINASE_NF_KAPPAB_SIGNALING	GOBP_NEGATIVE_REGULATION_OF_I_KAPPAB_KINASE_NF_KAPPAB_SIGNALING	0.12	1	50	51	1	20000	GSTP1
GOBP_NEGATIVE_REGULATION_OF_STRESS_ACTIVATED_PROTEIN_KINASE_SIGNALING_CASCADE	GOBP_NEGATIVE_REGULATION_OF_STRESS_ACTIVATED_PROTEIN_KINASE_SIGNALING_CASCADE	0.12	1	50	50	1	20000	GSTP1
GOBP_PLASMA_LIPOPROTEIN_PARTICLE_CLEARANCE	GOBP_PLASMA_LIPOPROTEIN_PARTICLE_CLEARANCE	0.12	1	50	53	1	20000	ANXA2
GOBP_POSITIVE_REGULATION_OF_ACTIN_FILAMENT_POLYMERIZATION	GOBP_POSITIVE_REGULATION_OF_ACTIN_FILAMENT_POLYMERIZATION	0.12	1	50	53	1	20000	PFN1
GOBP_PROTEIN_PROCESSING	GOBP_PROTEIN_PROCESSING	0.12	1	50	242	2	20000	ANXA2,PERP
GOBP_REGULATION_OF_FATTY_ACID_BIOSYNTHETIC_PROCESS	GOBP_REGULATION_OF_FATTY_ACID_BIOSYNTHETIC_PROCESS	0.12	1	50	49	1	20000	FABP5
GOBP_REGULATION_OF_VACUOLE_ORGANIZATION	GOBP_REGULATION_OF_VACUOLE_ORGANIZATION	0.12	1	50	51	1	20000	ANXA2
GOBP_RESPONSE_TO_ALCOHOL	GOBP_RESPONSE_TO_ALCOHOL	0.12	1	50	236	2	20000	JUP,S100A8
GOBP_RESPONSE_TO_ISCHEMIA	GOBP_RESPONSE_TO_ISCHEMIA	0.12	1	50	53	1	20000	GJB2
GOBP_RESPONSE_TO_NICOTINE	GOBP_RESPONSE_TO_NICOTINE	0.12	1	50	49	1	20000	B2M
GOBP_RESPONSE_TO_ZINC_ION	GOBP_RESPONSE_TO_ZINC_ION	0.12	1	50	53	1	20000	S100A8
GOBP_T_CELL_MEDIATED_CYTOTOXICITY	GOBP_T_CELL_MEDIATED_CYTOTOXICITY	0.12	1	50	50	1	20000	B2M
GOBP_UNSATURATED_FATTY_ACID_BIOSYNTHETIC_PROCESS	GOBP_UNSATURATED_FATTY_ACID_BIOSYNTHETIC_PROCESS	0.12	1	50	52	1	20000	FABP5
GOBP_VASCULAR_ENDOTHELIAL_GROWTH_FACTOR_SIGNALING_PATHWAY	GOBP_VASCULAR_ENDOTHELIAL_GROWTH_FACTOR_SIGNALING_PATHWAY	0.12	1	50	50	1	20000	HSPB1
GOMF_ORGANIC_HYDROXY_COMPOUND_TRANSMEMBRANE_TRANSPORTER_ACTIVITY	GOMF_ORGANIC_HYDROXY_COMPOUND_TRANSMEMBRANE_TRANSPORTER_ACTIVITY	0.12	1	50	52	1	20000	AQP3
GOMF_PASSIVE_TRANSMEMBRANE_TRANSPORTER_ACTIVITY	GOMF_PASSIVE_TRANSMEMBRANE_TRANSPORTER_ACTIVITY	0.12	1	50	485	3	20000	ANXA2,AQP3,GJB2
KEGG_GLUTATHIONE_METABOLISM	KEGG_GLUTATHIONE_METABOLISM	0.12	1	50	50	1	20000	GSTP1
PID_CD8_TCR_PATHWAY	PID_CD8_TCR_PATHWAY	0.12	1	50	53	1	20000	B2M
PID_FOXO_PATHWAY	PID_FOXO_PATHWAY	0.12	1	50	49	1	20000	SFN
PID_NFAT_3PATHWAY	PID_NFAT_3PATHWAY	0.12	1	50	53	1	20000	SFN
REACTOME_APOPTOTIC_EXECUTION_PHASE	REACTOME_APOPTOTIC_EXECUTION_PHASE	0.12	1	50	52	1	20000	DSP
REACTOME_AQUAPORIN_MEDIATED_TRANSPORT	REACTOME_AQUAPORIN_MEDIATED_TRANSPORT	0.12	1	50	52	1	20000	AQP3
REACTOME_FORMATION_OF_TC_NER_PRE_INCISION_COMPLEX	REACTOME_FORMATION_OF_TC_NER_PRE_INCISION_COMPLEX	0.12	1	50	53	1	20000	UBA52
REACTOME_HIV_INFECTION	REACTOME_HIV_INFECTION	0.12	1	50	234	2	20000	B2M,UBA52
REACTOME_SARS_COV_1_INFECTION	REACTOME_SARS_COV_1_INFECTION	0.12	1	50	50	1	20000	UBA52
REACTOME_SIGNALING_BY_EGFR	REACTOME_SIGNALING_BY_EGFR	0.12	1	50	50	1	20000	UBA52
REACTOME_SIGNALING_BY_ERBB2	REACTOME_SIGNALING_BY_ERBB2	0.12	1	50	50	1	20000	UBA52
REACTOME_SIGNALING_BY_FGFR1	REACTOME_SIGNALING_BY_FGFR1	0.12	1	50	50	1	20000	UBA52
REACTOME_SIGNALING_BY_NOTCH3	REACTOME_SIGNALING_BY_NOTCH3	0.12	1	50	49	1	20000	UBA52
REACTOME_TP53_REGULATES_TRANSCRIPTION_OF_CELL_CYCLE_GENES	REACTOME_TP53_REGULATES_TRANSCRIPTION_OF_CELL_CYCLE_GENES	0.12	1	50	49	1	20000	SFN
REACTOME_TRANSLATION_OF_SARS_COV_2_STRUCTURAL_PROTEINS	REACTOME_TRANSLATION_OF_SARS_COV_2_STRUCTURAL_PROTEINS	0.12	1	50	49	1	20000	UBA52
SIG_INSULIN_RECEPTOR_PATHWAY_IN_CARDIAC_MYOCYTES	SIG_INSULIN_RECEPTOR_PATHWAY_IN_CARDIAC_MYOCYTES	0.12	1	50	51	1	20000	SFN
WP_EXERCISEINDUCED_CIRCADIAN_REGULATION	WP_EXERCISEINDUCED_CIRCADIAN_REGULATION	0.12	1	50	49	1	20000	GSTP1
WP_TRANSLATION_FACTORS	WP_TRANSLATION_FACTORS	0.12	1	50	53	1	20000	EEF1A1
GOBP_ICOSANOID_BIOSYNTHETIC_PROCESS	GOBP_ICOSANOID_BIOSYNTHETIC_PROCESS	0.13	1	50	57	1	20000	FABP5
GOBP_NEGATIVE_REGULATION_OF_OXIDATIVE_STRESS_INDUCED_CELL_DEATH	GOBP_NEGATIVE_REGULATION_OF_OXIDATIVE_STRESS_INDUCED_CELL_DEATH	0.13	1	50	54	1	20000	HSPB1
GOBP_POSITIVE_REGULATION_OF_CELL_MATRIX_ADHESION	GOBP_POSITIVE_REGULATION_OF_CELL_MATRIX_ADHESION	0.13	1	50	55	1	20000	JUP
GOBP_PROTEIN_HOMOTETRAMERIZATION	GOBP_PROTEIN_HOMOTETRAMERIZATION	0.13	1	50	57	1	20000	B2M
GOBP_RECEPTOR_MEDIATED_ENDOCYTOSIS	GOBP_RECEPTOR_MEDIATED_ENDOCYTOSIS	0.13	1	50	251	2	20000	ANXA2,B2M
GOBP_REGULATION_OF_BIOLOGICAL_PROCESS_INVOLVED_IN_SYMBIOTIC_INTERACTION	GOBP_REGULATION_OF_BIOLOGICAL_PROCESS_INVOLVED_IN_SYMBIOTIC_INTERACTION	0.13	1	50	56	1	20000	KRT6A
GOBP_REGULATION_OF_CELL_AGING	GOBP_REGULATION_OF_CELL_AGING	0.13	1	50	57	1	20000	B2M
GOBP_REGULATION_OF_LEUKOCYTE_PROLIFERATION	GOBP_REGULATION_OF_LEUKOCYTE_PROLIFERATION	0.13	1	50	254	2	20000	GSTP1,LGALS7B
GOBP_REGULATION_OF_MUSCLE_SYSTEM_PROCESS	GOBP_REGULATION_OF_MUSCLE_SYSTEM_PROCESS	0.13	1	50	250	2	20000	DSP,JUP
GOBP_REGULATION_OF_RESPONSE_TO_DNA_DAMAGE_STIMULUS	GOBP_REGULATION_OF_RESPONSE_TO_DNA_DAMAGE_STIMULUS	0.13	1	50	246	2	20000	ACTB,TPT1
GOBP_REGULATION_OF_TUMOR_NECROSIS_FACTOR_MEDIATED_SIGNALING_PATHWAY	GOBP_REGULATION_OF_TUMOR_NECROSIS_FACTOR_MEDIATED_SIGNALING_PATHWAY	0.13	1	50	57	1	20000	GSTP1
GOBP_RELEASE_OF_CYTOCHROME_C_FROM_MITOCHONDRIA	GOBP_RELEASE_OF_CYTOCHROME_C_FROM_MITOCHONDRIA	0.13	1	50	56	1	20000	SFN
GOBP_RESPONSE_TO_TOXIC_SUBSTANCE	GOBP_RESPONSE_TO_TOXIC_SUBSTANCE	0.13	1	50	247	2	20000	GSTP1,S100A9
GOBP_RUFFLE_ORGANIZATION	GOBP_RUFFLE_ORGANIZATION	0.13	1	50	57	1	20000	PFN1
GOBP_TRANSLATIONAL_ELONGATION	GOBP_TRANSLATIONAL_ELONGATION	0.13	1	50	56	1	20000	EEF1A1
GOBP_T_CELL_ACTIVATION	GOBP_T_CELL_ACTIVATION	0.13	1	50	507	3	20000	B2M,LGALS7B,SPINK5
GOBP_VENTRICULAR_CARDIAC_MUSCLE_TISSUE_DEVELOPMENT	GOBP_VENTRICULAR_CARDIAC_MUSCLE_TISSUE_DEVELOPMENT	0.13	1	50	56	1	20000	DSP
GOMF_CALCIUM_DEPENDENT_PHOSPHOLIPID_BINDING	GOMF_CALCIUM_DEPENDENT_PHOSPHOLIPID_BINDING	0.13	1	50	57	1	20000	ANXA2
GOMF_OXIDOREDUCTASE_ACTIVITY_ACTING_ON_PEROXIDE_AS_ACCEPTOR	GOMF_OXIDOREDUCTASE_ACTIVITY_ACTING_ON_PEROXIDE_AS_ACCEPTOR	0.13	1	50	56	1	20000	GSTP1
GOMF_PROTEIN_PHOSPHORYLATED_AMINO_ACID_BINDING	GOMF_PROTEIN_PHOSPHORYLATED_AMINO_ACID_BINDING	0.13	1	50	55	1	20000	PFN1
GOMF_TRANSITION_METAL_ION_BINDING	GOMF_TRANSITION_METAL_ION_BINDING	0.13	1	50	1089	5	20000	S100A2,S100A7,S100A7A,S100A8,S100A9
BIOCARTA_HIVNEF_PATHWAY	BIOCARTA_HIVNEF_PATHWAY	0.13	1	50	56	1	20000	ACTG1
KEGG_ACUTE_MYELOID_LEUKEMIA	KEGG_ACUTE_MYELOID_LEUKEMIA	0.13	1	50	57	1	20000	JUP
REACTOME_CELLULAR_RESPONSES_TO_STIMULI	REACTOME_CELLULAR_RESPONSES_TO_STIMULI	0.13	1	50	783	4	20000	EEF1A1,GSTP1,HSPB1,UBA52
REACTOME_DEGRADATION_OF_AXIN	REACTOME_DEGRADATION_OF_AXIN	0.13	1	50	55	1	20000	UBA52
REACTOME_DEGRADATION_OF_DVL	REACTOME_DEGRADATION_OF_DVL	0.13	1	50	57	1	20000	UBA52
REACTOME_INTERLEUKIN_12_FAMILY_SIGNALING	REACTOME_INTERLEUKIN_12_FAMILY_SIGNALING	0.13	1	50	57	1	20000	ANXA2
REACTOME_INTRINSIC_PATHWAY_FOR_APOPTOSIS	REACTOME_INTRINSIC_PATHWAY_FOR_APOPTOSIS	0.13	1	50	55	1	20000	SFN
REACTOME_NEGATIVE_REGULATION_OF_NOTCH4_SIGNALING	REACTOME_NEGATIVE_REGULATION_OF_NOTCH4_SIGNALING	0.13	1	50	54	1	20000	UBA52
REACTOME_NUCLEOTIDE_BINDING_DOMAIN_LEUCINE_RICH_REPEAT_CONTAINING_RECEPTOR_NLR_SIGNALING_PATHWAYS	REACTOME_NUCLEOTIDE_BINDING_DOMAIN_LEUCINE_RICH_REPEAT_CONTAINING_RECEPTOR_NLR_SIGNALING_PATHWAYS	0.13	1	50	56	1	20000	UBA52
REACTOME_REGULATED_NECROSIS	REACTOME_REGULATED_NECROSIS	0.13	1	50	56	1	20000	UBA52
REACTOME_REGULATION_OF_RUNX3_EXPRESSION_AND_ACTIVITY	REACTOME_REGULATION_OF_RUNX3_EXPRESSION_AND_ACTIVITY	0.13	1	50	55	1	20000	UBA52
REACTOME_RHOJ_GTPASE_CYCLE	REACTOME_RHOJ_GTPASE_CYCLE	0.13	1	50	55	1	20000	JUP
REACTOME_SIGNALING_BY_PTK6	REACTOME_SIGNALING_BY_PTK6	0.13	1	50	54	1	20000	UBA52
REACTOME_STABILIZATION_OF_P53	REACTOME_STABILIZATION_OF_P53	0.13	1	50	57	1	20000	UBA52
WP_APOPTOSISRELATED_NETWORK_DUE_TO_ALTERED_NOTCH3_IN_OVARIAN_CANCER	WP_APOPTOSISRELATED_NETWORK_DUE_TO_ALTERED_NOTCH3_IN_OVARIAN_CANCER	0.13	1	50	54	1	20000	HSPB1
GOBP_CARDIAC_MUSCLE_TISSUE_MORPHOGENESIS	GOBP_CARDIAC_MUSCLE_TISSUE_MORPHOGENESIS	0.14	1	50	60	1	20000	DSP
GOBP_CELLULAR_RESPONSE_TO_CORTICOSTEROID_STIMULUS	GOBP_CELLULAR_RESPONSE_TO_CORTICOSTEROID_STIMULUS	0.14	1	50	59	1	20000	GJB2
GOBP_HEART_PROCESS	GOBP_HEART_PROCESS	0.14	1	50	258	2	20000	DSP,JUP
GOBP_IRON_ION_TRANSPORT	GOBP_IRON_ION_TRANSPORT	0.14	1	50	59	1	20000	B2M
GOBP_LYMPHOCYTE_ACTIVATION	GOBP_LYMPHOCYTE_ACTIVATION	0.14	1	50	792	4	20000	B2M,LGALS7B,LY6D,SPINK5
GOBP_MATERNAL_PROCESS_INVOLVED_IN_FEMALE_PREGNANCY	GOBP_MATERNAL_PROCESS_INVOLVED_IN_FEMALE_PREGNANCY	0.14	1	50	58	1	20000	GJB2
GOBP_NEGATIVE_REGULATION_OF_ENDOCYTOSIS	GOBP_NEGATIVE_REGULATION_OF_ENDOCYTOSIS	0.14	1	50	58	1	20000	ANXA2
GOBP_NEGATIVE_REGULATION_OF_MAP_KINASE_ACTIVITY	GOBP_NEGATIVE_REGULATION_OF_MAP_KINASE_ACTIVITY	0.14	1	50	60	1	20000	GSTP1
GOBP_NEGATIVE_REGULATION_OF_PROTEIN_MODIFICATION_PROCESS	GOBP_NEGATIVE_REGULATION_OF_PROTEIN_MODIFICATION_PROCESS	0.14	1	50	520	3	20000	GSTP1,HSPB1,SFN
GOBP_POSITIVE_REGULATION_OF_ACTIN_FILAMENT_BUNDLE_ASSEMBLY	GOBP_POSITIVE_REGULATION_OF_ACTIN_FILAMENT_BUNDLE_ASSEMBLY	0.14	1	50	61	1	20000	PFN1
GOBP_POSITIVE_REGULATION_OF_INTERLEUKIN_1_BETA_PRODUCTION	GOBP_POSITIVE_REGULATION_OF_INTERLEUKIN_1_BETA_PRODUCTION	0.14	1	50	62	1	20000	HSPB1
GOBP_POSITIVE_REGULATION_OF_T_CELL_MEDIATED_IMMUNITY	GOBP_POSITIVE_REGULATION_OF_T_CELL_MEDIATED_IMMUNITY	0.14	1	50	59	1	20000	B2M
GOBP_POSITIVE_REGULATION_OF_WOUND_HEALING	GOBP_POSITIVE_REGULATION_OF_WOUND_HEALING	0.14	1	50	58	1	20000	ACTG1
GOBP_PROTEIN_EXPORT_FROM_NUCLEUS	GOBP_PROTEIN_EXPORT_FROM_NUCLEUS	0.14	1	50	58	1	20000	SFN
GOBP_REGULATION_OF_BLOOD_CIRCULATION	GOBP_REGULATION_OF_BLOOD_CIRCULATION	0.14	1	50	261	2	20000	DSP,JUP
GOBP_REGULATION_OF_CELLULAR_LOCALIZATION	GOBP_REGULATION_OF_CELLULAR_LOCALIZATION	0.14	1	50	799	4	20000	ACTB,ANXA2,JUP,SFN
GOBP_REGULATION_OF_JUN_KINASE_ACTIVITY	GOBP_REGULATION_OF_JUN_KINASE_ACTIVITY	0.14	1	50	60	1	20000	GSTP1
GOBP_REGULATION_OF_LYMPHOCYTE_ACTIVATION	GOBP_REGULATION_OF_LYMPHOCYTE_ACTIVATION	0.14	1	50	525	3	20000	B2M,LGALS7B,SPINK5
GOBP_REGULATION_OF_PROTEIN_IMPORT	GOBP_REGULATION_OF_PROTEIN_IMPORT	0.14	1	50	61	1	20000	JUP
GOBP_REGULATION_OF_RECEPTOR_INTERNALIZATION	GOBP_REGULATION_OF_RECEPTOR_INTERNALIZATION	0.14	1	50	59	1	20000	ANXA2
GOBP_RESPONSE_TO_ABIOTIC_STIMULUS	GOBP_RESPONSE_TO_ABIOTIC_STIMULUS	0.14	1	50	1102	5	20000	ACTG1,AQP3,IVL,JUP,MALAT1
GOBP_T_CELL_DIFFERENTIATION	GOBP_T_CELL_DIFFERENTIATION	0.14	1	50	263	2	20000	B2M,SPINK5
GOBP_VASCULAR_ENDOTHELIAL_GROWTH_FACTOR_RECEPTOR_SIGNALING_PATHWAY	GOBP_VASCULAR_ENDOTHELIAL_GROWTH_FACTOR_RECEPTOR_SIGNALING_PATHWAY	0.14	1	50	58	1	20000	HSPB1
GOCC_AXON_CYTOPLASM	GOCC_AXON_CYTOPLASM	0.14	1	50	62	1	20000	HSPB1
GOCC_CYTOSOLIC_LARGE_RIBOSOMAL_SUBUNIT	GOCC_CYTOSOLIC_LARGE_RIBOSOMAL_SUBUNIT	0.14	1	50	58	1	20000	UBA52
GOCC_ENDOSOME_MEMBRANE	GOCC_ENDOSOME_MEMBRANE	0.14	1	50	525	3	20000	ANXA2,B2M,UBA52
GOCC_ER_TO_GOLGI_TRANSPORT_VESICLE_MEMBRANE	GOCC_ER_TO_GOLGI_TRANSPORT_VESICLE_MEMBRANE	0.14	1	50	62	1	20000	B2M
GOCC_FICOLIN_1_RICH_GRANULE_MEMBRANE	GOCC_FICOLIN_1_RICH_GRANULE_MEMBRANE	0.14	1	50	61	1	20000	DSP
GOCC_PROTEASOME_COMPLEX	GOCC_PROTEASOME_COMPLEX	0.14	1	50	59	1	20000	HSPB1
GOMF_PHOSPHATIDYLSERINE_BINDING	GOMF_PHOSPHATIDYLSERINE_BINDING	0.14	1	50	61	1	20000	ANXA2
GOMF_TRANSFERASE_ACTIVITY_TRANSFERRING_ALKYL_OR_ARYL_OTHER_THAN_METHYL_GROUPS	GOMF_TRANSFERASE_ACTIVITY_TRANSFERRING_ALKYL_OR_ARYL_OTHER_THAN_METHYL_GROUPS	0.14	1	50	61	1	20000	GSTP1
PID_IL12_2PATHWAY	PID_IL12_2PATHWAY	0.14	1	50	62	1	20000	B2M
REACTOME_CDT1_ASSOCIATION_WITH_THE_CDC6_ORC_ORIGIN_COMPLEX	REACTOME_CDT1_ASSOCIATION_WITH_THE_CDC6_ORC_ORIGIN_COMPLEX	0.14	1	50	59	1	20000	UBA52
REACTOME_DECTIN_1_MEDIATED_NONCANONICAL_NF_KB_SIGNALING	REACTOME_DECTIN_1_MEDIATED_NONCANONICAL_NF_KB_SIGNALING	0.14	1	50	62	1	20000	UBA52
REACTOME_DEFECTIVE_CFTR_CAUSES_CYSTIC_FIBROSIS	REACTOME_DEFECTIVE_CFTR_CAUSES_CYSTIC_FIBROSIS	0.14	1	50	61	1	20000	UBA52
REACTOME_DEGRADATION_OF_GLI1_BY_THE_PROTEASOME	REACTOME_DEGRADATION_OF_GLI1_BY_THE_PROTEASOME	0.14	1	50	60	1	20000	UBA52
REACTOME_E3_UBIQUITIN_LIGASES_UBIQUITINATE_TARGET_PROTEINS	REACTOME_E3_UBIQUITIN_LIGASES_UBIQUITINATE_TARGET_PROTEINS	0.14	1	50	59	1	20000	UBA52
REACTOME_IRON_UPTAKE_AND_TRANSPORT	REACTOME_IRON_UPTAKE_AND_TRANSPORT	0.14	1	50	58	1	20000	UBA52
REACTOME_RHOQ_GTPASE_CYCLE	REACTOME_RHOQ_GTPASE_CYCLE	0.14	1	50	59	1	20000	JUP
REACTOME_SCF_SKP2_MEDIATED_DEGRADATION_OF_P27_P21	REACTOME_SCF_SKP2_MEDIATED_DEGRADATION_OF_P27_P21	0.14	1	50	60	1	20000	UBA52
REACTOME_SIGNALING_BY_ERBB4	REACTOME_SIGNALING_BY_ERBB4	0.14	1	50	58	1	20000	UBA52
REACTOME_SIGNALING_BY_NOTCH1_PEST_DOMAIN_MUTANTS_IN_CANCER	REACTOME_SIGNALING_BY_NOTCH1_PEST_DOMAIN_MUTANTS_IN_CANCER	0.14	1	50	58	1	20000	UBA52
WP_ALZHEIMERS_DISEASE	WP_ALZHEIMERS_DISEASE	0.14	1	50	266	2	20000	CALML3,CALML5
WP_OVERLAP_BETWEEN_SIGNAL_TRANSDUCTION_PATHWAYS_CONTRIBUTING_TO_LMNA_LAMINOPATHIES	WP_OVERLAP_BETWEEN_SIGNAL_TRANSDUCTION_PATHWAYS_CONTRIBUTING_TO_LMNA_LAMINOPATHIES	0.14	1	50	60	1	20000	ACTB
WP_PREIMPLANTATION_EMBRYO	WP_PREIMPLANTATION_EMBRYO	0.14	1	50	60	1	20000	AQP3
GOBP_ANTIGEN_PROCESSING_AND_PRESENTATION_OF_PEPTIDE_ANTIGEN	GOBP_ANTIGEN_PROCESSING_AND_PRESENTATION_OF_PEPTIDE_ANTIGEN	0.15	1	50	63	1	20000	B2M
GOBP_AXONAL_TRANSPORT	GOBP_AXONAL_TRANSPORT	0.15	1	50	65	1	20000	HSPB1
GOBP_CYTOKINE_PRODUCTION	GOBP_CYTOKINE_PRODUCTION	0.15	1	50	828	4	20000	B2M,GSTP1,HSPB1,LGALS7B
GOBP_GLUTATHIONE_METABOLIC_PROCESS	GOBP_GLUTATHIONE_METABOLIC_PROCESS	0.15	1	50	65	1	20000	GSTP1
GOBP_LONG_CHAIN_FATTY_ACID_TRANSPORT	GOBP_LONG_CHAIN_FATTY_ACID_TRANSPORT	0.15	1	50	66	1	20000	FABP5
GOBP_LYMPHOCYTE_CHEMOTAXIS	GOBP_LYMPHOCYTE_CHEMOTAXIS	0.15	1	50	63	1	20000	S100A7
GOBP_MAINTENANCE_OF_PROTEIN_LOCATION_IN_CELL	GOBP_MAINTENANCE_OF_PROTEIN_LOCATION_IN_CELL	0.15	1	50	63	1	20000	TMSB10
GOBP_NEGATIVE_REGULATION_OF_INTRACELLULAR_SIGNAL_TRANSDUCTION	GOBP_NEGATIVE_REGULATION_OF_INTRACELLULAR_SIGNAL_TRANSDUCTION	0.15	1	50	542	3	20000	GSTP1,HSPB1,TPT1
GOBP_NEURAL_NUCLEUS_DEVELOPMENT	GOBP_NEURAL_NUCLEUS_DEVELOPMENT	0.15	1	50	64	1	20000	ACTB
GOBP_POSITIVE_REGULATION_OF_CELL_KILLING	GOBP_POSITIVE_REGULATION_OF_CELL_KILLING	0.15	1	50	65	1	20000	B2M
GOBP_POSITIVE_REGULATION_OF_DOUBLE_STRAND_BREAK_REPAIR	GOBP_POSITIVE_REGULATION_OF_DOUBLE_STRAND_BREAK_REPAIR	0.15	1	50	64	1	20000	ACTB
GOBP_POSITIVE_REGULATION_OF_EPITHELIAL_CELL_DIFFERENTIATION	GOBP_POSITIVE_REGULATION_OF_EPITHELIAL_CELL_DIFFERENTIATION	0.15	1	50	65	1	20000	SFN
GOBP_PROTEIN_LOCALIZATION_TO_SYNAPSE	GOBP_PROTEIN_LOCALIZATION_TO_SYNAPSE	0.15	1	50	67	1	20000	HSPB1
GOBP_PROTEIN_POLYMERIZATION	GOBP_PROTEIN_POLYMERIZATION	0.15	1	50	274	2	20000	PFN1,TMSB10
GOBP_REGULATION_OF_CD4_POSITIVE_ALPHA_BETA_T_CELL_ACTIVATION	GOBP_REGULATION_OF_CD4_POSITIVE_ALPHA_BETA_T_CELL_ACTIVATION	0.15	1	50	66	1	20000	LGALS7B
GOBP_REGULATION_OF_LYMPHOCYTE_MIGRATION	GOBP_REGULATION_OF_LYMPHOCYTE_MIGRATION	0.15	1	50	63	1	20000	S100A7
GOBP_STRIATED_MUSCLE_CELL_DEVELOPMENT	GOBP_STRIATED_MUSCLE_CELL_DEVELOPMENT	0.15	1	50	67	1	20000	ACTG1
GOBP_T_CELL_MIGRATION	GOBP_T_CELL_MIGRATION	0.15	1	50	67	1	20000	S100A7
GOBP_VESICLE_BUDDING_FROM_MEMBRANE	GOBP_VESICLE_BUDDING_FROM_MEMBRANE	0.15	1	50	64	1	20000	ANXA2
GOCC_DISTAL_AXON	GOCC_DISTAL_AXON	0.15	1	50	270	2	20000	ACTB,ACTG1
GOCC_MULTIVESICULAR_BODY	GOCC_MULTIVESICULAR_BODY	0.15	1	50	63	1	20000	TPT1
GOMF_CARBOHYDRATE_BINDING	GOMF_CARBOHYDRATE_BINDING	0.15	1	50	270	2	20000	KRT1,LGALS7B
GOMF_MICROTUBULE_BINDING	GOMF_MICROTUBULE_BINDING	0.15	1	50	271	2	20000	S100A8,S100A9
GOMF_NUCLEOSOME_BINDING	GOMF_NUCLEOSOME_BINDING	0.15	1	50	67	1	20000	ACTB
GOMF_PHOSPHATIDYLINOSITOL_BINDING	GOMF_PHOSPHATIDYLINOSITOL_BINDING	0.15	1	50	273	2	20000	ANXA2,PFN1
GOMF_PROTEIN_SELF_ASSOCIATION	GOMF_PROTEIN_SELF_ASSOCIATION	0.15	1	50	63	1	20000	S100A7A
PID_CD8_TCR_DOWNSTREAM_PATHWAY	PID_CD8_TCR_DOWNSTREAM_PATHWAY	0.15	1	50	65	1	20000	B2M
PID_MYC_REPRESS_PATHWAY	PID_MYC_REPRESS_PATHWAY	0.15	1	50	63	1	20000	S100A7
REACTOME_ADAPTIVE_IMMUNE_SYSTEM	REACTOME_ADAPTIVE_IMMUNE_SYSTEM	0.15	1	50	825	4	20000	B2M,S100A8,S100A9,UBA52
REACTOME_ASYMMETRIC_LOCALIZATION_OF_PCP_PROTEINS	REACTOME_ASYMMETRIC_LOCALIZATION_OF_PCP_PROTEINS	0.15	1	50	64	1	20000	UBA52
REACTOME_CYTOSOLIC_SENSORS_OF_PATHOGEN_ASSOCIATED_DNA	REACTOME_CYTOSOLIC_SENSORS_OF_PATHOGEN_ASSOCIATED_DNA	0.15	1	50	64	1	20000	UBA52
REACTOME_DUAL_INCISION_IN_TC_NER	REACTOME_DUAL_INCISION_IN_TC_NER	0.15	1	50	65	1	20000	UBA52
REACTOME_FOXO_MEDIATED_TRANSCRIPTION	REACTOME_FOXO_MEDIATED_TRANSCRIPTION	0.15	1	50	66	1	20000	SFN
REACTOME_HDR_THROUGH_HOMOLOGOUS_RECOMBINATION_HRR	REACTOME_HDR_THROUGH_HOMOLOGOUS_RECOMBINATION_HRR	0.15	1	50	67	1	20000	UBA52
REACTOME_HEDGEHOG_LIGAND_BIOGENESIS	REACTOME_HEDGEHOG_LIGAND_BIOGENESIS	0.15	1	50	65	1	20000	UBA52
REACTOME_PEROXISOMAL_PROTEIN_IMPORT	REACTOME_PEROXISOMAL_PROTEIN_IMPORT	0.15	1	50	63	1	20000	UBA52
REACTOME_REGULATION_OF_HMOX1_EXPRESSION_AND_ACTIVITY	REACTOME_REGULATION_OF_HMOX1_EXPRESSION_AND_ACTIVITY	0.15	1	50	65	1	20000	UBA52
SIG_PIP3_SIGNALING_IN_CARDIAC_MYOCTES	SIG_PIP3_SIGNALING_IN_CARDIAC_MYOCTES	0.15	1	50	67	1	20000	SFN
WP_FERROPTOSIS	WP_FERROPTOSIS	0.15	1	50	65	1	20000	HSPB1
WP_IL18_SIGNALING_PATHWAY	WP_IL18_SIGNALING_PATHWAY	0.15	1	50	279	2	20000	B2M,HSPB1
WP_LUNG_FIBROSIS	WP_LUNG_FIBROSIS	0.15	1	50	63	1	20000	DSP
WP_PPAR_SIGNALING_PATHWAY	WP_PPAR_SIGNALING_PATHWAY	0.15	1	50	67	1	20000	FABP5
GOBP_AMIDE_TRANSPORT	GOBP_AMIDE_TRANSPORT	0.16	1	50	290	2	20000	AQP3,S100A8
GOBP_GLIOGENESIS	GOBP_GLIOGENESIS	0.16	1	50	291	2	20000	S100A8,S100A9
GOBP_I_KAPPAB_KINASE_NF_KAPPAB_SIGNALING	GOBP_I_KAPPAB_KINASE_NF_KAPPAB_SIGNALING	0.16	1	50	288	2	20000	GSTP1,HSPB1
GOBP_NEGATIVE_REGULATION_OF_T_CELL_PROLIFERATION	GOBP_NEGATIVE_REGULATION_OF_T_CELL_PROLIFERATION	0.16	1	50	68	1	20000	LGALS7B
GOBP_POSITIVE_REGULATION_OF_CYTOKINE_PRODUCTION_INVOLVED_IN_IMMUNE_RESPONSE	GOBP_POSITIVE_REGULATION_OF_CYTOKINE_PRODUCTION_INVOLVED_IN_IMMUNE_RESPONSE	0.16	1	50	69	1	20000	B2M
GOBP_POSITIVE_REGULATION_OF_DEFENSE_RESPONSE	GOBP_POSITIVE_REGULATION_OF_DEFENSE_RESPONSE	0.16	1	50	288	2	20000	S100A8,S100A9
GOBP_POSITIVE_REGULATION_OF_DNA_RECOMBINATION	GOBP_POSITIVE_REGULATION_OF_DNA_RECOMBINATION	0.16	1	50	70	1	20000	ACTB
GOBP_POSITIVE_REGULATION_OF_MULTICELLULAR_ORGANISMAL_PROCESS	GOBP_POSITIVE_REGULATION_OF_MULTICELLULAR_ORGANISMAL_PROCESS	0.16	1	50	1470	6	20000	ANXA2,B2M,FABP5,HSPB1,JUP,KRT17
GOBP_POSITIVE_REGULATION_OF_REACTIVE_OXYGEN_SPECIES_METABOLIC_PROCESS	GOBP_POSITIVE_REGULATION_OF_REACTIVE_OXYGEN_SPECIES_METABOLIC_PROCESS	0.16	1	50	71	1	20000	GSTP1
GOBP_PROTEIN_LOCALIZATION_TO_PLASMA_MEMBRANE	GOBP_PROTEIN_LOCALIZATION_TO_PLASMA_MEMBRANE	0.16	1	50	285	2	20000	ACTB,JUP
GOBP_REGULATION_OF_CELL_SUBSTRATE_JUNCTION_ORGANIZATION	GOBP_REGULATION_OF_CELL_SUBSTRATE_JUNCTION_ORGANIZATION	0.16	1	50	68	1	20000	ACTG1
GOBP_REGULATION_OF_COAGULATION	GOBP_REGULATION_OF_COAGULATION	0.16	1	50	71	1	20000	KRT1
GOBP_REGULATION_OF_DOUBLE_STRAND_BREAK_REPAIR_VIA_HOMOLOGOUS_RECOMBINATION	GOBP_REGULATION_OF_DOUBLE_STRAND_BREAK_REPAIR_VIA_HOMOLOGOUS_RECOMBINATION	0.16	1	50	70	1	20000	ACTB
GOBP_REGULATION_OF_PROTEIN_MATURATION	GOBP_REGULATION_OF_PROTEIN_MATURATION	0.16	1	50	68	1	20000	ANXA2
GOCC_LATE_ENDOSOME	GOCC_LATE_ENDOSOME	0.16	1	50	283	2	20000	ANXA2,TPT1
GOCC_SMALL_RIBOSOMAL_SUBUNIT	GOCC_SMALL_RIBOSOMAL_SUBUNIT	0.16	1	50	69	1	20000	UBA52
GOMF_CHEMOKINE_RECEPTOR_BINDING	GOMF_CHEMOKINE_RECEPTOR_BINDING	0.16	1	50	70	1	20000	S100A14
KEGG_METABOLISM_OF_XENOBIOTICS_BY_CYTOCHROME_P450	KEGG_METABOLISM_OF_XENOBIOTICS_BY_CYTOCHROME_P450	0.16	1	50	70	1	20000	GSTP1
KEGG_PPAR_SIGNALING_PATHWAY	KEGG_PPAR_SIGNALING_PATHWAY	0.16	1	50	69	1	20000	FABP5
PID_MTOR_4PATHWAY	PID_MTOR_4PATHWAY	0.16	1	50	69	1	20000	SFN
REACTOME_CIRCADIAN_CLOCK	REACTOME_CIRCADIAN_CLOCK	0.16	1	50	70	1	20000	UBA52
REACTOME_G1_S_DNA_DAMAGE_CHECKPOINTS	REACTOME_G1_S_DNA_DAMAGE_CHECKPOINTS	0.16	1	50	68	1	20000	UBA52
REACTOME_INTERLEUKIN_17_SIGNALING	REACTOME_INTERLEUKIN_17_SIGNALING	0.16	1	50	71	1	20000	UBA52
REACTOME_ORC1_REMOVAL_FROM_CHROMATIN	REACTOME_ORC1_REMOVAL_FROM_CHROMATIN	0.16	1	50	71	1	20000	UBA52
REACTOME_REGULATION_OF_PTEN_STABILITY_AND_ACTIVITY	REACTOME_REGULATION_OF_PTEN_STABILITY_AND_ACTIVITY	0.16	1	50	69	1	20000	UBA52
REACTOME_REGULATION_OF_RAS_BY_GAPS	REACTOME_REGULATION_OF_RAS_BY_GAPS	0.16	1	50	68	1	20000	UBA52
REACTOME_RHOB_GTPASE_CYCLE	REACTOME_RHOB_GTPASE_CYCLE	0.16	1	50	70	1	20000	JUP
REACTOME_SARS_COV_2_INFECTION	REACTOME_SARS_COV_2_INFECTION	0.16	1	50	71	1	20000	UBA52
REACTOME_SENSORY_PERCEPTION	REACTOME_SENSORY_PERCEPTION	0.16	1	50	284	2	20000	ACTB,ACTG1
WP_DNA_DAMAGE_RESPONSE	WP_DNA_DAMAGE_RESPONSE	0.16	1	50	69	1	20000	SFN
WP_PHYSICOCHEMICAL_FEATURES_AND_TOXICITYASSOCIATED_PATHWAYS	WP_PHYSICOCHEMICAL_FEATURES_AND_TOXICITYASSOCIATED_PATHWAYS	0.16	1	50	68	1	20000	PFN1
GOBP_ADULT_LOCOMOTORY_BEHAVIOR	GOBP_ADULT_LOCOMOTORY_BEHAVIOR	0.17	1	50	76	1	20000	CSTB
GOBP_AMIDE_BIOSYNTHETIC_PROCESS	GOBP_AMIDE_BIOSYNTHETIC_PROCESS	0.17	1	50	870	4	20000	EEF1A1,HSPB1,KRT17,UBA52
GOBP_CARDIAC_VENTRICLE_MORPHOGENESIS	GOBP_CARDIAC_VENTRICLE_MORPHOGENESIS	0.17	1	50	73	1	20000	DSP
GOBP_CELLULAR_AMIDE_METABOLIC_PROCESS	GOBP_CELLULAR_AMIDE_METABOLIC_PROCESS	0.17	1	50	1181	5	20000	EEF1A1,GSTP1,HSPB1,KRT17,UBA52
GOBP_CELLULAR_RESPONSE_TO_ORGANIC_CYCLIC_COMPOUND	GOBP_CELLULAR_RESPONSE_TO_ORGANIC_CYCLIC_COMPOUND	0.17	1	50	576	3	20000	ACTB,GJB2,JUP
GOBP_CELLULAR_RESPONSE_TO_VASCULAR_ENDOTHELIAL_GROWTH_FACTOR_STIMULUS	GOBP_CELLULAR_RESPONSE_TO_VASCULAR_ENDOTHELIAL_GROWTH_FACTOR_STIMULUS	0.17	1	50	74	1	20000	HSPB1
GOBP_CHAPERONE_MEDIATED_PROTEIN_FOLDING	GOBP_CHAPERONE_MEDIATED_PROTEIN_FOLDING	0.17	1	50	72	1	20000	HSPB1
GOBP_DEVELOPMENTAL_MATURATION	GOBP_DEVELOPMENTAL_MATURATION	0.17	1	50	294	2	20000	PFN1,SPINK5
GOBP_HISTONE_H4_ACETYLATION	GOBP_HISTONE_H4_ACETYLATION	0.17	1	50	73	1	20000	ACTB
GOBP_IMMUNOGLOBULIN_PRODUCTION_INVOLVED_IN_IMMUNOGLOBULIN_MEDIATED_IMMUNE_RESPONSE	GOBP_IMMUNOGLOBULIN_PRODUCTION_INVOLVED_IN_IMMUNOGLOBULIN_MEDIATED_IMMUNE_RESPONSE	0.17	1	50	73	1	20000	B2M
GOBP_MYELOID_CELL_DEVELOPMENT	GOBP_MYELOID_CELL_DEVELOPMENT	0.17	1	50	74	1	20000	ANXA2
GOBP_NEGATIVE_REGULATION_OF_NEURON_DIFFERENTIATION	GOBP_NEGATIVE_REGULATION_OF_NEURON_DIFFERENTIATION	0.17	1	50	72	1	20000	B2M
GOBP_NEGATIVE_REGULATION_OF_WOUND_HEALING	GOBP_NEGATIVE_REGULATION_OF_WOUND_HEALING	0.17	1	50	76	1	20000	KRT1
GOBP_PHOSPHATIDYLCHOLINE_METABOLIC_PROCESS	GOBP_PHOSPHATIDYLCHOLINE_METABOLIC_PROCESS	0.17	1	50	74	1	20000	FABP5
GOBP_POSITIVE_REGULATION_OF_BLOOD_VESSEL_ENDOTHELIAL_CELL_MIGRATION	GOBP_POSITIVE_REGULATION_OF_BLOOD_VESSEL_ENDOTHELIAL_CELL_MIGRATION	0.17	1	50	76	1	20000	HSPB1
GOBP_POSITIVE_REGULATION_OF_INTERLEUKIN_1_PRODUCTION	GOBP_POSITIVE_REGULATION_OF_INTERLEUKIN_1_PRODUCTION	0.17	1	50	73	1	20000	HSPB1
GOBP_POSITIVE_REGULATION_OF_RESPONSE_TO_WOUNDING	GOBP_POSITIVE_REGULATION_OF_RESPONSE_TO_WOUNDING	0.17	1	50	72	1	20000	ACTG1
GOBP_REGULATION_OF_ATP_DEPENDENT_ACTIVITY	GOBP_REGULATION_OF_ATP_DEPENDENT_ACTIVITY	0.17	1	50	74	1	20000	PFN1
GOBP_SUPEROXIDE_METABOLIC_PROCESS	GOBP_SUPEROXIDE_METABOLIC_PROCESS	0.17	1	50	72	1	20000	GSTP1
GOCC_CYTOPLASMIC_MICROTUBULE	GOCC_CYTOPLASMIC_MICROTUBULE	0.17	1	50	75	1	20000	TPT1
GOCC_VESICLE_MEMBRANE	GOCC_VESICLE_MEMBRANE	0.17	1	50	1189	5	20000	ANXA2,B2M,DSP,FABP5,UBA52
GOMF_TRNA_BINDING	GOMF_TRNA_BINDING	0.17	1	50	72	1	20000	EEF1A1
KEGG_DRUG_METABOLISM_CYTOCHROME_P450	KEGG_DRUG_METABOLISM_CYTOCHROME_P450	0.17	1	50	72	1	20000	GSTP1
KEGG_VEGF_SIGNALING_PATHWAY	KEGG_VEGF_SIGNALING_PATHWAY	0.17	1	50	76	1	20000	HSPB1
REACTOME_APC_C_CDH1_MEDIATED_DEGRADATION_OF_CDC20_AND_OTHER_APC_C_CDH1_TARGETED_PROTEINS_IN_LATE_MITOSIS_EARLY_G1	REACTOME_APC_C_CDH1_MEDIATED_DEGRADATION_OF_CDC20_AND_OTHER_APC_C_CDH1_TARGETED_PROTEINS_IN_LATE_MITOSIS_EARLY_G1	0.17	1	50	74	1	20000	UBA52
REACTOME_CELLULAR_RESPONSE_TO_HYPOXIA	REACTOME_CELLULAR_RESPONSE_TO_HYPOXIA	0.17	1	50	75	1	20000	UBA52
REACTOME_CELL_CYCLE_CHECKPOINTS	REACTOME_CELL_CYCLE_CHECKPOINTS	0.17	1	50	292	2	20000	SFN,UBA52
REACTOME_CELL_DEATH_SIGNALLING_VIA_NRAGE_NRIF_AND_NADE	REACTOME_CELL_DEATH_SIGNALLING_VIA_NRAGE_NRIF_AND_NADE	0.17	1	50	76	1	20000	UBA52
REACTOME_DEUBIQUITINATION	REACTOME_DEUBIQUITINATION	0.17	1	50	297	2	20000	ACTB,UBA52
REACTOME_EXTRA_NUCLEAR_ESTROGEN_SIGNALING	REACTOME_EXTRA_NUCLEAR_ESTROGEN_SIGNALING	0.17	1	50	75	1	20000	HSPB1
REACTOME_REGULATION_OF_RUNX2_EXPRESSION_AND_ACTIVITY	REACTOME_REGULATION_OF_RUNX2_EXPRESSION_AND_ACTIVITY	0.17	1	50	73	1	20000	UBA52
REACTOME_RHOC_GTPASE_CYCLE	REACTOME_RHOC_GTPASE_CYCLE	0.17	1	50	74	1	20000	JUP
REACTOME_SIGNALING_BY_FGFR2	REACTOME_SIGNALING_BY_FGFR2	0.17	1	50	73	1	20000	UBA52
REACTOME_SIGNALING_BY_NOTCH1	REACTOME_SIGNALING_BY_NOTCH1	0.17	1	50	74	1	20000	UBA52
REACTOME_SIGNALING_BY_NUCLEAR_RECEPTORS	REACTOME_SIGNALING_BY_NUCLEAR_RECEPTORS	0.17	1	50	295	2	20000	FABP5,HSPB1
REACTOME_SIGNALING_BY_TGF_BETA_RECEPTOR_COMPLEX	REACTOME_SIGNALING_BY_TGF_BETA_RECEPTOR_COMPLEX	0.17	1	50	75	1	20000	UBA52
REACTOME_TRANSLATION	REACTOME_TRANSLATION	0.17	1	50	295	2	20000	EEF1A1,UBA52
WP_P53_TRANSCRIPTIONAL_GENE_NETWORK	WP_P53_TRANSCRIPTIONAL_GENE_NETWORK	0.17	1	50	72	1	20000	PERP
GOBP_AXO_DENDRITIC_TRANSPORT	GOBP_AXO_DENDRITIC_TRANSPORT	0.18	1	50	77	1	20000	HSPB1
GOBP_FIBROBLAST_PROLIFERATION	GOBP_FIBROBLAST_PROLIFERATION	0.18	1	50	81	1	20000	GSTP1
GOBP_INTRINSIC_APOPTOTIC_SIGNALING_PATHWAY_BY_P53_CLASS_MEDIATOR	GOBP_INTRINSIC_APOPTOTIC_SIGNALING_PATHWAY_BY_P53_CLASS_MEDIATOR	0.18	1	50	79	1	20000	PERP
GOBP_MUSCLE_ORGAN_MORPHOGENESIS	GOBP_MUSCLE_ORGAN_MORPHOGENESIS	0.18	1	50	81	1	20000	DSP
GOBP_NEGATIVE_REGULATION_OF_BLOOD_VESSEL_ENDOTHELIAL_CELL_MIGRATION	GOBP_NEGATIVE_REGULATION_OF_BLOOD_VESSEL_ENDOTHELIAL_CELL_MIGRATION	0.18	1	50	78	1	20000	JUP
GOBP_NEGATIVE_REGULATION_OF_CELLULAR_PROTEIN_CATABOLIC_PROCESS	GOBP_NEGATIVE_REGULATION_OF_CELLULAR_PROTEIN_CATABOLIC_PROCESS	0.18	1	50	77	1	20000	ANXA2
GOBP_NEGATIVE_REGULATION_OF_ERK1_AND_ERK2_CASCADE	GOBP_NEGATIVE_REGULATION_OF_ERK1_AND_ERK2_CASCADE	0.18	1	50	77	1	20000	GSTP1
GOBP_NEGATIVE_REGULATION_OF_TUMOR_NECROSIS_FACTOR_SUPERFAMILY_CYTOKINE_PRODUCTION	GOBP_NEGATIVE_REGULATION_OF_TUMOR_NECROSIS_FACTOR_SUPERFAMILY_CYTOKINE_PRODUCTION	0.18	1	50	79	1	20000	GSTP1
GOBP_NUCLEAR_TRANSPORT	GOBP_NUCLEAR_TRANSPORT	0.18	1	50	308	2	20000	JUP,SFN
GOBP_POSITIVE_REGULATION_OF_ESTABLISHMENT_OF_PROTEIN_LOCALIZATION	GOBP_POSITIVE_REGULATION_OF_ESTABLISHMENT_OF_PROTEIN_LOCALIZATION	0.18	1	50	308	2	20000	JUP,SFN
GOBP_POSITIVE_REGULATION_OF_HYDROLASE_ACTIVITY	GOBP_POSITIVE_REGULATION_OF_HYDROLASE_ACTIVITY	0.18	1	50	579	3	20000	PERP,S100A8,S100A9
GOBP_PRODUCTION_OF_MOLECULAR_MEDIATOR_OF_IMMUNE_RESPONSE	GOBP_PRODUCTION_OF_MOLECULAR_MEDIATOR_OF_IMMUNE_RESPONSE	0.18	1	50	313	2	20000	B2M,SPINK5
GOBP_PROTEIN_MATURATION	GOBP_PROTEIN_MATURATION	0.18	1	50	313	2	20000	ANXA2,PERP
GOBP_REGULATION_OF_GLUCOSE_TRANSMEMBRANE_TRANSPORT	GOBP_REGULATION_OF_GLUCOSE_TRANSMEMBRANE_TRANSPORT	0.18	1	50	78	1	20000	FABP5
GOBP_REGULATION_OF_IMMUNE_RESPONSE	GOBP_REGULATION_OF_IMMUNE_RESPONSE	0.18	1	50	887	4	20000	B2M,KRT1,S100A14,SPINK5
GOBP_REGULATION_OF_OXIDATIVE_STRESS_INDUCED_CELL_DEATH	GOBP_REGULATION_OF_OXIDATIVE_STRESS_INDUCED_CELL_DEATH	0.18	1	50	77	1	20000	HSPB1
GOBP_REGULATION_OF_STEROL_TRANSPORT	GOBP_REGULATION_OF_STEROL_TRANSPORT	0.18	1	50	80	1	20000	ANXA2
GOBP_REGULATION_OF_SYSTEM_PROCESS	GOBP_REGULATION_OF_SYSTEM_PROCESS	0.18	1	50	578	3	20000	DSP,FABP5,JUP
GOBP_REGULATION_OF_TRANSLATIONAL_INITIATION	GOBP_REGULATION_OF_TRANSLATIONAL_INITIATION	0.18	1	50	81	1	20000	HSPB1
GOBP_T_CELL_DIFFERENTIATION_IN_THYMUS	GOBP_T_CELL_DIFFERENTIATION_IN_THYMUS	0.18	1	50	78	1	20000	B2M
GOCC_CORTICAL_ACTIN_CYTOSKELETON	GOCC_CORTICAL_ACTIN_CYTOSKELETON	0.18	1	50	79	1	20000	EEF1A1
GOCC_ENDOPEPTIDASE_COMPLEX	GOCC_ENDOPEPTIDASE_COMPLEX	0.18	1	50	79	1	20000	HSPB1
GOCC_PHAGOCYTIC_VESICLE_MEMBRANE	GOCC_PHAGOCYTIC_VESICLE_MEMBRANE	0.18	1	50	77	1	20000	B2M
GOCC_SECRETORY_GRANULE_MEMBRANE	GOCC_SECRETORY_GRANULE_MEMBRANE	0.18	1	50	312	2	20000	DSP,FABP5
REACTOME_ABC_TRANSPORTER_DISORDERS	REACTOME_ABC_TRANSPORTER_DISORDERS	0.18	1	50	78	1	20000	UBA52
REACTOME_DNA_DOUBLE_STRAND_BREAK_RESPONSE	REACTOME_DNA_DOUBLE_STRAND_BREAK_RESPONSE	0.18	1	50	78	1	20000	UBA52
REACTOME_DOWNSTREAM_SIGNALING_EVENTS_OF_B_CELL_RECEPTOR_BCR	REACTOME_DOWNSTREAM_SIGNALING_EVENTS_OF_B_CELL_RECEPTOR_BCR	0.18	1	50	81	1	20000	UBA52
REACTOME_LEISHMANIA_INFECTION	REACTOME_LEISHMANIA_INFECTION	0.18	1	50	308	2	20000	ACTB,ACTG1
REACTOME_PROTEIN_UBIQUITINATION	REACTOME_PROTEIN_UBIQUITINATION	0.18	1	50	79	1	20000	UBA52
REACTOME_SIGNALING_BY_MET	REACTOME_SIGNALING_BY_MET	0.18	1	50	79	1	20000	UBA52
REACTOME_THE_ROLE_OF_GTSE1_IN_G2_M_PROGRESSION_AFTER_G2_CHECKPOINT	REACTOME_THE_ROLE_OF_GTSE1_IN_G2_M_PROGRESSION_AFTER_G2_CHECKPOINT	0.18	1	50	79	1	20000	UBA52
REACTOME_TRANSCRIPTION_COUPLED_NUCLEOTIDE_EXCISION_REPAIR_TC_NER	REACTOME_TRANSCRIPTION_COUPLED_NUCLEOTIDE_EXCISION_REPAIR_TC_NER	0.18	1	50	78	1	20000	UBA52
GOBP_CIRCULATORY_SYSTEM_PROCESS	GOBP_CIRCULATORY_SYSTEM_PROCESS	0.19	1	50	597	3	20000	DSP,FABP5,JUP
GOBP_FOCAL_ADHESION_ASSEMBLY	GOBP_FOCAL_ADHESION_ASSEMBLY	0.19	1	50	83	1	20000	ACTG1
GOBP_IRON_ION_HOMEOSTASIS	GOBP_IRON_ION_HOMEOSTASIS	0.19	1	50	85	1	20000	B2M
GOBP_MONOAMINE_TRANSPORT	GOBP_MONOAMINE_TRANSPORT	0.19	1	50	83	1	20000	ACTB
GOBP_NEGATIVE_REGULATION_OF_CYSTEINE_TYPE_ENDOPEPTIDASE_ACTIVITY	GOBP_NEGATIVE_REGULATION_OF_CYSTEINE_TYPE_ENDOPEPTIDASE_ACTIVITY	0.19	1	50	85	1	20000	SFN
GOBP_NEGATIVE_REGULATION_OF_RESPONSE_TO_DNA_DAMAGE_STIMULUS	GOBP_NEGATIVE_REGULATION_OF_RESPONSE_TO_DNA_DAMAGE_STIMULUS	0.19	1	50	82	1	20000	TPT1
GOBP_ORGANIC_ACID_BIOSYNTHETIC_PROCESS	GOBP_ORGANIC_ACID_BIOSYNTHETIC_PROCESS	0.19	1	50	318	2	20000	FABP5,GSTP1
GOBP_POSITIVE_REGULATION_OF_PROTEIN_LOCALIZATION_TO_NUCLEUS	GOBP_POSITIVE_REGULATION_OF_PROTEIN_LOCALIZATION_TO_NUCLEUS	0.19	1	50	84	1	20000	JUP
GOBP_REGULATION_OF_LEUKOCYTE_MEDIATED_CYTOTOXICITY	GOBP_REGULATION_OF_LEUKOCYTE_MEDIATED_CYTOTOXICITY	0.19	1	50	85	1	20000	B2M
GOBP_REGULATION_OF_PLASMA_LIPOPROTEIN_PARTICLE_LEVELS	GOBP_REGULATION_OF_PLASMA_LIPOPROTEIN_PARTICLE_LEVELS	0.19	1	50	85	1	20000	ANXA2
GOBP_RESPONSE_TO_OXYGEN_LEVELS	GOBP_RESPONSE_TO_OXYGEN_LEVELS	0.19	1	50	320	2	20000	AQP3,MALAT1
GOBP_RESPONSE_TO_VITAMIN	GOBP_RESPONSE_TO_VITAMIN	0.19	1	50	83	1	20000	AQP3
GOBP_TIGHT_JUNCTION_ORGANIZATION	GOBP_TIGHT_JUNCTION_ORGANIZATION	0.19	1	50	82	1	20000	ACTG1
GOCC_GLUTAMATERGIC_SYNAPSE	GOCC_GLUTAMATERGIC_SYNAPSE	0.19	1	50	317	2	20000	ACTB,PFN1
GOCC_PLASMA_MEMBRANE_REGION	GOCC_PLASMA_MEMBRANE_REGION	0.19	1	50	1233	5	20000	ANXA2,AQP3,DSP,EEF1A1,JUP
GOCC_POSTSYNAPSE	GOCC_POSTSYNAPSE	0.19	1	50	607	3	20000	ACTB,ACTG1,FABP5
GOMF_TRANSCRIPTION_FACTOR_BINDING	GOMF_TRANSCRIPTION_FACTOR_BINDING	0.19	1	50	594	3	20000	ACTB,HSPB1,TPT1
GOMF_TRANSLATION_FACTOR_ACTIVITY_RNA_BINDING	GOMF_TRANSLATION_FACTOR_ACTIVITY_RNA_BINDING	0.19	1	50	85	1	20000	EEF1A1
GOMF_UBIQUITIN_LIKE_PROTEIN_LIGASE_BINDING	GOMF_UBIQUITIN_LIKE_PROTEIN_LIGASE_BINDING	0.19	1	50	317	2	20000	ACTG1,UBA52
REACTOME_ANTIVIRAL_MECHANISM_BY_IFN_STIMULATED_GENES	REACTOME_ANTIVIRAL_MECHANISM_BY_IFN_STIMULATED_GENES	0.19	1	50	82	1	20000	UBA52
REACTOME_CYCLIN_A_CDK2_ASSOCIATED_EVENTS_AT_S_PHASE_ENTRY	REACTOME_CYCLIN_A_CDK2_ASSOCIATED_EVENTS_AT_S_PHASE_ENTRY	0.19	1	50	85	1	20000	UBA52
REACTOME_DDX58_IFIH1_MEDIATED_INDUCTION_OF_INTERFERON_ALPHA_BETA	REACTOME_DDX58_IFIH1_MEDIATED_INDUCTION_OF_INTERFERON_ALPHA_BETA	0.19	1	50	82	1	20000	UBA52
REACTOME_DEGRADATION_OF_BETA_CATENIN_BY_THE_DESTRUCTION_COMPLEX	REACTOME_DEGRADATION_OF_BETA_CATENIN_BY_THE_DESTRUCTION_COMPLEX	0.19	1	50	85	1	20000	UBA52
REACTOME_HEDGEHOG_ON_STATE	REACTOME_HEDGEHOG_ON_STATE	0.19	1	50	86	1	20000	UBA52
REACTOME_REGULATION_OF_HSF1_MEDIATED_HEAT_SHOCK_RESPONSE	REACTOME_REGULATION_OF_HSF1_MEDIATED_HEAT_SHOCK_RESPONSE	0.19	1	50	82	1	20000	HSPB1
REACTOME_SELECTIVE_AUTOPHAGY	REACTOME_SELECTIVE_AUTOPHAGY	0.19	1	50	82	1	20000	UBA52
REACTOME_SIGNALING_BY_NOTCH4	REACTOME_SIGNALING_BY_NOTCH4	0.19	1	50	82	1	20000	UBA52
GOBP_CELLULAR_RESPONSE_TO_ALCOHOL	GOBP_CELLULAR_RESPONSE_TO_ALCOHOL	0.2	1	50	91	1	20000	JUP
GOBP_CELLULAR_RESPONSE_TO_CHEMICAL_STRESS	GOBP_CELLULAR_RESPONSE_TO_CHEMICAL_STRESS	0.2	1	50	334	2	20000	GJB2,HSPB1
GOBP_CELLULAR_SENESCENCE	GOBP_CELLULAR_SENESCENCE	0.2	1	50	91	1	20000	B2M
GOBP_DEFENSE_RESPONSE_TO_GRAM_NEGATIVE_BACTERIUM	GOBP_DEFENSE_RESPONSE_TO_GRAM_NEGATIVE_BACTERIUM	0.2	1	50	90	1	20000	S100A7
GOBP_LEUKOCYTE_PROLIFERATION	GOBP_LEUKOCYTE_PROLIFERATION	0.2	1	50	331	2	20000	GSTP1,LGALS7B
GOBP_MIDBRAIN_DEVELOPMENT	GOBP_MIDBRAIN_DEVELOPMENT	0.2	1	50	90	1	20000	ACTB
GOBP_ODONTOGENESIS_OF_DENTIN_CONTAINING_TOOTH	GOBP_ODONTOGENESIS_OF_DENTIN_CONTAINING_TOOTH	0.2	1	50	90	1	20000	PERP
GOBP_POSITIVE_REGULATION_OF_LIPID_TRANSPORT	GOBP_POSITIVE_REGULATION_OF_LIPID_TRANSPORT	0.2	1	50	87	1	20000	ANXA2
GOBP_REGULATION_OF_T_CELL_MEDIATED_IMMUNITY	GOBP_REGULATION_OF_T_CELL_MEDIATED_IMMUNITY	0.2	1	50	88	1	20000	B2M
GOBP_SMOOTH_MUSCLE_CELL_MIGRATION	GOBP_SMOOTH_MUSCLE_CELL_MIGRATION	0.2	1	50	91	1	20000	S100A11
GOBP_VASCULAR_TRANSPORT	GOBP_VASCULAR_TRANSPORT	0.2	1	50	87	1	20000	FABP5
GOCC_CELL_SURFACE	GOCC_CELL_SURFACE	0.2	1	50	932	4	20000	ANXA2,B2M,KRT10,LY6D
GOCC_NEURON_PROJECTION_CYTOPLASM	GOCC_NEURON_PROJECTION_CYTOPLASM	0.2	1	50	89	1	20000	HSPB1
GOMF_PROTEIN_HETERODIMERIZATION_ACTIVITY	GOMF_PROTEIN_HETERODIMERIZATION_ACTIVITY	0.2	1	50	331	2	20000	KRT1,KRT10
KEGG_ANTIGEN_PROCESSING_AND_PRESENTATION	KEGG_ANTIGEN_PROCESSING_AND_PRESENTATION	0.2	1	50	88	1	20000	B2M
KEGG_PATHWAYS_IN_CANCER	KEGG_PATHWAYS_IN_CANCER	0.2	1	50	325	2	20000	GSTP1,JUP
KEGG_PROSTATE_CANCER	KEGG_PROSTATE_CANCER	0.2	1	50	89	1	20000	GSTP1
KEGG_RIBOSOME	KEGG_RIBOSOME	0.2	1	50	88	1	20000	UBA52
REACTOME_APC_C_MEDIATED_DEGRADATION_OF_CELL_CYCLE_PROTEINS	REACTOME_APC_C_MEDIATED_DEGRADATION_OF_CELL_CYCLE_PROTEINS	0.2	1	50	88	1	20000	UBA52
REACTOME_B_WICH_COMPLEX_POSITIVELY_REGULATES_RRNA_EXPRESSION	REACTOME_B_WICH_COMPLEX_POSITIVELY_REGULATES_RRNA_EXPRESSION	0.2	1	50	89	1	20000	ACTB
REACTOME_DNA_REPAIR	REACTOME_DNA_REPAIR	0.2	1	50	330	2	20000	ACTB,UBA52
REACTOME_INFECTIOUS_DISEASE	REACTOME_INFECTIOUS_DISEASE	0.2	1	50	934	4	20000	ACTB,ACTG1,B2M,UBA52
REACTOME_REGULATION_OF_PLK1_ACTIVITY_AT_G2_M_TRANSITION	REACTOME_REGULATION_OF_PLK1_ACTIVITY_AT_G2_M_TRANSITION	0.2	1	50	87	1	20000	UBA52
REACTOME_SIGNALING_BY_FGFR	REACTOME_SIGNALING_BY_FGFR	0.2	1	50	87	1	20000	UBA52
REACTOME_SIGNALING_BY_WNT	REACTOME_SIGNALING_BY_WNT	0.2	1	50	329	2	20000	PFN1,UBA52
REACTOME_SWITCHING_OF_ORIGINS_TO_A_POST_REPLICATIVE_STATE	REACTOME_SWITCHING_OF_ORIGINS_TO_A_POST_REPLICATIVE_STATE	0.2	1	50	91	1	20000	UBA52
REACTOME_TP53_REGULATES_METABOLIC_GENES	REACTOME_TP53_REGULATES_METABOLIC_GENES	0.2	1	50	87	1	20000	SFN
WP_ACUTE_VIRAL_MYOCARDITIS	WP_ACUTE_VIRAL_MYOCARDITIS	0.2	1	50	87	1	20000	ACTB
WP_CYTOPLASMIC_RIBOSOMAL_PROTEINS	WP_CYTOPLASMIC_RIBOSOMAL_PROTEINS	0.2	1	50	90	1	20000	UBA52
GOBP_CELLULAR_RESPONSE_TO_KETONE	GOBP_CELLULAR_RESPONSE_TO_KETONE	0.21	1	50	94	1	20000	GJB2
GOBP_ERK1_AND_ERK2_CASCADE	GOBP_ERK1_AND_ERK2_CASCADE	0.21	1	50	341	2	20000	GSTP1,S100A7
GOBP_GROWTH	GOBP_GROWTH	0.21	1	50	950	4	20000	KRT17,S100A8,S100A9,SFN
GOBP_MAINTENANCE_OF_PROTEIN_LOCATION	GOBP_MAINTENANCE_OF_PROTEIN_LOCATION	0.21	1	50	92	1	20000	TMSB10
GOBP_NEGATIVE_REGULATION_OF_RESPONSE_TO_CYTOKINE_STIMULUS	GOBP_NEGATIVE_REGULATION_OF_RESPONSE_TO_CYTOKINE_STIMULUS	0.21	1	50	92	1	20000	GSTP1
GOBP_NEGATIVE_REGULATION_OF_RESPONSE_TO_WOUNDING	GOBP_NEGATIVE_REGULATION_OF_RESPONSE_TO_WOUNDING	0.21	1	50	92	1	20000	KRT1
GOBP_OSTEOCLAST_DIFFERENTIATION	GOBP_OSTEOCLAST_DIFFERENTIATION	0.21	1	50	96	1	20000	ANXA2
GOBP_POSITIVE_REGULATION_OF_CELL_PROJECTION_ORGANIZATION	GOBP_POSITIVE_REGULATION_OF_CELL_PROJECTION_ORGANIZATION	0.21	1	50	341	2	20000	PFN1,S100A9
GOBP_POSITIVE_REGULATION_OF_DNA_REPAIR	GOBP_POSITIVE_REGULATION_OF_DNA_REPAIR	0.21	1	50	94	1	20000	ACTB
GOBP_POSITIVE_REGULATION_OF_PEPTIDE_SECRETION	GOBP_POSITIVE_REGULATION_OF_PEPTIDE_SECRETION	0.21	1	50	93	1	20000	S100A8
GOBP_POSITIVE_REGULATION_OF_PROTEIN_POLYMERIZATION	GOBP_POSITIVE_REGULATION_OF_PROTEIN_POLYMERIZATION	0.21	1	50	93	1	20000	PFN1
GOBP_PROTEIN_LOCALIZATION_TO_CELL_PERIPHERY	GOBP_PROTEIN_LOCALIZATION_TO_CELL_PERIPHERY	0.21	1	50	339	2	20000	ACTB,JUP
GOBP_REGULATION_OF_AUTOPHAGY	GOBP_REGULATION_OF_AUTOPHAGY	0.21	1	50	339	2	20000	EEF1A1,HSPB1
GOBP_REGULATION_OF_FATTY_ACID_METABOLIC_PROCESS	GOBP_REGULATION_OF_FATTY_ACID_METABOLIC_PROCESS	0.21	1	50	92	1	20000	FABP5
GOCC_AXON	GOCC_AXON	0.21	1	50	628	3	20000	ACTB,ACTG1,HSPB1
GOCC_BASEMENT_MEMBRANE	GOCC_BASEMENT_MEMBRANE	0.21	1	50	95	1	20000	ANXA2
GOCC_COPII_COATED_ER_TO_GOLGI_TRANSPORT_VESICLE	GOCC_COPII_COATED_ER_TO_GOLGI_TRANSPORT_VESICLE	0.21	1	50	94	1	20000	B2M
GOCC_RECYCLING_ENDOSOME_MEMBRANE	GOCC_RECYCLING_ENDOSOME_MEMBRANE	0.21	1	50	96	1	20000	B2M
GOMF_MODIFIED_AMINO_ACID_BINDING	GOMF_MODIFIED_AMINO_ACID_BINDING	0.21	1	50	95	1	20000	ANXA2
REACTOME_G2_M_DNA_DAMAGE_CHECKPOINT	REACTOME_G2_M_DNA_DAMAGE_CHECKPOINT	0.21	1	50	95	1	20000	SFN
REACTOME_INTERFERON_GAMMA_SIGNALING	REACTOME_INTERFERON_GAMMA_SIGNALING	0.21	1	50	93	1	20000	B2M
REACTOME_POST_TRANSLATIONAL_MODIFICATION_SYNTHESIS_OF_GPI_ANCHORED_PROTEINS	REACTOME_POST_TRANSLATIONAL_MODIFICATION_SYNTHESIS_OF_GPI_ANCHORED_PROTEINS	0.21	1	50	94	1	20000	LY6D
REACTOME_REGULATION_OF_TP53_ACTIVITY_THROUGH_PHOSPHORYLATION	REACTOME_REGULATION_OF_TP53_ACTIVITY_THROUGH_PHOSPHORYLATION	0.21	1	50	92	1	20000	UBA52
REACTOME_RHO_GTPASES_ACTIVATE_PKNS	REACTOME_RHO_GTPASES_ACTIVATE_PKNS	0.21	1	50	92	1	20000	SFN
REACTOME_TOLL_LIKE_RECEPTOR_9_TLR9_CASCADE	REACTOME_TOLL_LIKE_RECEPTOR_9_TLR9_CASCADE	0.21	1	50	94	1	20000	UBA52
REACTOME_TRANSCRIPTIONAL_REGULATION_BY_RUNX3	REACTOME_TRANSCRIPTIONAL_REGULATION_BY_RUNX3	0.21	1	50	96	1	20000	UBA52
WP_ALZHEIMERS_DISEASE_AND_MIRNA_EFFECTS	WP_ALZHEIMERS_DISEASE_AND_MIRNA_EFFECTS	0.21	1	50	336	2	20000	CALML3,CALML5
WP_MIRNA_REGULATION_OF_DNA_DAMAGE_RESPONSE	WP_MIRNA_REGULATION_OF_DNA_DAMAGE_RESPONSE	0.21	1	50	93	1	20000	SFN
GOBP_BIOLOGICAL_PROCESS_INVOLVED_IN_INTERACTION_WITH_SYMBIONT	GOBP_BIOLOGICAL_PROCESS_INVOLVED_IN_INTERACTION_WITH_SYMBIONT	0.22	1	50	101	1	20000	KRT6A
GOBP_CELL_DEATH_IN_RESPONSE_TO_OXIDATIVE_STRESS	GOBP_CELL_DEATH_IN_RESPONSE_TO_OXIDATIVE_STRESS	0.22	1	50	99	1	20000	HSPB1
GOBP_CELL_SUBSTRATE_JUNCTION_ORGANIZATION	GOBP_CELL_SUBSTRATE_JUNCTION_ORGANIZATION	0.22	1	50	98	1	20000	ACTG1
GOBP_CHEMOKINE_PRODUCTION	GOBP_CHEMOKINE_PRODUCTION	0.22	1	50	98	1	20000	GSTP1
GOBP_CYTOKINE_PRODUCTION_INVOLVED_IN_IMMUNE_RESPONSE	GOBP_CYTOKINE_PRODUCTION_INVOLVED_IN_IMMUNE_RESPONSE	0.22	1	50	101	1	20000	B2M
GOBP_FATTY_ACID_TRANSPORT	GOBP_FATTY_ACID_TRANSPORT	0.22	1	50	99	1	20000	FABP5
GOBP_IMMUNE_SYSTEM_DEVELOPMENT	GOBP_IMMUNE_SYSTEM_DEVELOPMENT	0.22	1	50	965	4	20000	ANXA2,B2M,LY6D,SPINK5
GOBP_MUSCLE_CONTRACTION	GOBP_MUSCLE_CONTRACTION	0.22	1	50	349	2	20000	DSP,JUP
GOBP_NEGATIVE_REGULATION_OF_EXTRINSIC_APOPTOTIC_SIGNALING_PATHWAY	GOBP_NEGATIVE_REGULATION_OF_EXTRINSIC_APOPTOTIC_SIGNALING_PATHWAY	0.22	1	50	97	1	20000	GSTP1
GOBP_NEGATIVE_REGULATION_OF_ORGANELLE_ORGANIZATION	GOBP_NEGATIVE_REGULATION_OF_ORGANELLE_ORGANIZATION	0.22	1	50	351	2	20000	PFN1,TMSB10
GOBP_POSITIVE_REGULATION_OF_COLD_INDUCED_THERMOGENESIS	GOBP_POSITIVE_REGULATION_OF_COLD_INDUCED_THERMOGENESIS	0.22	1	50	98	1	20000	FABP5
GOBP_REGULATION_OF_CELLULAR_COMPONENT_SIZE	GOBP_REGULATION_OF_CELLULAR_COMPONENT_SIZE	0.22	1	50	350	2	20000	PFN1,TMSB10
GOBP_REGULATION_OF_IMMUNE_EFFECTOR_PROCESS	GOBP_REGULATION_OF_IMMUNE_EFFECTOR_PROCESS	0.22	1	50	355	2	20000	B2M,SPINK5
GOBP_SENSORY_PERCEPTION_OF_PAIN	GOBP_SENSORY_PERCEPTION_OF_PAIN	0.22	1	50	99	1	20000	FABP5
GOCC_LIPID_DROPLET	GOCC_LIPID_DROPLET	0.22	1	50	100	1	20000	ANXA2
GOCC_PROTEIN_ACETYLTRANSFERASE_COMPLEX	GOCC_PROTEIN_ACETYLTRANSFERASE_COMPLEX	0.22	1	50	97	1	20000	ACTB
GOCC_RUFFLE_MEMBRANE	GOCC_RUFFLE_MEMBRANE	0.22	1	50	98	1	20000	EEF1A1
GOMF_RNA_BINDING	GOMF_RNA_BINDING	0.22	1	50	1972	7	20000	ANXA2,CSTB,DSP,EEF1A1,HSPB1,PFN1,TPT1
GOMF_RNA_POLYMERASE_II_SPECIFIC_DNA_BINDING_TRANSCRIPTION_FACTOR_BINDING	GOMF_RNA_POLYMERASE_II_SPECIFIC_DNA_BINDING_TRANSCRIPTION_FACTOR_BINDING	0.22	1	50	347	2	20000	ACTB,HSPB1
GOMF_UBIQUITIN_BINDING	GOMF_UBIQUITIN_BINDING	0.22	1	50	100	1	20000	HSPB1
HALLMARK_ANDROGEN_RESPONSE	HALLMARK_ANDROGEN_RESPONSE	0.22	1	50	100	1	20000	B2M
HALLMARK_INTERFERON_ALPHA_RESPONSE	HALLMARK_INTERFERON_ALPHA_RESPONSE	0.22	1	50	97	1	20000	B2M
REACTOME_CLEC7A_DECTIN_1_SIGNALING	REACTOME_CLEC7A_DECTIN_1_SIGNALING	0.22	1	50	100	1	20000	UBA52
REACTOME_MYD88_INDEPENDENT_TLR4_CASCADE	REACTOME_MYD88_INDEPENDENT_TLR4_CASCADE	0.22	1	50	97	1	20000	UBA52
REACTOME_P75_NTR_RECEPTOR_MEDIATED_SIGNALLING	REACTOME_P75_NTR_RECEPTOR_MEDIATED_SIGNALLING	0.22	1	50	97	1	20000	UBA52
REACTOME_PROCESSING_OF_DNA_DOUBLE_STRAND_BREAK_ENDS	REACTOME_PROCESSING_OF_DNA_DOUBLE_STRAND_BREAK_ENDS	0.22	1	50	98	1	20000	UBA52
REACTOME_PROTEIN_FOLDING	REACTOME_PROTEIN_FOLDING	0.22	1	50	98	1	20000	ACTB
REACTOME_TNFR2_NON_CANONICAL_NF_KB_PATHWAY	REACTOME_TNFR2_NON_CANONICAL_NF_KB_PATHWAY	0.22	1	50	101	1	20000	UBA52
GOBP_APOPTOTIC_MITOCHONDRIAL_CHANGES	GOBP_APOPTOTIC_MITOCHONDRIAL_CHANGES	0.23	1	50	105	1	20000	SFN
GOBP_CD4_POSITIVE_ALPHA_BETA_T_CELL_ACTIVATION	GOBP_CD4_POSITIVE_ALPHA_BETA_T_CELL_ACTIVATION	0.23	1	50	102	1	20000	LGALS7B
GOBP_CELL_SUBSTRATE_ADHESION	GOBP_CELL_SUBSTRATE_ADHESION	0.23	1	50	365	2	20000	ACTG1,JUP
GOBP_IMMUNE_EFFECTOR_PROCESS	GOBP_IMMUNE_EFFECTOR_PROCESS	0.23	1	50	668	3	20000	B2M,KRT1,SPINK5
GOBP_MUSCLE_CELL_MIGRATION	GOBP_MUSCLE_CELL_MIGRATION	0.23	1	50	104	1	20000	S100A11
GOBP_NEGATIVE_REGULATION_OF_CYTOKINE_PRODUCTION	GOBP_NEGATIVE_REGULATION_OF_CYTOKINE_PRODUCTION	0.23	1	50	365	2	20000	GSTP1,LGALS7B
GOBP_NEURAL_TUBE_FORMATION	GOBP_NEURAL_TUBE_FORMATION	0.23	1	50	104	1	20000	PFN1
GOBP_POSITIVE_REGULATION_OF_PLASMA_MEMBRANE_BOUNDED_CELL_PROJECTION_ASSEMBLY	GOBP_POSITIVE_REGULATION_OF_PLASMA_MEMBRANE_BOUNDED_CELL_PROJECTION_ASSEMBLY	0.23	1	50	106	1	20000	PFN1
GOBP_REGULATION_OF_ALPHA_BETA_T_CELL_ACTIVATION	GOBP_REGULATION_OF_ALPHA_BETA_T_CELL_ACTIVATION	0.23	1	50	105	1	20000	LGALS7B
GOBP_REGULATION_OF_ANATOMICAL_STRUCTURE_MORPHOGENESIS	GOBP_REGULATION_OF_ANATOMICAL_STRUCTURE_MORPHOGENESIS	0.23	1	50	976	4	20000	HSPB1,JUP,KRT1,SPINK5
GOBP_REGULATION_OF_CELL_DEATH	GOBP_REGULATION_OF_CELL_DEATH	0.23	1	50	1643	6	20000	GSTP1,HSPB1,S100A8,S100A9,SFN,TPT1
GOBP_REGULATION_OF_CELL_KILLING	GOBP_REGULATION_OF_CELL_KILLING	0.23	1	50	103	1	20000	B2M
GOBP_REGULATION_OF_CELL_PROJECTION_ORGANIZATION	GOBP_REGULATION_OF_CELL_PROJECTION_ORGANIZATION	0.23	1	50	664	3	20000	B2M,PFN1,S100A9
GOBP_REGULATION_OF_PROTEIN_LOCALIZATION_TO_PLASMA_MEMBRANE	GOBP_REGULATION_OF_PROTEIN_LOCALIZATION_TO_PLASMA_MEMBRANE	0.23	1	50	103	1	20000	ACTB
GOBP_REGULATION_OF_RESPONSE_TO_OXIDATIVE_STRESS	GOBP_REGULATION_OF_RESPONSE_TO_OXIDATIVE_STRESS	0.23	1	50	102	1	20000	HSPB1
GOBP_TRANSITION_METAL_ION_TRANSPORT	GOBP_TRANSITION_METAL_ION_TRANSPORT	0.23	1	50	105	1	20000	B2M
GOCC_CYTOSOLIC_RIBOSOME	GOCC_CYTOSOLIC_RIBOSOME	0.23	1	50	102	1	20000	UBA52
GOCC_SIDE_OF_MEMBRANE	GOCC_SIDE_OF_MEMBRANE	0.23	1	50	660	3	20000	B2M,EEF1A1,JUP
GOCC_SYNAPSE	GOCC_SYNAPSE	0.23	1	50	1305	5	20000	ACTB,ACTG1,FABP5,PFN1,UBA52
GOMF_CHROMATIN_DNA_BINDING	GOMF_CHROMATIN_DNA_BINDING	0.23	1	50	105	1	20000	ACTB
PID_ERBB1_DOWNSTREAM_PATHWAY	PID_ERBB1_DOWNSTREAM_PATHWAY	0.23	1	50	105	1	20000	SFN
REACTOME_ABC_FAMILY_PROTEINS_MEDIATED_TRANSPORT	REACTOME_ABC_FAMILY_PROTEINS_MEDIATED_TRANSPORT	0.23	1	50	103	1	20000	UBA52
REACTOME_CARGO_RECOGNITION_FOR_CLATHRIN_MEDIATED_ENDOCYTOSIS	REACTOME_CARGO_RECOGNITION_FOR_CLATHRIN_MEDIATED_ENDOCYTOSIS	0.23	1	50	105	1	20000	UBA52
REACTOME_INTERLEUKIN_1_SIGNALING	REACTOME_INTERLEUKIN_1_SIGNALING	0.23	1	50	102	1	20000	UBA52
REACTOME_POSITIVE_EPIGENETIC_REGULATION_OF_RRNA_EXPRESSION	REACTOME_POSITIVE_EPIGENETIC_REGULATION_OF_RRNA_EXPRESSION	0.23	1	50	104	1	20000	ACTB
REACTOME_RESPONSE_OF_EIF2AK4_GCN2_TO_AMINO_ACID_DEFICIENCY	REACTOME_RESPONSE_OF_EIF2AK4_GCN2_TO_AMINO_ACID_DEFICIENCY	0.23	1	50	102	1	20000	UBA52
REACTOME_SIGNALING_BY_TGFB_FAMILY_MEMBERS	REACTOME_SIGNALING_BY_TGFB_FAMILY_MEMBERS	0.23	1	50	104	1	20000	UBA52
REACTOME_STIMULI_SENSING_CHANNELS	REACTOME_STIMULI_SENSING_CHANNELS	0.23	1	50	106	1	20000	UBA52
GOBP_ANTIGEN_PROCESSING_AND_PRESENTATION	GOBP_ANTIGEN_PROCESSING_AND_PRESENTATION	0.24	1	50	107	1	20000	B2M
GOBP_CELLULAR_ION_HOMEOSTASIS	GOBP_CELLULAR_ION_HOMEOSTASIS	0.24	1	50	671	3	20000	S100A8,S100A9,TPT1
GOBP_DEFENSE_RESPONSE_TO_GRAM_POSITIVE_BACTERIUM	GOBP_DEFENSE_RESPONSE_TO_GRAM_POSITIVE_BACTERIUM	0.24	1	50	107	1	20000	KRT6A
GOBP_LONG_CHAIN_FATTY_ACID_METABOLIC_PROCESS	GOBP_LONG_CHAIN_FATTY_ACID_METABOLIC_PROCESS	0.24	1	50	111	1	20000	GSTP1
GOBP_ORGANELLE_MEMBRANE_FUSION	GOBP_ORGANELLE_MEMBRANE_FUSION	0.24	1	50	109	1	20000	ANXA2
GOBP_POSITIVE_REGULATION_OF_CANONICAL_WNT_SIGNALING_PATHWAY	GOBP_POSITIVE_REGULATION_OF_CANONICAL_WNT_SIGNALING_PATHWAY	0.24	1	50	109	1	20000	JUP
GOBP_POSITIVE_REGULATION_OF_TUMOR_NECROSIS_FACTOR_SUPERFAMILY_CYTOKINE_PRODUCTION	GOBP_POSITIVE_REGULATION_OF_TUMOR_NECROSIS_FACTOR_SUPERFAMILY_CYTOKINE_PRODUCTION	0.24	1	50	107	1	20000	HSPB1
GOBP_REGULATION_OF_CELL_ACTIVATION	GOBP_REGULATION_OF_CELL_ACTIVATION	0.24	1	50	674	3	20000	B2M,LGALS7B,SPINK5
GOBP_REGULATION_OF_DOUBLE_STRAND_BREAK_REPAIR	GOBP_REGULATION_OF_DOUBLE_STRAND_BREAK_REPAIR	0.24	1	50	110	1	20000	ACTB
GOBP_REGULATION_OF_HEMOPOIESIS	GOBP_REGULATION_OF_HEMOPOIESIS	0.24	1	50	374	2	20000	B2M,SPINK5
GOBP_TUMOR_NECROSIS_FACTOR_MEDIATED_SIGNALING_PATHWAY	GOBP_TUMOR_NECROSIS_FACTOR_MEDIATED_SIGNALING_PATHWAY	0.24	1	50	107	1	20000	GSTP1
GOBP_XENOBIOTIC_METABOLIC_PROCESS	GOBP_XENOBIOTIC_METABOLIC_PROCESS	0.24	1	50	108	1	20000	GSTP1
GOCC_ENDOSOME	GOCC_ENDOSOME	0.24	1	50	996	4	20000	ANXA2,B2M,TPT1,UBA52
GOCC_PEPTIDASE_COMPLEX	GOCC_PEPTIDASE_COMPLEX	0.24	1	50	111	1	20000	HSPB1
GOCC_PIGMENT_GRANULE	GOCC_PIGMENT_GRANULE	0.24	1	50	109	1	20000	ANXA2
GOMF_TRANSLATION_REGULATOR_ACTIVITY_NUCLEIC_ACID_BINDING	GOMF_TRANSLATION_REGULATOR_ACTIVITY_NUCLEIC_ACID_BINDING	0.24	1	50	109	1	20000	EEF1A1
GOMF_TUBULIN_BINDING	GOMF_TUBULIN_BINDING	0.24	1	50	374	2	20000	S100A8,S100A9
REACTOME_HEMOSTASIS	REACTOME_HEMOSTASIS	0.24	1	50	678	3	20000	ACTB,ANXA2,PFN1
REACTOME_PHASE_II_CONJUGATION_OF_COMPOUNDS	REACTOME_PHASE_II_CONJUGATION_OF_COMPOUNDS	0.24	1	50	109	1	20000	GSTP1
REACTOME_SENESCENCE_ASSOCIATED_SECRETORY_PHENOTYPE_SASP	REACTOME_SENESCENCE_ASSOCIATED_SECRETORY_PHENOTYPE_SASP	0.24	1	50	110	1	20000	UBA52
GOBP_CELLULAR_COMPONENT_ASSEMBLY_INVOLVED_IN_MORPHOGENESIS	GOBP_CELLULAR_COMPONENT_ASSEMBLY_INVOLVED_IN_MORPHOGENESIS	0.25	1	50	112	1	20000	ACTG1
GOBP_CELLULAR_RESPONSE_TO_INTERFERON_GAMMA	GOBP_CELLULAR_RESPONSE_TO_INTERFERON_GAMMA	0.25	1	50	117	1	20000	ACTG1
GOBP_CELLULAR_RESPONSE_TO_NITROGEN_COMPOUND	GOBP_CELLULAR_RESPONSE_TO_NITROGEN_COMPOUND	0.25	1	50	698	3	20000	ACTB,GJB2,JUP
GOBP_INTERFERON_GAMMA_PRODUCTION	GOBP_INTERFERON_GAMMA_PRODUCTION	0.25	1	50	117	1	20000	LGALS7B
GOBP_NEGATIVE_REGULATION_OF_CELL_DEATH	GOBP_NEGATIVE_REGULATION_OF_CELL_DEATH	0.25	1	50	1015	4	20000	GSTP1,HSPB1,SFN,TPT1
GOBP_NEGATIVE_REGULATION_OF_EPITHELIAL_CELL_MIGRATION	GOBP_NEGATIVE_REGULATION_OF_EPITHELIAL_CELL_MIGRATION	0.25	1	50	112	1	20000	JUP
GOBP_NEGATIVE_REGULATION_OF_IMMUNE_EFFECTOR_PROCESS	GOBP_NEGATIVE_REGULATION_OF_IMMUNE_EFFECTOR_PROCESS	0.25	1	50	112	1	20000	SPINK5
GOBP_NEGATIVE_REGULATION_OF_RESPONSE_TO_BIOTIC_STIMULUS	GOBP_NEGATIVE_REGULATION_OF_RESPONSE_TO_BIOTIC_STIMULUS	0.25	1	50	113	1	20000	SPINK5
GOBP_ORGANONITROGEN_COMPOUND_BIOSYNTHETIC_PROCESS	GOBP_ORGANONITROGEN_COMPOUND_BIOSYNTHETIC_PROCESS	0.25	1	50	1703	6	20000	EEF1A1,FABP5,GSTP1,HSPB1,KRT17,UBA52
GOBP_POSITIVE_REGULATION_OF_ADAPTIVE_IMMUNE_RESPONSE	GOBP_POSITIVE_REGULATION_OF_ADAPTIVE_IMMUNE_RESPONSE	0.25	1	50	115	1	20000	B2M
GOBP_POSITIVE_REGULATION_OF_CELLULAR_COMPONENT_ORGANIZATION	GOBP_POSITIVE_REGULATION_OF_CELLULAR_COMPONENT_ORGANIZATION	0.25	1	50	1023	4	20000	ANXA2,B2M,PFN1,S100A9
GOBP_POSITIVE_REGULATION_OF_LIPID_LOCALIZATION	GOBP_POSITIVE_REGULATION_OF_LIPID_LOCALIZATION	0.25	1	50	112	1	20000	ANXA2
GOBP_POSITIVE_REGULATION_OF_LYMPHOCYTE_MEDIATED_IMMUNITY	GOBP_POSITIVE_REGULATION_OF_LYMPHOCYTE_MEDIATED_IMMUNITY	0.25	1	50	117	1	20000	B2M
GOBP_POSITIVE_REGULATION_OF_SIGNALING	GOBP_POSITIVE_REGULATION_OF_SIGNALING	0.25	1	50	1713	6	20000	ANXA2,FABP5,JUP,S100A7,S100A8,S100A9
GOBP_RECEPTOR_INTERNALIZATION	GOBP_RECEPTOR_INTERNALIZATION	0.25	1	50	114	1	20000	ANXA2
GOBP_RENAL_SYSTEM_PROCESS	GOBP_RENAL_SYSTEM_PROCESS	0.25	1	50	114	1	20000	AQP3
GOBP_T_CELL_MEDIATED_IMMUNITY	GOBP_T_CELL_MEDIATED_IMMUNITY	0.25	1	50	112	1	20000	B2M
GOCC_LARGE_RIBOSOMAL_SUBUNIT	GOCC_LARGE_RIBOSOMAL_SUBUNIT	0.25	1	50	112	1	20000	UBA52
KEGG_OLFACTORY_TRANSDUCTION	KEGG_OLFACTORY_TRANSDUCTION	0.25	1	50	389	2	20000	CALML3,CALML5
REACTOME_HEDGEHOG_OFF_STATE	REACTOME_HEDGEHOG_OFF_STATE	0.25	1	50	113	1	20000	UBA52
REACTOME_NONSENSE_MEDIATED_DECAY_NMD	REACTOME_NONSENSE_MEDIATED_DECAY_NMD	0.25	1	50	116	1	20000	UBA52
REACTOME_SRP_DEPENDENT_COTRANSLATIONAL_PROTEIN_TARGETING_TO_MEMBRANE	REACTOME_SRP_DEPENDENT_COTRANSLATIONAL_PROTEIN_TARGETING_TO_MEMBRANE	0.25	1	50	113	1	20000	UBA52
WP_GASTRIN_SIGNALING_PATHWAY	WP_GASTRIN_SIGNALING_PATHWAY	0.25	1	50	114	1	20000	ANXA2
GOBP_CARBOHYDRATE_TRANSMEMBRANE_TRANSPORT	GOBP_CARBOHYDRATE_TRANSMEMBRANE_TRANSPORT	0.26	1	50	122	1	20000	FABP5
GOBP_FATTY_ACID_METABOLIC_PROCESS	GOBP_FATTY_ACID_METABOLIC_PROCESS	0.26	1	50	395	2	20000	FABP5,GSTP1
GOBP_LYMPHOCYTE_MIGRATION	GOBP_LYMPHOCYTE_MIGRATION	0.26	1	50	118	1	20000	S100A7
GOBP_MYELOID_CELL_DIFFERENTIATION	GOBP_MYELOID_CELL_DIFFERENTIATION	0.26	1	50	393	2	20000	ANXA2,B2M
GOBP_NEGATIVE_REGULATION_OF_LOCOMOTION	GOBP_NEGATIVE_REGULATION_OF_LOCOMOTION	0.26	1	50	396	2	20000	JUP,KRT16
GOBP_NEGATIVE_REGULATION_OF_PROTEIN_SERINE_THREONINE_KINASE_ACTIVITY	GOBP_NEGATIVE_REGULATION_OF_PROTEIN_SERINE_THREONINE_KINASE_ACTIVITY	0.26	1	50	122	1	20000	GSTP1
GOBP_PEPTIDYL_LYSINE_MODIFICATION	GOBP_PEPTIDYL_LYSINE_MODIFICATION	0.26	1	50	396	2	20000	ACTB,IVL
GOBP_POSITIVE_REGULATION_OF_CELL_SUBSTRATE_ADHESION	GOBP_POSITIVE_REGULATION_OF_CELL_SUBSTRATE_ADHESION	0.26	1	50	122	1	20000	JUP
GOBP_POSITIVE_REGULATION_OF_PRODUCTION_OF_MOLECULAR_MEDIATOR_OF_IMMUNE_RESPONSE	GOBP_POSITIVE_REGULATION_OF_PRODUCTION_OF_MOLECULAR_MEDIATOR_OF_IMMUNE_RESPONSE	0.26	1	50	122	1	20000	B2M
GOBP_REGULATION_OF_INTRACELLULAR_SIGNAL_TRANSDUCTION	GOBP_REGULATION_OF_INTRACELLULAR_SIGNAL_TRANSDUCTION	0.26	1	50	1725	6	20000	GSTP1,HSPB1,S100A7,S100A8,S100A9,TPT1
GOBP_REGULATION_OF_PROTEIN_CATABOLIC_PROCESS	GOBP_REGULATION_OF_PROTEIN_CATABOLIC_PROCESS	0.26	1	50	395	2	20000	ANXA2,EEF1A1
GOBP_RESPONSE_TO_ETHANOL	GOBP_RESPONSE_TO_ETHANOL	0.26	1	50	120	1	20000	S100A8
GOBP_RESPONSE_TO_VIRUS	GOBP_RESPONSE_TO_VIRUS	0.26	1	50	391	2	20000	HSPB1,TPT1
GOBP_TRANSLATIONAL_INITIATION	GOBP_TRANSLATIONAL_INITIATION	0.26	1	50	120	1	20000	HSPB1
GOMF_UBIQUITIN_LIKE_PROTEIN_BINDING	GOMF_UBIQUITIN_LIKE_PROTEIN_BINDING	0.26	1	50	119	1	20000	HSPB1
REACTOME_EUKARYOTIC_TRANSLATION_INITIATION	REACTOME_EUKARYOTIC_TRANSLATION_INITIATION	0.26	1	50	120	1	20000	UBA52
REACTOME_SELENOAMINO_ACID_METABOLISM	REACTOME_SELENOAMINO_ACID_METABOLISM	0.26	1	50	118	1	20000	UBA52
REACTOME_SYNTHESIS_OF_DNA	REACTOME_SYNTHESIS_OF_DNA	0.26	1	50	120	1	20000	UBA52
REACTOME_TRANSCRIPTIONAL_REGULATION_BY_RUNX2	REACTOME_TRANSCRIPTIONAL_REGULATION_BY_RUNX2	0.26	1	50	120	1	20000	UBA52
WP_CELL_CYCLE	WP_CELL_CYCLE	0.26	1	50	122	1	20000	SFN
WP_FRAGILE_X_SYNDROME	WP_FRAGILE_X_SYNDROME	0.26	1	50	122	1	20000	EEF1A1
GOBP_CARDIAC_CHAMBER_MORPHOGENESIS	GOBP_CARDIAC_CHAMBER_MORPHOGENESIS	0.27	1	50	126	1	20000	DSP
GOBP_CARDIAC_VENTRICLE_DEVELOPMENT	GOBP_CARDIAC_VENTRICLE_DEVELOPMENT	0.27	1	50	126	1	20000	DSP
GOBP_CELL_AGING	GOBP_CELL_AGING	0.27	1	50	128	1	20000	B2M
GOBP_COMPLEMENT_ACTIVATION	GOBP_COMPLEMENT_ACTIVATION	0.27	1	50	125	1	20000	KRT1
GOBP_NEGATIVE_REGULATION_OF_PROTEIN_CATABOLIC_PROCESS	GOBP_NEGATIVE_REGULATION_OF_PROTEIN_CATABOLIC_PROCESS	0.27	1	50	124	1	20000	ANXA2
GOBP_REGULATION_OF_PHOSPHORUS_METABOLIC_PROCESS	GOBP_REGULATION_OF_PHOSPHORUS_METABOLIC_PROCESS	0.27	1	50	1400	5	20000	ACTB,EEF1A1,GSTP1,HSPB1,SFN
GOBP_REGULATION_OF_PROTEIN_CONTAINING_COMPLEX_ASSEMBLY	GOBP_REGULATION_OF_PROTEIN_CONTAINING_COMPLEX_ASSEMBLY	0.27	1	50	401	2	20000	PFN1,TMSB10
GOBP_REGULATION_OF_PROTEIN_LOCALIZATION_TO_CELL_PERIPHERY	GOBP_REGULATION_OF_PROTEIN_LOCALIZATION_TO_CELL_PERIPHERY	0.27	1	50	124	1	20000	ACTB
GOBP_RESPONSE_TO_ESTRADIOL	GOBP_RESPONSE_TO_ESTRADIOL	0.27	1	50	123	1	20000	GJB2
GOBP_TOLL_LIKE_RECEPTOR_SIGNALING_PATHWAY	GOBP_TOLL_LIKE_RECEPTOR_SIGNALING_PATHWAY	0.27	1	50	126	1	20000	S100A14
GOCC_ENDOPLASMIC_RETICULUM_PROTEIN_CONTAINING_COMPLEX	GOCC_ENDOPLASMIC_RETICULUM_PROTEIN_CONTAINING_COMPLEX	0.27	1	50	125	1	20000	B2M
GOCC_PERINUCLEAR_REGION_OF_CYTOPLASM	GOCC_PERINUCLEAR_REGION_OF_CYTOPLASM	0.27	1	50	719	3	20000	GJB2,S100A14,SPINK5
GOCC_SPINDLE	GOCC_SPINDLE	0.27	1	50	402	2	20000	HSPB1,TPT1
KEGG_CELL_CYCLE	KEGG_CELL_CYCLE	0.27	1	50	125	1	20000	SFN
REACTOME_CYTOKINE_SIGNALING_IN_IMMUNE_SYSTEM	REACTOME_CYTOKINE_SIGNALING_IN_IMMUNE_SYSTEM	0.27	1	50	719	3	20000	ANXA2,B2M,UBA52
REACTOME_CYTOPROTECTION_BY_HMOX1	REACTOME_CYTOPROTECTION_BY_HMOX1	0.27	1	50	124	1	20000	UBA52
REACTOME_OXIDATIVE_STRESS_INDUCED_SENESCENCE	REACTOME_OXIDATIVE_STRESS_INDUCED_SENESCENCE	0.27	1	50	124	1	20000	UBA52
REACTOME_RUNX1_REGULATES_TRANSCRIPTION_OF_GENES_INVOLVED_IN_DIFFERENTIATION_OF_HSCS	REACTOME_RUNX1_REGULATES_TRANSCRIPTION_OF_GENES_INVOLVED_IN_DIFFERENTIATION_OF_HSCS	0.27	1	50	128	1	20000	UBA52
REACTOME_TCR_SIGNALING	REACTOME_TCR_SIGNALING	0.27	1	50	124	1	20000	UBA52
GOBP_LEUKOCYTE_MEDIATED_CYTOTOXICITY	GOBP_LEUKOCYTE_MEDIATED_CYTOTOXICITY	0.28	1	50	130	1	20000	B2M
GOBP_POSITIVE_REGULATION_OF_ENDOTHELIAL_CELL_MIGRATION	GOBP_POSITIVE_REGULATION_OF_ENDOTHELIAL_CELL_MIGRATION	0.28	1	50	132	1	20000	HSPB1
GOBP_POSITIVE_REGULATION_OF_RESPONSE_TO_DNA_DAMAGE_STIMULUS	GOBP_POSITIVE_REGULATION_OF_RESPONSE_TO_DNA_DAMAGE_STIMULUS	0.28	1	50	129	1	20000	ACTB
GOBP_REGULATION_OF_CELLULAR_KETONE_METABOLIC_PROCESS	GOBP_REGULATION_OF_CELLULAR_KETONE_METABOLIC_PROCESS	0.28	1	50	132	1	20000	FABP5
GOBP_REGULATION_OF_DNA_RECOMBINATION	GOBP_REGULATION_OF_DNA_RECOMBINATION	0.28	1	50	131	1	20000	ACTB
GOBP_REGULATION_OF_DNA_REPLICATION	GOBP_REGULATION_OF_DNA_REPLICATION	0.28	1	50	131	1	20000	S100A11
GOBP_REGULATION_OF_PROTEIN_LOCALIZATION_TO_NUCLEUS	GOBP_REGULATION_OF_PROTEIN_LOCALIZATION_TO_NUCLEUS	0.28	1	50	132	1	20000	JUP
GOBP_STEROL_TRANSPORT	GOBP_STEROL_TRANSPORT	0.28	1	50	132	1	20000	ANXA2
GOCC_ENDOPLASMIC_RETICULUM_GOLGI_INTERMEDIATE_COMPARTMENT	GOCC_ENDOPLASMIC_RETICULUM_GOLGI_INTERMEDIATE_COMPARTMENT	0.28	1	50	131	1	20000	GJB2
GOCC_TIGHT_JUNCTION	GOCC_TIGHT_JUNCTION	0.28	1	50	132	1	20000	ACTB
PID_PDGFRB_PATHWAY	PID_PDGFRB_PATHWAY	0.28	1	50	129	1	20000	SFN
REACTOME_RESPONSE_TO_ELEVATED_PLATELET_CYTOSOLIC_CA2	REACTOME_RESPONSE_TO_ELEVATED_PLATELET_CYTOSOLIC_CA2	0.28	1	50	132	1	20000	PFN1
GOBP_ADULT_BEHAVIOR	GOBP_ADULT_BEHAVIOR	0.29	1	50	136	1	20000	CSTB
GOBP_CALCIUM_ION_TRANSPORT	GOBP_CALCIUM_ION_TRANSPORT	0.29	1	50	424	2	20000	ANXA2,TPT1
GOBP_DETECTION_OF_ABIOTIC_STIMULUS	GOBP_DETECTION_OF_ABIOTIC_STIMULUS	0.29	1	50	138	1	20000	JUP
GOBP_EPITHELIAL_TUBE_FORMATION	GOBP_EPITHELIAL_TUBE_FORMATION	0.29	1	50	136	1	20000	PFN1
GOBP_ERYTHROCYTE_HOMEOSTASIS	GOBP_ERYTHROCYTE_HOMEOSTASIS	0.29	1	50	134	1	20000	B2M
GOBP_NEGATIVE_REGULATION_OF_IMMUNE_SYSTEM_PROCESS	GOBP_NEGATIVE_REGULATION_OF_IMMUNE_SYSTEM_PROCESS	0.29	1	50	425	2	20000	LGALS7B,SPINK5
GOBP_NEGATIVE_REGULATION_OF_NEURON_PROJECTION_DEVELOPMENT	GOBP_NEGATIVE_REGULATION_OF_NEURON_PROJECTION_DEVELOPMENT	0.29	1	50	136	1	20000	B2M
GOBP_POSITIVE_REGULATION_OF_LEUKOCYTE_MEDIATED_IMMUNITY	GOBP_POSITIVE_REGULATION_OF_LEUKOCYTE_MEDIATED_IMMUNITY	0.29	1	50	139	1	20000	B2M
GOBP_REGULATION_OF_MEMBRANE_POTENTIAL	GOBP_REGULATION_OF_MEMBRANE_POTENTIAL	0.29	1	50	425	2	20000	DSP,JUP
GOBP_REGULATION_OF_NERVOUS_SYSTEM_PROCESS	GOBP_REGULATION_OF_NERVOUS_SYSTEM_PROCESS	0.29	1	50	138	1	20000	FABP5
GOBP_REGULATION_OF_NEURON_PROJECTION_DEVELOPMENT	GOBP_REGULATION_OF_NEURON_PROJECTION_DEVELOPMENT	0.29	1	50	431	2	20000	B2M,S100A9
GOBP_RESPONSE_TO_INTERFERON_GAMMA	GOBP_RESPONSE_TO_INTERFERON_GAMMA	0.29	1	50	139	1	20000	ACTG1
GOCC_DNA_PACKAGING_COMPLEX	GOCC_DNA_PACKAGING_COMPLEX	0.29	1	50	136	1	20000	ACTB
GOMF_CALCIUM_ION_TRANSMEMBRANE_TRANSPORTER_ACTIVITY	GOMF_CALCIUM_ION_TRANSMEMBRANE_TRANSPORTER_ACTIVITY	0.29	1	50	135	1	20000	ANXA2
REACTOME_FCERI_MEDIATED_NF_KB_ACTIVATION	REACTOME_FCERI_MEDIATED_NF_KB_ACTIVATION	0.29	1	50	136	1	20000	UBA52
REACTOME_HOMOLOGY_DIRECTED_REPAIR	REACTOME_HOMOLOGY_DIRECTED_REPAIR	0.29	1	50	138	1	20000	UBA52
REACTOME_PTEN_REGULATION	REACTOME_PTEN_REGULATION	0.29	1	50	139	1	20000	UBA52
GOBP_MAINTENANCE_OF_CELL_NUMBER	GOBP_MAINTENANCE_OF_CELL_NUMBER	0.3	1	50	141	1	20000	TPT1
GOBP_NEGATIVE_REGULATION_OF_LEUKOCYTE_CELL_CELL_ADHESION	GOBP_NEGATIVE_REGULATION_OF_LEUKOCYTE_CELL_CELL_ADHESION	0.3	1	50	144	1	20000	LGALS7B
GOBP_NEGATIVE_REGULATION_OF_TRANSMEMBRANE_TRANSPORT	GOBP_NEGATIVE_REGULATION_OF_TRANSMEMBRANE_TRANSPORT	0.3	1	50	142	1	20000	FABP5
GOBP_ORGANELLE_FUSION	GOBP_ORGANELLE_FUSION	0.3	1	50	143	1	20000	ANXA2
GOBP_POSITIVE_REGULATION_OF_TRANSLATION	GOBP_POSITIVE_REGULATION_OF_TRANSLATION	0.3	1	50	141	1	20000	KRT17
GOBP_POSITIVE_REGULATION_OF_WNT_SIGNALING_PATHWAY	GOBP_POSITIVE_REGULATION_OF_WNT_SIGNALING_PATHWAY	0.3	1	50	144	1	20000	JUP
GOBP_REGULATION_OF_CELLULAR_MACROMOLECULE_BIOSYNTHETIC_PROCESS	GOBP_REGULATION_OF_CELLULAR_MACROMOLECULE_BIOSYNTHETIC_PROCESS	0.3	1	50	767	3	20000	HSPB1,KRT17,S100A11
GOBP_REGULATION_OF_JNK_CASCADE	GOBP_REGULATION_OF_JNK_CASCADE	0.3	1	50	141	1	20000	GSTP1
GOBP_REGULATION_OF_PROTEIN_PHOSPHORYLATION	GOBP_REGULATION_OF_PROTEIN_PHOSPHORYLATION	0.3	1	50	1104	4	20000	ACTB,GSTP1,HSPB1,SFN
GOMF_ACTIN_BINDING	GOMF_ACTIN_BINDING	0.3	1	50	440	2	20000	PFN1,TMSB10
GOMF_TRANSLATION_REGULATOR_ACTIVITY	GOMF_TRANSLATION_REGULATOR_ACTIVITY	0.3	1	50	141	1	20000	EEF1A1
HALLMARK_UV_RESPONSE_DN	HALLMARK_UV_RESPONSE_DN	0.3	1	50	144	1	20000	ANXA2
REACTOME_C_TYPE_LECTIN_RECEPTORS_CLRS	REACTOME_C_TYPE_LECTIN_RECEPTORS_CLRS	0.3	1	50	140	1	20000	UBA52
REACTOME_DEATH_RECEPTOR_SIGNALLING	REACTOME_DEATH_RECEPTOR_SIGNALLING	0.3	1	50	141	1	20000	UBA52
REACTOME_HATS_ACETYLATE_HISTONES	REACTOME_HATS_ACETYLATE_HISTONES	0.3	1	50	140	1	20000	ACTB
REACTOME_INTERLEUKIN_1_FAMILY_SIGNALING	REACTOME_INTERLEUKIN_1_FAMILY_SIGNALING	0.3	1	50	140	1	20000	UBA52
GOBP_CYTOPLASMIC_TRANSLATION	GOBP_CYTOPLASMIC_TRANSLATION	0.31	1	50	148	1	20000	UBA52
GOBP_EPITHELIAL_CELL_PROLIFERATION	GOBP_EPITHELIAL_CELL_PROLIFERATION	0.31	1	50	451	2	20000	B2M,SFN
GOBP_MORPHOGENESIS_OF_EMBRYONIC_EPITHELIUM	GOBP_MORPHOGENESIS_OF_EMBRYONIC_EPITHELIUM	0.31	1	50	150	1	20000	PFN1
GOBP_MUSCLE_SYSTEM_PROCESS	GOBP_MUSCLE_SYSTEM_PROCESS	0.31	1	50	449	2	20000	DSP,JUP
GOBP_NEGATIVE_REGULATION_OF_NERVOUS_SYSTEM_DEVELOPMENT	GOBP_NEGATIVE_REGULATION_OF_NERVOUS_SYSTEM_DEVELOPMENT	0.31	1	50	145	1	20000	B2M
GOBP_PLACENTA_DEVELOPMENT	GOBP_PLACENTA_DEVELOPMENT	0.31	1	50	148	1	20000	GJB2
GOBP_POSITIVE_REGULATION_OF_CELL_ADHESION	GOBP_POSITIVE_REGULATION_OF_CELL_ADHESION	0.31	1	50	446	2	20000	B2M,JUP
GOBP_POSITIVE_REGULATION_OF_NEURON_PROJECTION_DEVELOPMENT	GOBP_POSITIVE_REGULATION_OF_NEURON_PROJECTION_DEVELOPMENT	0.31	1	50	150	1	20000	S100A9
GOBP_POSITIVE_REGULATION_OF_PROTEIN_LOCALIZATION	GOBP_POSITIVE_REGULATION_OF_PROTEIN_LOCALIZATION	0.31	1	50	445	2	20000	JUP,SFN
GOBP_POSITIVE_REGULATION_OF_PROTEIN_METABOLIC_PROCESS	GOBP_POSITIVE_REGULATION_OF_PROTEIN_METABOLIC_PROCESS	0.31	1	50	1488	5	20000	ANXA2,KRT17,PERP,S100A8,S100A9
GOBP_REGULATION_OF_REACTIVE_OXYGEN_SPECIES_METABOLIC_PROCESS	GOBP_REGULATION_OF_REACTIVE_OXYGEN_SPECIES_METABOLIC_PROCESS	0.31	1	50	147	1	20000	GSTP1
GOBP_RESPONSE_TO_NUTRIENT	GOBP_RESPONSE_TO_NUTRIENT	0.31	1	50	150	1	20000	AQP3
GOBP_RESPONSE_TO_UV	GOBP_RESPONSE_TO_UV	0.31	1	50	147	1	20000	IVL
GOBP_SULFUR_COMPOUND_BIOSYNTHETIC_PROCESS	GOBP_SULFUR_COMPOUND_BIOSYNTHETIC_PROCESS	0.31	1	50	149	1	20000	GSTP1
GOMF_PROTEIN_PHOSPHATASE_BINDING	GOMF_PROTEIN_PHOSPHATASE_BINDING	0.31	1	50	148	1	20000	JUP
REACTOME_DNA_REPLICATION_PRE_INITIATION	REACTOME_DNA_REPLICATION_PRE_INITIATION	0.31	1	50	146	1	20000	UBA52
REACTOME_EPIGENETIC_REGULATION_OF_GENE_EXPRESSION	REACTOME_EPIGENETIC_REGULATION_OF_GENE_EXPRESSION	0.31	1	50	146	1	20000	ACTB
REACTOME_MITOTIC_G1_PHASE_AND_G1_S_TRANSITION	REACTOME_MITOTIC_G1_PHASE_AND_G1_S_TRANSITION	0.31	1	50	149	1	20000	UBA52
REACTOME_RHOA_GTPASE_CYCLE	REACTOME_RHOA_GTPASE_CYCLE	0.31	1	50	149	1	20000	JUP
REACTOME_SIGNALING_BY_HEDGEHOG	REACTOME_SIGNALING_BY_HEDGEHOG	0.31	1	50	150	1	20000	UBA52
WP_MALIGNANT_PLEURAL_MESOTHELIOMA	WP_MALIGNANT_PLEURAL_MESOTHELIOMA	0.31	1	50	446	2	20000	ACTB,ACTG1
WP_NRF2_PATHWAY	WP_NRF2_PATHWAY	0.31	1	50	145	1	20000	GSTP1
GOBP_ENTRY_INTO_HOST	GOBP_ENTRY_INTO_HOST	0.32	1	50	154	1	20000	KRT6A
GOBP_NEGATIVE_REGULATION_OF_VASCULATURE_DEVELOPMENT	GOBP_NEGATIVE_REGULATION_OF_VASCULATURE_DEVELOPMENT	0.32	1	50	152	1	20000	SPINK5
GOBP_NEURAL_TUBE_DEVELOPMENT	GOBP_NEURAL_TUBE_DEVELOPMENT	0.32	1	50	154	1	20000	PFN1
GOBP_NUCLEAR_EXPORT	GOBP_NUCLEAR_EXPORT	0.32	1	50	156	1	20000	SFN
GOBP_REGULATION_OF_CELL_CELL_ADHESION	GOBP_REGULATION_OF_CELL_CELL_ADHESION	0.32	1	50	458	2	20000	B2M,LGALS7B
GOBP_REGULATION_OF_DNA_REPAIR	GOBP_REGULATION_OF_DNA_REPAIR	0.32	1	50	152	1	20000	ACTB
GOBP_REGULATION_OF_EXTRINSIC_APOPTOTIC_SIGNALING_PATHWAY	GOBP_REGULATION_OF_EXTRINSIC_APOPTOTIC_SIGNALING_PATHWAY	0.32	1	50	153	1	20000	GSTP1
GOBP_REGULATION_OF_LIPID_TRANSPORT	GOBP_REGULATION_OF_LIPID_TRANSPORT	0.32	1	50	153	1	20000	ANXA2
GOBP_REGULATION_OF_T_CELL_DIFFERENTIATION	GOBP_REGULATION_OF_T_CELL_DIFFERENTIATION	0.32	1	50	151	1	20000	SPINK5
GOBP_TRANSPORT_ALONG_MICROTUBULE	GOBP_TRANSPORT_ALONG_MICROTUBULE	0.32	1	50	156	1	20000	HSPB1
GOBP_TUBE_FORMATION	GOBP_TUBE_FORMATION	0.32	1	50	152	1	20000	PFN1
GOCC_LATE_ENDOSOME_MEMBRANE	GOCC_LATE_ENDOSOME_MEMBRANE	0.32	1	50	152	1	20000	ANXA2
REACTOME_CDC42_GTPASE_CYCLE	REACTOME_CDC42_GTPASE_CYCLE	0.32	1	50	155	1	20000	JUP
REACTOME_HIV_LIFE_CYCLE	REACTOME_HIV_LIFE_CYCLE	0.32	1	50	152	1	20000	UBA52
REACTOME_SARS_COV_INFECTIONS	REACTOME_SARS_COV_INFECTIONS	0.32	1	50	156	1	20000	UBA52
REACTOME_SIGNALING_BY_INTERLEUKINS	REACTOME_SIGNALING_BY_INTERLEUKINS	0.32	1	50	463	2	20000	ANXA2,UBA52
GOBP_ADAPTIVE_THERMOGENESIS	GOBP_ADAPTIVE_THERMOGENESIS	0.33	1	50	159	1	20000	FABP5
GOBP_ALPHA_BETA_T_CELL_ACTIVATION	GOBP_ALPHA_BETA_T_CELL_ACTIVATION	0.33	1	50	158	1	20000	LGALS7B
GOBP_CELLULAR_RESPONSE_TO_DNA_DAMAGE_STIMULUS	GOBP_CELLULAR_RESPONSE_TO_DNA_DAMAGE_STIMULUS	0.33	1	50	810	3	20000	ACTB,SFN,TPT1
GOBP_LIPID_LOCALIZATION	GOBP_LIPID_LOCALIZATION	0.33	1	50	469	2	20000	ANXA2,FABP5
GOBP_MYELOID_CELL_HOMEOSTASIS	GOBP_MYELOID_CELL_HOMEOSTASIS	0.33	1	50	161	1	20000	B2M
GOBP_NEGATIVE_REGULATION_OF_LYMPHOCYTE_ACTIVATION	GOBP_NEGATIVE_REGULATION_OF_LYMPHOCYTE_ACTIVATION	0.33	1	50	161	1	20000	LGALS7B
GOBP_NEGATIVE_REGULATION_OF_TRANSPORT	GOBP_NEGATIVE_REGULATION_OF_TRANSPORT	0.33	1	50	466	2	20000	ANXA2,FABP5
GOBP_OLEFINIC_COMPOUND_METABOLIC_PROCESS	GOBP_OLEFINIC_COMPOUND_METABOLIC_PROCESS	0.33	1	50	157	1	20000	GSTP1
GOBP_POSITIVE_REGULATION_OF_CYTOKINE_PRODUCTION	GOBP_POSITIVE_REGULATION_OF_CYTOKINE_PRODUCTION	0.33	1	50	476	2	20000	B2M,HSPB1
GOBP_RESPONSE_TO_CORTICOSTEROID	GOBP_RESPONSE_TO_CORTICOSTEROID	0.33	1	50	157	1	20000	GJB2
GOBP_RESPONSE_TO_TOPOLOGICALLY_INCORRECT_PROTEIN	GOBP_RESPONSE_TO_TOPOLOGICALLY_INCORRECT_PROTEIN	0.33	1	50	158	1	20000	HSPB1
GOBP_TRANSMEMBRANE_TRANSPORT	GOBP_TRANSMEMBRANE_TRANSPORT	0.33	1	50	1529	5	20000	ACTB,ANXA2,AQP3,FABP5,GJB2
GOMF_LIPID_TRANSPORTER_ACTIVITY	GOMF_LIPID_TRANSPORTER_ACTIVITY	0.33	1	50	159	1	20000	FABP5
GOMF_PHOSPHOLIPID_BINDING	GOMF_PHOSPHOLIPID_BINDING	0.33	1	50	469	2	20000	ANXA2,PFN1
GOMF_ZINC_ION_BINDING	GOMF_ZINC_ION_BINDING	0.33	1	50	816	3	20000	S100A7,S100A8,S100A9
HALLMARK_APOPTOSIS	HALLMARK_APOPTOSIS	0.33	1	50	161	1	20000	HSPB1
HALLMARK_UV_RESPONSE_UP	HALLMARK_UV_RESPONSE_UP	0.33	1	50	158	1	20000	AQP3
REACTOME_CELLULAR_RESPONSE_TO_STARVATION	REACTOME_CELLULAR_RESPONSE_TO_STARVATION	0.33	1	50	157	1	20000	UBA52
REACTOME_INFLUENZA_INFECTION	REACTOME_INFLUENZA_INFECTION	0.33	1	50	157	1	20000	UBA52
REACTOME_REGULATION_OF_TP53_ACTIVITY	REACTOME_REGULATION_OF_TP53_ACTIVITY	0.33	1	50	160	1	20000	UBA52
REACTOME_S_PHASE	REACTOME_S_PHASE	0.33	1	50	162	1	20000	UBA52
GOBP_CARDIAC_CHAMBER_DEVELOPMENT	GOBP_CARDIAC_CHAMBER_DEVELOPMENT	0.34	1	50	167	1	20000	DSP
GOBP_CELLULAR_RESPONSE_TO_XENOBIOTIC_STIMULUS	GOBP_CELLULAR_RESPONSE_TO_XENOBIOTIC_STIMULUS	0.34	1	50	168	1	20000	GSTP1
GOBP_IMPORT_INTO_NUCLEUS	GOBP_IMPORT_INTO_NUCLEUS	0.34	1	50	163	1	20000	JUP
GOBP_MEMBRANE_FUSION	GOBP_MEMBRANE_FUSION	0.34	1	50	163	1	20000	ANXA2
GOBP_MEMBRANE_ORGANIZATION	GOBP_MEMBRANE_ORGANIZATION	0.34	1	50	817	3	20000	ANXA2,DMKN,S100A9
GOBP_POSITIVE_REGULATION_OF_CELLULAR_AMIDE_METABOLIC_PROCESS	GOBP_POSITIVE_REGULATION_OF_CELLULAR_AMIDE_METABOLIC_PROCESS	0.34	1	50	167	1	20000	KRT17
GOBP_POSITIVE_REGULATION_OF_ORGANELLE_ORGANIZATION	GOBP_POSITIVE_REGULATION_OF_ORGANELLE_ORGANIZATION	0.34	1	50	487	2	20000	ANXA2,PFN1
GOBP_RECEPTOR_METABOLIC_PROCESS	GOBP_RECEPTOR_METABOLIC_PROCESS	0.34	1	50	167	1	20000	ANXA2
GOBP_RECOMBINATIONAL_REPAIR	GOBP_RECOMBINATIONAL_REPAIR	0.34	1	50	164	1	20000	ACTB
GOBP_REGULATION_OF_ANATOMICAL_STRUCTURE_SIZE	GOBP_REGULATION_OF_ANATOMICAL_STRUCTURE_SIZE	0.34	1	50	487	2	20000	PFN1,TMSB10
GOBP_REGULATION_OF_PROTEIN_LOCALIZATION	GOBP_REGULATION_OF_PROTEIN_LOCALIZATION	0.34	1	50	831	3	20000	ACTB,JUP,SFN
GOMF_STRUCTURAL_CONSTITUENT_OF_RIBOSOME	GOMF_STRUCTURAL_CONSTITUENT_OF_RIBOSOME	0.34	1	50	168	1	20000	UBA52
REACTOME_DNA_DOUBLE_STRAND_BREAK_REPAIR	REACTOME_DNA_DOUBLE_STRAND_BREAK_REPAIR	0.34	1	50	167	1	20000	UBA52
REACTOME_PROTEIN_LOCALIZATION	REACTOME_PROTEIN_LOCALIZATION	0.34	1	50	164	1	20000	UBA52
REACTOME_SIGNALING_BY_THE_B_CELL_RECEPTOR_BCR	REACTOME_SIGNALING_BY_THE_B_CELL_RECEPTOR_BCR	0.34	1	50	166	1	20000	UBA52
GOBP_CELLULAR_MACROMOLECULE_BIOSYNTHETIC_PROCESS	GOBP_CELLULAR_MACROMOLECULE_BIOSYNTHETIC_PROCESS	0.35	1	50	1557	5	20000	EEF1A1,HSPB1,KRT17,S100A11,UBA52
GOBP_CELLULAR_RESPONSE_TO_OXYGEN_CONTAINING_COMPOUND	GOBP_CELLULAR_RESPONSE_TO_OXYGEN_CONTAINING_COMPOUND	0.35	1	50	1199	4	20000	ACTB,GJB2,GSTP1,JUP
GOBP_CENTRAL_NERVOUS_SYSTEM_NEURON_DIFFERENTIATION	GOBP_CENTRAL_NERVOUS_SYSTEM_NEURON_DIFFERENTIATION	0.35	1	50	169	1	20000	B2M
GOBP_REGULATION_OF_PROTEIN_LOCALIZATION_TO_MEMBRANE	GOBP_REGULATION_OF_PROTEIN_LOCALIZATION_TO_MEMBRANE	0.35	1	50	172	1	20000	ACTB
GOBP_REGULATION_OF_T_CELL_PROLIFERATION	GOBP_REGULATION_OF_T_CELL_PROLIFERATION	0.35	1	50	174	1	20000	LGALS7B
GOBP_SIGNAL_TRANSDUCTION_BY_P53_CLASS_MEDIATOR	GOBP_SIGNAL_TRANSDUCTION_BY_P53_CLASS_MEDIATOR	0.35	1	50	171	1	20000	PERP
GOCC_ANCHORED_COMPONENT_OF_MEMBRANE	GOCC_ANCHORED_COMPONENT_OF_MEMBRANE	0.35	1	50	169	1	20000	LY6D
GOCC_EARLY_ENDOSOME_MEMBRANE	GOCC_EARLY_ENDOSOME_MEMBRANE	0.35	1	50	173	1	20000	B2M
GOCC_EXTRINSIC_COMPONENT_OF_PLASMA_MEMBRANE	GOCC_EXTRINSIC_COMPONENT_OF_PLASMA_MEMBRANE	0.35	1	50	170	1	20000	JUP
GOCC_INTRINSIC_COMPONENT_OF_ENDOPLASMIC_RETICULUM_MEMBRANE	GOCC_INTRINSIC_COMPONENT_OF_ENDOPLASMIC_RETICULUM_MEMBRANE	0.35	1	50	171	1	20000	B2M
GOCC_PRESYNAPSE	GOCC_PRESYNAPSE	0.35	1	50	492	2	20000	ACTB,ACTG1
GOCC_SPINDLE_POLE	GOCC_SPINDLE_POLE	0.35	1	50	169	1	20000	TPT1
REACTOME_FACTORS_INVOLVED_IN_MEGAKARYOCYTE_DEVELOPMENT_AND_PLATELET_PRODUCTION	REACTOME_FACTORS_INVOLVED_IN_MEGAKARYOCYTE_DEVELOPMENT_AND_PLATELET_PRODUCTION	0.35	1	50	170	1	20000	ACTB
REACTOME_REGULATION_OF_EXPRESSION_OF_SLITS_AND_ROBOS	REACTOME_REGULATION_OF_EXPRESSION_OF_SLITS_AND_ROBOS	0.35	1	50	172	1	20000	UBA52
GOBP_INTRACELLULAR_PROTEIN_TRANSPORT	GOBP_INTRACELLULAR_PROTEIN_TRANSPORT	0.36	1	50	849	3	20000	HSPB1,JUP,SFN
GOBP_JNK_CASCADE	GOBP_JNK_CASCADE	0.36	1	50	175	1	20000	GSTP1
GOBP_NEGATIVE_REGULATION_OF_CELL_DEVELOPMENT	GOBP_NEGATIVE_REGULATION_OF_CELL_DEVELOPMENT	0.36	1	50	180	1	20000	B2M
GOBP_NEGATIVE_REGULATION_OF_IMMUNE_RESPONSE	GOBP_NEGATIVE_REGULATION_OF_IMMUNE_RESPONSE	0.36	1	50	179	1	20000	SPINK5
GOBP_NEGATIVE_REGULATION_OF_MAPK_CASCADE	GOBP_NEGATIVE_REGULATION_OF_MAPK_CASCADE	0.36	1	50	179	1	20000	GSTP1
GOBP_PATTERN_RECOGNITION_RECEPTOR_SIGNALING_PATHWAY	GOBP_PATTERN_RECOGNITION_RECEPTOR_SIGNALING_PATHWAY	0.36	1	50	180	1	20000	S100A14
GOBP_POSITIVE_REGULATION_OF_SUPRAMOLECULAR_FIBER_ORGANIZATION	GOBP_POSITIVE_REGULATION_OF_SUPRAMOLECULAR_FIBER_ORGANIZATION	0.36	1	50	176	1	20000	PFN1
GOBP_REGULATION_OF_LIPID_BIOSYNTHETIC_PROCESS	GOBP_REGULATION_OF_LIPID_BIOSYNTHETIC_PROCESS	0.36	1	50	175	1	20000	FABP5
GOBP_REGULATION_OF_LYMPHOCYTE_MEDIATED_IMMUNITY	GOBP_REGULATION_OF_LYMPHOCYTE_MEDIATED_IMMUNITY	0.36	1	50	175	1	20000	B2M
GOBP_REGULATION_OF_RESPONSE_TO_CYTOKINE_STIMULUS	GOBP_REGULATION_OF_RESPONSE_TO_CYTOKINE_STIMULUS	0.36	1	50	178	1	20000	GSTP1
GOBP_SENSORY_PERCEPTION_OF_MECHANICAL_STIMULUS	GOBP_SENSORY_PERCEPTION_OF_MECHANICAL_STIMULUS	0.36	1	50	177	1	20000	GJB2
GOBP_TEMPERATURE_HOMEOSTASIS	GOBP_TEMPERATURE_HOMEOSTASIS	0.36	1	50	177	1	20000	FABP5
GOCC_COATED_VESICLE_MEMBRANE	GOCC_COATED_VESICLE_MEMBRANE	0.36	1	50	176	1	20000	B2M
GOCC_LEADING_EDGE_MEMBRANE	GOCC_LEADING_EDGE_MEMBRANE	0.36	1	50	176	1	20000	EEF1A1
GOCC_RIBOSOMAL_SUBUNIT	GOCC_RIBOSOMAL_SUBUNIT	0.36	1	50	178	1	20000	UBA52
REACTOME_DISORDERS_OF_TRANSMEMBRANE_TRANSPORTERS	REACTOME_DISORDERS_OF_TRANSMEMBRANE_TRANSPORTERS	0.36	1	50	177	1	20000	UBA52
GOBP_MUSCLE_CELL_DEVELOPMENT	GOBP_MUSCLE_CELL_DEVELOPMENT	0.37	1	50	183	1	20000	ACTG1
GOBP_NOTCH_SIGNALING_PATHWAY	GOBP_NOTCH_SIGNALING_PATHWAY	0.37	1	50	182	1	20000	PERP
GOBP_REGULATION_OF_CELL_DIVISION	GOBP_REGULATION_OF_CELL_DIVISION	0.37	1	50	186	1	20000	SFN
GOBP_REGULATION_OF_ESTABLISHMENT_OF_PROTEIN_LOCALIZATION	GOBP_REGULATION_OF_ESTABLISHMENT_OF_PROTEIN_LOCALIZATION	0.37	1	50	519	2	20000	JUP,SFN
GOBP_REGULATION_OF_LIPID_LOCALIZATION	GOBP_REGULATION_OF_LIPID_LOCALIZATION	0.37	1	50	183	1	20000	ANXA2
GOBP_REGULATION_OF_LYMPHOCYTE_DIFFERENTIATION	GOBP_REGULATION_OF_LYMPHOCYTE_DIFFERENTIATION	0.37	1	50	181	1	20000	SPINK5
GOBP_REGULATION_OF_PEPTIDE_TRANSPORT	GOBP_REGULATION_OF_PEPTIDE_TRANSPORT	0.37	1	50	183	1	20000	S100A8
GOMF_TRANSPORTER_ACTIVITY	GOMF_TRANSPORTER_ACTIVITY	0.37	1	50	1235	4	20000	ANXA2,AQP3,FABP5,GJB2
REACTOME_FC_EPSILON_RECEPTOR_FCERI_SIGNALING	REACTOME_FC_EPSILON_RECEPTOR_FCERI_SIGNALING	0.37	1	50	186	1	20000	UBA52
REACTOME_ION_CHANNEL_TRANSPORT	REACTOME_ION_CHANNEL_TRANSPORT	0.37	1	50	183	1	20000	UBA52
WP_METAPATHWAY_BIOTRANSFORMATION_PHASE_I_AND_II	WP_METAPATHWAY_BIOTRANSFORMATION_PHASE_I_AND_II	0.37	1	50	185	1	20000	GSTP1
GOBP_BIOLOGICAL_PROCESS_INVOLVED_IN_INTERACTION_WITH_HOST	GOBP_BIOLOGICAL_PROCESS_INVOLVED_IN_INTERACTION_WITH_HOST	0.38	1	50	192	1	20000	KRT6A
GOBP_CELLULAR_MODIFIED_AMINO_ACID_METABOLIC_PROCESS	GOBP_CELLULAR_MODIFIED_AMINO_ACID_METABOLIC_PROCESS	0.38	1	50	190	1	20000	GSTP1
GOBP_CELL_KILLING	GOBP_CELL_KILLING	0.38	1	50	187	1	20000	B2M
GOBP_LOCOMOTORY_BEHAVIOR	GOBP_LOCOMOTORY_BEHAVIOR	0.38	1	50	193	1	20000	CSTB
GOBP_METAL_ION_TRANSPORT	GOBP_METAL_ION_TRANSPORT	0.38	1	50	888	3	20000	ANXA2,B2M,TPT1
GOBP_NEGATIVE_REGULATION_OF_CELL_PROJECTION_ORGANIZATION	GOBP_NEGATIVE_REGULATION_OF_CELL_PROJECTION_ORGANIZATION	0.38	1	50	187	1	20000	B2M
GOBP_NITROGEN_COMPOUND_TRANSPORT	GOBP_NITROGEN_COMPOUND_TRANSPORT	0.38	1	50	1993	6	20000	ACTB,AQP3,HSPB1,JUP,S100A8,SFN
GOBP_PEPTIDYL_LYSINE_ACETYLATION	GOBP_PEPTIDYL_LYSINE_ACETYLATION	0.38	1	50	187	1	20000	ACTB
GOBP_PROTEIN_HOMOOLIGOMERIZATION	GOBP_PROTEIN_HOMOOLIGOMERIZATION	0.38	1	50	187	1	20000	B2M
GOBP_PROTEIN_STABILIZATION	GOBP_PROTEIN_STABILIZATION	0.38	1	50	191	1	20000	PFN1
GOBP_REGULATION_OF_ADAPTIVE_IMMUNE_RESPONSE	GOBP_REGULATION_OF_ADAPTIVE_IMMUNE_RESPONSE	0.38	1	50	188	1	20000	B2M
GOBP_REGULATION_OF_CELLULAR_AMIDE_METABOLIC_PROCESS	GOBP_REGULATION_OF_CELLULAR_AMIDE_METABOLIC_PROCESS	0.38	1	50	528	2	20000	HSPB1,KRT17
GOBP_REGULATION_OF_MAP_KINASE_ACTIVITY	GOBP_REGULATION_OF_MAP_KINASE_ACTIVITY	0.38	1	50	187	1	20000	GSTP1
GOBP_REGULATION_OF_NEURON_DIFFERENTIATION	GOBP_REGULATION_OF_NEURON_DIFFERENTIATION	0.38	1	50	192	1	20000	B2M
GOBP_RESPONSE_TO_KETONE	GOBP_RESPONSE_TO_KETONE	0.38	1	50	190	1	20000	GJB2
GOBP_VACUOLE_ORGANIZATION	GOBP_VACUOLE_ORGANIZATION	0.38	1	50	188	1	20000	ANXA2
GOMF_PHOSPHATASE_BINDING	GOMF_PHOSPHATASE_BINDING	0.38	1	50	193	1	20000	JUP
REACTOME_DNA_REPLICATION	REACTOME_DNA_REPLICATION	0.38	1	50	189	1	20000	UBA52
REACTOME_IMMUNOREGULATORY_INTERACTIONS_BETWEEN_A_LYMPHOID_AND_A_NON_LYMPHOID_CELL	REACTOME_IMMUNOREGULATORY_INTERACTIONS_BETWEEN_A_LYMPHOID_AND_A_NON_LYMPHOID_CELL	0.38	1	50	191	1	20000	B2M
REACTOME_SEPARATION_OF_SISTER_CHROMATIDS	REACTOME_SEPARATION_OF_SISTER_CHROMATIDS	0.38	1	50	191	1	20000	UBA52
GOBP_CELL_CELL_SIGNALING	GOBP_CELL_CELL_SIGNALING	0.39	1	50	1633	5	20000	FABP5,GJB2,JUP,S100A8,S100A9
GOBP_CYTOSKELETON_DEPENDENT_INTRACELLULAR_TRANSPORT	GOBP_CYTOSKELETON_DEPENDENT_INTRACELLULAR_TRANSPORT	0.39	1	50	196	1	20000	HSPB1
GOBP_MICROTUBULE_BASED_TRANSPORT	GOBP_MICROTUBULE_BASED_TRANSPORT	0.39	1	50	197	1	20000	HSPB1
GOBP_NEGATIVE_REGULATION_OF_CELL_CELL_ADHESION	GOBP_NEGATIVE_REGULATION_OF_CELL_CELL_ADHESION	0.39	1	50	199	1	20000	LGALS7B
GOBP_NEUROGENESIS	GOBP_NEUROGENESIS	0.39	1	50	1631	5	20000	ACTB,B2M,S100A8,S100A9,SPINK5
GOBP_POSITIVE_REGULATION_OF_CYTOSKELETON_ORGANIZATION	GOBP_POSITIVE_REGULATION_OF_CYTOSKELETON_ORGANIZATION	0.39	1	50	195	1	20000	PFN1
GOBP_POSITIVE_REGULATION_OF_PROTEIN_CONTAINING_COMPLEX_ASSEMBLY	GOBP_POSITIVE_REGULATION_OF_PROTEIN_CONTAINING_COMPLEX_ASSEMBLY	0.39	1	50	195	1	20000	PFN1
GOBP_REGULATION_OF_VESICLE_MEDIATED_TRANSPORT	GOBP_REGULATION_OF_VESICLE_MEDIATED_TRANSPORT	0.39	1	50	534	2	20000	ANXA2,B2M
GOCC_RECYCLING_ENDOSOME	GOCC_RECYCLING_ENDOSOME	0.39	1	50	197	1	20000	B2M
GOMF_PROTEIN_CONTAINING_COMPLEX_BINDING	GOMF_PROTEIN_CONTAINING_COMPLEX_BINDING	0.39	1	50	1273	4	20000	ACTB,B2M,JUP,KRT14
REACTOME_CELLULAR_SENESCENCE	REACTOME_CELLULAR_SENESCENCE	0.39	1	50	196	1	20000	UBA52
REACTOME_MUSCLE_CONTRACTION	REACTOME_MUSCLE_CONTRACTION	0.39	1	50	195	1	20000	ANXA2
GOBP_CELLULAR_HOMEOSTASIS	GOBP_CELLULAR_HOMEOSTASIS	0.4	1	50	912	3	20000	S100A8,S100A9,TPT1
GOBP_CELLULAR_RESPONSE_TO_STEROID_HORMONE_STIMULUS	GOBP_CELLULAR_RESPONSE_TO_STEROID_HORMONE_STIMULUS	0.4	1	50	203	1	20000	GJB2
GOBP_ENDOMEMBRANE_SYSTEM_ORGANIZATION	GOBP_ENDOMEMBRANE_SYSTEM_ORGANIZATION	0.4	1	50	547	2	20000	DMKN,S100A9
GOBP_GLUCOSE_METABOLIC_PROCESS	GOBP_GLUCOSE_METABOLIC_PROCESS	0.4	1	50	201	1	20000	FABP5
GOBP_NEGATIVE_REGULATION_OF_RESPONSE_TO_STIMULUS	GOBP_NEGATIVE_REGULATION_OF_RESPONSE_TO_STIMULUS	0.4	1	50	1664	5	20000	GSTP1,HSPB1,KRT1,SPINK5,TPT1
GOBP_PEPTIDYL_AMINO_ACID_MODIFICATION	GOBP_PEPTIDYL_AMINO_ACID_MODIFICATION	0.4	1	50	1278	4	20000	ACTB,IVL,S100A8,S100A9
GOBP_REGULATION_OF_CELL_JUNCTION_ASSEMBLY	GOBP_REGULATION_OF_CELL_JUNCTION_ASSEMBLY	0.4	1	50	201	1	20000	ACTG1
GOBP_REGULATION_OF_STRESS_ACTIVATED_PROTEIN_KINASE_SIGNALING_CASCADE	GOBP_REGULATION_OF_STRESS_ACTIVATED_PROTEIN_KINASE_SIGNALING_CASCADE	0.4	1	50	203	1	20000	GSTP1
GOBP_T_CELL_PROLIFERATION	GOBP_T_CELL_PROLIFERATION	0.4	1	50	205	1	20000	LGALS7B
GOCC_LAMELLIPODIUM	GOCC_LAMELLIPODIUM	0.4	1	50	201	1	20000	ACTB
GOCC_MIDBODY	GOCC_MIDBODY	0.4	1	50	204	1	20000	ANXA2
GOCC_TRANSPORT_VESICLE_MEMBRANE	GOCC_TRANSPORT_VESICLE_MEMBRANE	0.4	1	50	205	1	20000	B2M
GOMF_CALMODULIN_BINDING	GOMF_CALMODULIN_BINDING	0.4	1	50	200	1	20000	EEF1A1
HALLMARK_HEME_METABOLISM	HALLMARK_HEME_METABOLISM	0.4	1	50	200	1	20000	AQP3
HALLMARK_HYPOXIA	HALLMARK_HYPOXIA	0.4	1	50	200	1	20000	ANXA2
HALLMARK_INTERFERON_GAMMA_RESPONSE	HALLMARK_INTERFERON_GAMMA_RESPONSE	0.4	1	50	200	1	20000	B2M
HALLMARK_KRAS_SIGNALING_UP	HALLMARK_KRAS_SIGNALING_UP	0.4	1	50	200	1	20000	JUP
HALLMARK_XENOBIOTIC_METABOLISM	HALLMARK_XENOBIOTIC_METABOLISM	0.4	1	50	200	1	20000	JUP
REACTOME_MITOTIC_G2_G2_M_PHASES	REACTOME_MITOTIC_G2_G2_M_PHASES	0.4	1	50	200	1	20000	UBA52
REACTOME_RRNA_PROCESSING	REACTOME_RRNA_PROCESSING	0.4	1	50	205	1	20000	UBA52
GOBP_B_CELL_MEDIATED_IMMUNITY	GOBP_B_CELL_MEDIATED_IMMUNITY	0.41	1	50	212	1	20000	B2M
GOBP_CELLULAR_KETONE_METABOLIC_PROCESS	GOBP_CELLULAR_KETONE_METABOLIC_PROCESS	0.41	1	50	211	1	20000	FABP5
GOBP_CELLULAR_MACROMOLECULE_LOCALIZATION	GOBP_CELLULAR_MACROMOLECULE_LOCALIZATION	0.41	1	50	1683	5	20000	ACTB,HSPB1,JUP,SFN,TMSB10
GOBP_EPITHELIAL_CELL_DEVELOPMENT	GOBP_EPITHELIAL_CELL_DEVELOPMENT	0.41	1	50	208	1	20000	SFN
GOBP_MULTI_MULTICELLULAR_ORGANISM_PROCESS	GOBP_MULTI_MULTICELLULAR_ORGANISM_PROCESS	0.41	1	50	213	1	20000	GJB2
GOBP_MYELOID_LEUKOCYTE_DIFFERENTIATION	GOBP_MYELOID_LEUKOCYTE_DIFFERENTIATION	0.41	1	50	211	1	20000	ANXA2
GOBP_PROTEIN_IMPORT	GOBP_PROTEIN_IMPORT	0.41	1	50	210	1	20000	JUP
GOBP_REGULATION_OF_MYELOID_CELL_DIFFERENTIATION	GOBP_REGULATION_OF_MYELOID_CELL_DIFFERENTIATION	0.41	1	50	209	1	20000	B2M
GOBP_SMALL_MOLECULE_BIOSYNTHETIC_PROCESS	GOBP_SMALL_MOLECULE_BIOSYNTHETIC_PROCESS	0.41	1	50	565	2	20000	FABP5,GSTP1
GOCC_MEMBRANE_PROTEIN_COMPLEX	GOCC_MEMBRANE_PROTEIN_COMPLEX	0.41	1	50	1304	4	20000	ANXA2,B2M,GJB2,JUP
WP_CIRCADIAN_RHYTHM_GENES	WP_CIRCADIAN_RHYTHM_GENES	0.41	1	50	207	1	20000	UBA52
GOBP_BONE_DEVELOPMENT	GOBP_BONE_DEVELOPMENT	0.42	1	50	218	1	20000	ANXA2
GOBP_EAR_DEVELOPMENT	GOBP_EAR_DEVELOPMENT	0.42	1	50	219	1	20000	GJB2
GOBP_GLYCEROPHOSPHOLIPID_BIOSYNTHETIC_PROCESS	GOBP_GLYCEROPHOSPHOLIPID_BIOSYNTHETIC_PROCESS	0.42	1	50	214	1	20000	FABP5
GOBP_IMMUNOGLOBULIN_PRODUCTION	GOBP_IMMUNOGLOBULIN_PRODUCTION	0.42	1	50	218	1	20000	B2M
GOBP_NEGATIVE_REGULATION_OF_CELL_ACTIVATION	GOBP_NEGATIVE_REGULATION_OF_CELL_ACTIVATION	0.42	1	50	216	1	20000	LGALS7B
GOBP_PROTEIN_ACETYLATION	GOBP_PROTEIN_ACETYLATION	0.42	1	50	217	1	20000	ACTB
GOCC_RIBOSOME	GOCC_RIBOSOME	0.42	1	50	216	1	20000	UBA52
REACTOME_ESR_MEDIATED_SIGNALING	REACTOME_ESR_MEDIATED_SIGNALING	0.42	1	50	219	1	20000	HSPB1
REACTOME_UB_SPECIFIC_PROCESSING_PROTEASES	REACTOME_UB_SPECIFIC_PROCESSING_PROTEASES	0.42	1	50	219	1	20000	UBA52
GOBP_CELLULAR_RESPONSE_TO_INORGANIC_SUBSTANCE	GOBP_CELLULAR_RESPONSE_TO_INORGANIC_SUBSTANCE	0.43	1	50	220	1	20000	B2M
GOBP_CELLULAR_RESPONSE_TO_LIPID	GOBP_CELLULAR_RESPONSE_TO_LIPID	0.43	1	50	581	2	20000	GJB2,GSTP1
GOBP_ESTABLISHMENT_OR_MAINTENANCE_OF_CELL_POLARITY	GOBP_ESTABLISHMENT_OR_MAINTENANCE_OF_CELL_POLARITY	0.43	1	50	221	1	20000	ACTB
GOBP_EXTRINSIC_APOPTOTIC_SIGNALING_PATHWAY	GOBP_EXTRINSIC_APOPTOTIC_SIGNALING_PATHWAY	0.43	1	50	221	1	20000	GSTP1
GOBP_NEGATIVE_REGULATION_OF_DEVELOPMENTAL_PROCESS	GOBP_NEGATIVE_REGULATION_OF_DEVELOPMENTAL_PROCESS	0.43	1	50	957	3	20000	B2M,SPINK5,TPT1
GOBP_POSITIVE_REGULATION_OF_ERK1_AND_ERK2_CASCADE	GOBP_POSITIVE_REGULATION_OF_ERK1_AND_ERK2_CASCADE	0.43	1	50	223	1	20000	S100A7
GOBP_POSITIVE_REGULATION_OF_IMMUNE_RESPONSE	GOBP_POSITIVE_REGULATION_OF_IMMUNE_RESPONSE	0.43	1	50	584	2	20000	B2M,KRT1
GOBP_REGULATION_OF_CELL_PROJECTION_ASSEMBLY	GOBP_REGULATION_OF_CELL_PROJECTION_ASSEMBLY	0.43	1	50	222	1	20000	PFN1
GOBP_REGULATION_OF_TRANSMEMBRANE_TRANSPORT	GOBP_REGULATION_OF_TRANSMEMBRANE_TRANSPORT	0.43	1	50	580	2	20000	ACTB,FABP5
REACTOME_BIOLOGICAL_OXIDATIONS	REACTOME_BIOLOGICAL_OXIDATIONS	0.43	1	50	222	1	20000	GSTP1
GOBP_BEHAVIOR	GOBP_BEHAVIOR	0.44	1	50	597	2	20000	B2M,CSTB
GOBP_CELLULAR_RESPONSE_TO_ENDOGENOUS_STIMULUS	GOBP_CELLULAR_RESPONSE_TO_ENDOGENOUS_STIMULUS	0.44	1	50	1355	4	20000	ACTB,EEF1A1,GJB2,JUP
GOBP_CELLULAR_RESPONSE_TO_MOLECULE_OF_BACTERIAL_ORIGIN	GOBP_CELLULAR_RESPONSE_TO_MOLECULE_OF_BACTERIAL_ORIGIN	0.44	1	50	229	1	20000	GSTP1
GOBP_IMPORT_INTO_CELL	GOBP_IMPORT_INTO_CELL	0.44	1	50	232	1	20000	ACTB
GOBP_NEURON_DIFFERENTIATION	GOBP_NEURON_DIFFERENTIATION	0.44	1	50	1356	4	20000	ACTB,B2M,S100A9,SPINK5
GOBP_POSITIVE_REGULATION_OF_DNA_METABOLIC_PROCESS	GOBP_POSITIVE_REGULATION_OF_DNA_METABOLIC_PROCESS	0.44	1	50	231	1	20000	ACTB
GOBP_PROTEIN_CATABOLIC_PROCESS	GOBP_PROTEIN_CATABOLIC_PROCESS	0.44	1	50	977	3	20000	ANXA2,EEF1A1,UBA52
GOBP_REACTIVE_OXYGEN_SPECIES_METABOLIC_PROCESS	GOBP_REACTIVE_OXYGEN_SPECIES_METABOLIC_PROCESS	0.44	1	50	231	1	20000	GSTP1
REACTOME_TCF_DEPENDENT_SIGNALING_IN_RESPONSE_TO_WNT	REACTOME_TCF_DEPENDENT_SIGNALING_IN_RESPONSE_TO_WNT	0.44	1	50	232	1	20000	UBA52
GOBP_CARDIAC_MUSCLE_TISSUE_DEVELOPMENT	GOBP_CARDIAC_MUSCLE_TISSUE_DEVELOPMENT	0.45	1	50	234	1	20000	DSP
GOBP_MONOCARBOXYLIC_ACID_METABOLIC_PROCESS	GOBP_MONOCARBOXYLIC_ACID_METABOLIC_PROCESS	0.45	1	50	602	2	20000	FABP5,GSTP1
GOBP_POSITIVE_REGULATION_OF_CELL_DEATH	GOBP_POSITIVE_REGULATION_OF_CELL_DEATH	0.45	1	50	604	2	20000	S100A8,S100A9
GOBP_POSITIVE_REGULATION_OF_INTRACELLULAR_SIGNAL_TRANSDUCTION	GOBP_POSITIVE_REGULATION_OF_INTRACELLULAR_SIGNAL_TRANSDUCTION	0.45	1	50	985	3	20000	S100A7,S100A8,S100A9
GOBP_PROTEIN_CONTAINING_COMPLEX_ORGANIZATION	GOBP_PROTEIN_CONTAINING_COMPLEX_ORGANIZATION	0.45	1	50	1763	5	20000	B2M,KRT1,KRT10,PFN1,TMSB10
GOBP_REGULATION_OF_CATABOLIC_PROCESS	GOBP_REGULATION_OF_CATABOLIC_PROCESS	0.45	1	50	980	3	20000	ANXA2,EEF1A1,HSPB1
GOBP_REGULATION_OF_CELLULAR_COMPONENT_BIOGENESIS	GOBP_REGULATION_OF_CELLULAR_COMPONENT_BIOGENESIS	0.45	1	50	980	3	20000	ACTG1,PFN1,TMSB10
GOBP_REGULATION_OF_LEUKOCYTE_MEDIATED_IMMUNITY	GOBP_REGULATION_OF_LEUKOCYTE_MEDIATED_IMMUNITY	0.45	1	50	237	1	20000	B2M
GOBP_SENSORY_PERCEPTION	GOBP_SENSORY_PERCEPTION	0.45	1	50	987	3	20000	B2M,FABP5,GJB2
GOCC_OUTER_MEMBRANE	GOCC_OUTER_MEMBRANE	0.45	1	50	234	1	20000	UBA52
REACTOME_MITOTIC_METAPHASE_AND_ANAPHASE	REACTOME_MITOTIC_METAPHASE_AND_ANAPHASE	0.45	1	50	236	1	20000	UBA52
REACTOME_NEDDYLATION	REACTOME_NEDDYLATION	0.45	1	50	234	1	20000	UBA52
REACTOME_TRANSCRIPTIONAL_REGULATION_BY_RUNX1	REACTOME_TRANSCRIPTIONAL_REGULATION_BY_RUNX1	0.45	1	50	237	1	20000	UBA52
GOBP_ANATOMICAL_STRUCTURE_MATURATION	GOBP_ANATOMICAL_STRUCTURE_MATURATION	0.46	1	50	244	1	20000	SPINK5
GOBP_CARBOHYDRATE_HOMEOSTASIS	GOBP_CARBOHYDRATE_HOMEOSTASIS	0.46	1	50	247	1	20000	FABP5
GOBP_CELLULAR_RESPONSE_TO_EXTRACELLULAR_STIMULUS	GOBP_CELLULAR_RESPONSE_TO_EXTRACELLULAR_STIMULUS	0.46	1	50	245	1	20000	AQP3
GOBP_POSITIVE_REGULATION_OF_LEUKOCYTE_CELL_CELL_ADHESION	GOBP_POSITIVE_REGULATION_OF_LEUKOCYTE_CELL_CELL_ADHESION	0.46	1	50	245	1	20000	B2M
GOBP_RESPONSE_TO_TUMOR_NECROSIS_FACTOR	GOBP_RESPONSE_TO_TUMOR_NECROSIS_FACTOR	0.46	1	50	248	1	20000	GSTP1
REACTOME_DISEASES_OF_METABOLISM	REACTOME_DISEASES_OF_METABOLISM	0.46	1	50	246	1	20000	UBA52
REACTOME_SIGNALING_BY_NOTCH	REACTOME_SIGNALING_BY_NOTCH	0.46	1	50	245	1	20000	UBA52
GOBP_GLYCEROLIPID_BIOSYNTHETIC_PROCESS	GOBP_GLYCEROLIPID_BIOSYNTHETIC_PROCESS	0.47	1	50	253	1	20000	FABP5
GOBP_HEART_MORPHOGENESIS	GOBP_HEART_MORPHOGENESIS	0.47	1	50	255	1	20000	DSP
GOBP_PEPTIDE_TRANSPORT	GOBP_PEPTIDE_TRANSPORT	0.47	1	50	249	1	20000	S100A8
GOBP_POSITIVE_REGULATION_OF_IMMUNE_EFFECTOR_PROCESS	GOBP_POSITIVE_REGULATION_OF_IMMUNE_EFFECTOR_PROCESS	0.47	1	50	250	1	20000	B2M
GOBP_STRESS_ACTIVATED_PROTEIN_KINASE_SIGNALING_CASCADE	GOBP_STRESS_ACTIVATED_PROTEIN_KINASE_SIGNALING_CASCADE	0.47	1	50	253	1	20000	GSTP1
WP_MAPK_SIGNALING_PATHWAY	WP_MAPK_SIGNALING_PATHWAY	0.47	1	50	249	1	20000	HSPB1
GOBP_ANIMAL_ORGAN_MORPHOGENESIS	GOBP_ANIMAL_ORGAN_MORPHOGENESIS	0.48	1	50	1037	3	20000	AQP3,DSP,PERP
GOBP_CELLULAR_RESPONSE_TO_BIOTIC_STIMULUS	GOBP_CELLULAR_RESPONSE_TO_BIOTIC_STIMULUS	0.48	1	50	256	1	20000	GSTP1
GOBP_MONOSACCHARIDE_METABOLIC_PROCESS	GOBP_MONOSACCHARIDE_METABOLIC_PROCESS	0.48	1	50	263	1	20000	FABP5
GOBP_MUSCLE_STRUCTURE_DEVELOPMENT	GOBP_MUSCLE_STRUCTURE_DEVELOPMENT	0.48	1	50	645	2	20000	ACTG1,DSP
GOBP_PHOSPHOLIPID_BIOSYNTHETIC_PROCESS	GOBP_PHOSPHOLIPID_BIOSYNTHETIC_PROCESS	0.48	1	50	258	1	20000	FABP5
GOBP_PROTEIN_ACYLATION	GOBP_PROTEIN_ACYLATION	0.48	1	50	259	1	20000	ACTB
GOBP_REGULATION_OF_CANONICAL_WNT_SIGNALING_PATHWAY	GOBP_REGULATION_OF_CANONICAL_WNT_SIGNALING_PATHWAY	0.48	1	50	261	1	20000	JUP
GOBP_REGULATION_OF_CELLULAR_PROTEIN_CATABOLIC_PROCESS	GOBP_REGULATION_OF_CELLULAR_PROTEIN_CATABOLIC_PROCESS	0.48	1	50	258	1	20000	ANXA2
GOBP_VASCULAR_PROCESS_IN_CIRCULATORY_SYSTEM	GOBP_VASCULAR_PROCESS_IN_CIRCULATORY_SYSTEM	0.48	1	50	263	1	20000	FABP5
GOCC_CYTOPLASMIC_REGION	GOCC_CYTOPLASMIC_REGION	0.48	1	50	260	1	20000	HSPB1
GOCC_RIBONUCLEOPROTEIN_GRANULE	GOCC_RIBONUCLEOPROTEIN_GRANULE	0.48	1	50	261	1	20000	ACTB
REACTOME_PLATELET_ACTIVATION_SIGNALING_AND_AGGREGATION	REACTOME_PLATELET_ACTIVATION_SIGNALING_AND_AGGREGATION	0.48	1	50	261	1	20000	PFN1
GOBP_CHROMATIN_REMODELING	GOBP_CHROMATIN_REMODELING	0.49	1	50	267	1	20000	ACTB
GOBP_INTRACELLULAR_RECEPTOR_SIGNALING_PATHWAY	GOBP_INTRACELLULAR_RECEPTOR_SIGNALING_PATHWAY	0.49	1	50	265	1	20000	FABP5
GOBP_LOCALIZATION_WITHIN_MEMBRANE	GOBP_LOCALIZATION_WITHIN_MEMBRANE	0.49	1	50	652	2	20000	ACTB,JUP
GOBP_NEGATIVE_REGULATION_OF_CELLULAR_CATABOLIC_PROCESS	GOBP_NEGATIVE_REGULATION_OF_CELLULAR_CATABOLIC_PROCESS	0.49	1	50	267	1	20000	ANXA2
GOMF_CYTOKINE_RECEPTOR_BINDING	GOMF_CYTOKINE_RECEPTOR_BINDING	0.49	1	50	270	1	20000	S100A14
GOMF_SULFUR_COMPOUND_BINDING	GOMF_SULFUR_COMPOUND_BINDING	0.49	1	50	269	1	20000	GSTP1
GOMF_TRANSCRIPTION_COACTIVATOR_ACTIVITY	GOMF_TRANSCRIPTION_COACTIVATOR_ACTIVITY	0.49	1	50	266	1	20000	JUP
KEGG_MAPK_SIGNALING_PATHWAY	KEGG_MAPK_SIGNALING_PATHWAY	0.49	1	50	267	1	20000	HSPB1
REACTOME_POST_TRANSLATIONAL_PROTEIN_MODIFICATION	REACTOME_POST_TRANSLATIONAL_PROTEIN_MODIFICATION	0.49	1	50	1434	4	20000	ACTB,EEF1A1,LY6D,UBA52
GOBP_CELL_CELL_ADHESION_VIA_PLASMA_MEMBRANE_ADHESION_MOLECULES	GOBP_CELL_CELL_ADHESION_VIA_PLASMA_MEMBRANE_ADHESION_MOLECULES	0.5	1	50	277	1	20000	LGALS7B
GOBP_DOUBLE_STRAND_BREAK_REPAIR	GOBP_DOUBLE_STRAND_BREAK_REPAIR	0.5	1	50	273	1	20000	ACTB
GOBP_PHOSPHORYLATION	GOBP_PHOSPHORYLATION	0.5	1	50	1855	5	20000	ACTB,EEF1A1,GSTP1,HSPB1,SFN
REACTOME_CHROMATIN_MODIFYING_ENZYMES	REACTOME_CHROMATIN_MODIFYING_ENZYMES	0.5	1	50	272	1	20000	ACTB
REACTOME_METABOLISM_OF_RNA	REACTOME_METABOLISM_OF_RNA	0.5	1	50	672	2	20000	HSPB1,UBA52
GOBP_BIOLOGICAL_PROCESS_INVOLVED_IN_SYMBIOTIC_INTERACTION	GOBP_BIOLOGICAL_PROCESS_INVOLVED_IN_SYMBIOTIC_INTERACTION	0.51	1	50	287	1	20000	KRT6A
GOBP_DNA_REPLICATION	GOBP_DNA_REPLICATION	0.51	1	50	282	1	20000	S100A11
GOBP_HOMEOSTASIS_OF_NUMBER_OF_CELLS	GOBP_HOMEOSTASIS_OF_NUMBER_OF_CELLS	0.51	1	50	283	1	20000	B2M
GOBP_REGULATION_OF_LEUKOCYTE_DIFFERENTIATION	GOBP_REGULATION_OF_LEUKOCYTE_DIFFERENTIATION	0.51	1	50	285	1	20000	SPINK5
GOBP_STRIATED_MUSCLE_CELL_DIFFERENTIATION	GOBP_STRIATED_MUSCLE_CELL_DIFFERENTIATION	0.51	1	50	283	1	20000	ACTG1
GOMF_G_PROTEIN_COUPLED_RECEPTOR_BINDING	GOMF_G_PROTEIN_COUPLED_RECEPTOR_BINDING	0.51	1	50	285	1	20000	S100A14
GOBP_CELLULAR_RESPONSE_TO_PEPTIDE_HORMONE_STIMULUS	GOBP_CELLULAR_RESPONSE_TO_PEPTIDE_HORMONE_STIMULUS	0.52	1	50	294	1	20000	GJB2
GOBP_NEURON_DEVELOPMENT	GOBP_NEURON_DEVELOPMENT	0.52	1	50	1098	3	20000	ACTB,B2M,S100A9
GOBP_POSITIVE_REGULATION_OF_CELL_CELL_ADHESION	GOBP_POSITIVE_REGULATION_OF_CELL_CELL_ADHESION	0.52	1	50	291	1	20000	B2M
GOBP_PROTEIN_LOCALIZATION_TO_NUCLEUS	GOBP_PROTEIN_LOCALIZATION_TO_NUCLEUS	0.52	1	50	294	1	20000	JUP
GOCC_COATED_VESICLE	GOCC_COATED_VESICLE	0.52	1	50	292	1	20000	B2M
REACTOME_CELL_CYCLE	REACTOME_CELL_CYCLE	0.52	1	50	691	2	20000	SFN,UBA52
REACTOME_METABOLISM_OF_CARBOHYDRATES	REACTOME_METABOLISM_OF_CARBOHYDRATES	0.52	1	50	293	1	20000	UBA52
GOBP_LIPID_BIOSYNTHETIC_PROCESS	GOBP_LIPID_BIOSYNTHETIC_PROCESS	0.53	1	50	706	2	20000	FABP5,GSTP1
GOBP_POSITIVE_REGULATION_OF_SECRETION	GOBP_POSITIVE_REGULATION_OF_SECRETION	0.53	1	50	300	1	20000	S100A8
GOBP_REGULATION_OF_PROTEIN_STABILITY	GOBP_REGULATION_OF_PROTEIN_STABILITY	0.53	1	50	302	1	20000	PFN1
GOBP_RESPONSE_TO_NITROGEN_COMPOUND	GOBP_RESPONSE_TO_NITROGEN_COMPOUND	0.53	1	50	1108	3	20000	ACTB,GJB2,JUP
GOMF_GTPASE_BINDING	GOMF_GTPASE_BINDING	0.53	1	50	296	1	20000	PFN1
GOBP_CELLULAR_RESPONSE_TO_EXTERNAL_STIMULUS	GOBP_CELLULAR_RESPONSE_TO_EXTERNAL_STIMULUS	0.54	1	50	309	1	20000	AQP3
GOBP_COGNITION	GOBP_COGNITION	0.54	1	50	306	1	20000	B2M
GOBP_GLYCEROPHOSPHOLIPID_METABOLIC_PROCESS	GOBP_GLYCEROPHOSPHOLIPID_METABOLIC_PROCESS	0.54	1	50	309	1	20000	FABP5
GOBP_NEGATIVE_REGULATION_OF_CELL_ADHESION	GOBP_NEGATIVE_REGULATION_OF_CELL_ADHESION	0.54	1	50	305	1	20000	LGALS7B
GOBP_REGULATION_OF_PROTEIN_MODIFICATION_PROCESS	GOBP_REGULATION_OF_PROTEIN_MODIFICATION_PROCESS	0.54	1	50	1539	4	20000	ACTB,GSTP1,HSPB1,SFN
GOBP_REGULATION_OF_TRANSPORTER_ACTIVITY	GOBP_REGULATION_OF_TRANSPORTER_ACTIVITY	0.54	1	50	305	1	20000	ACTB
GOBP_RESPONSE_TO_GROWTH_FACTOR	GOBP_RESPONSE_TO_GROWTH_FACTOR	0.54	1	50	719	2	20000	EEF1A1,HSPB1
GOBP_RESPONSE_TO_LIGHT_STIMULUS	GOBP_RESPONSE_TO_LIGHT_STIMULUS	0.54	1	50	310	1	20000	IVL
GOBP_VESICLE_ORGANIZATION	GOBP_VESICLE_ORGANIZATION	0.54	1	50	306	1	20000	ANXA2
GOCC_ENDOPLASMIC_RETICULUM_LUMEN	GOCC_ENDOPLASMIC_RETICULUM_LUMEN	0.54	1	50	310	1	20000	B2M
GOCC_PLASMA_MEMBRANE_SIGNALING_RECEPTOR_COMPLEX	GOCC_PLASMA_MEMBRANE_SIGNALING_RECEPTOR_COMPLEX	0.54	1	50	306	1	20000	B2M
GOMF_PROTEIN_MACROMOLECULE_ADAPTOR_ACTIVITY	GOMF_PROTEIN_MACROMOLECULE_ADAPTOR_ACTIVITY	0.54	1	50	306	1	20000	JUP
REACTOME_ANTIGEN_PROCESSING_UBIQUITINATION_PROTEASOME_DEGRADATION	REACTOME_ANTIGEN_PROCESSING_UBIQUITINATION_PROTEASOME_DEGRADATION	0.54	1	50	308	1	20000	UBA52
REACTOME_ASPARAGINE_N_LINKED_GLYCOSYLATION	REACTOME_ASPARAGINE_N_LINKED_GLYCOSYLATION	0.54	1	50	305	1	20000	UBA52
REACTOME_INTRACELLULAR_SIGNALING_BY_SECOND_MESSENGERS	REACTOME_INTRACELLULAR_SIGNALING_BY_SECOND_MESSENGERS	0.54	1	50	307	1	20000	UBA52
GOBP_CALCIUM_ION_TRANSMEMBRANE_TRANSPORT	GOBP_CALCIUM_ION_TRANSMEMBRANE_TRANSPORT	0.55	1	50	313	1	20000	ANXA2
GOBP_CANONICAL_WNT_SIGNALING_PATHWAY	GOBP_CANONICAL_WNT_SIGNALING_PATHWAY	0.55	1	50	313	1	20000	JUP
GOBP_CELL_PROJECTION_ORGANIZATION	GOBP_CELL_PROJECTION_ORGANIZATION	0.55	1	50	1551	4	20000	ACTB,B2M,PFN1,S100A9
GOBP_DNA_RECOMBINATION	GOBP_DNA_RECOMBINATION	0.55	1	50	320	1	20000	ACTB
GOBP_EXTERNAL_ENCAPSULATING_STRUCTURE_ORGANIZATION	GOBP_EXTERNAL_ENCAPSULATING_STRUCTURE_ORGANIZATION	0.55	1	50	313	1	20000	SPINK5
GOBP_INTRACELLULAR_TRANSPORT	GOBP_INTRACELLULAR_TRANSPORT	0.55	1	50	1546	4	20000	ANXA2,HSPB1,JUP,SFN
GOBP_POSITIVE_REGULATION_OF_CATALYTIC_ACTIVITY	GOBP_POSITIVE_REGULATION_OF_CATALYTIC_ACTIVITY	0.55	1	50	1139	3	20000	PERP,S100A8,S100A9
GOCC_EXTRINSIC_COMPONENT_OF_MEMBRANE	GOCC_EXTRINSIC_COMPONENT_OF_MEMBRANE	0.55	1	50	314	1	20000	JUP
GOCC_RIBONUCLEOPROTEIN_COMPLEX	GOCC_RIBONUCLEOPROTEIN_COMPLEX	0.55	1	50	729	2	20000	ACTB,UBA52
GOMF_INORGANIC_MOLECULAR_ENTITY_TRANSMEMBRANE_TRANSPORTER_ACTIVITY	GOMF_INORGANIC_MOLECULAR_ENTITY_TRANSMEMBRANE_TRANSPORTER_ACTIVITY	0.55	1	50	737	2	20000	ANXA2,AQP3
GOMF_SIGNALING_RECEPTOR_BINDING	GOMF_SIGNALING_RECEPTOR_BINDING	0.55	1	50	1550	4	20000	S100A14,S100A7,S100A8,S100A9
REACTOME_TRANSPORT_OF_SMALL_MOLECULES	REACTOME_TRANSPORT_OF_SMALL_MOLECULES	0.55	1	50	728	2	20000	AQP3,UBA52
GOBP_EPITHELIAL_TUBE_MORPHOGENESIS	GOBP_EPITHELIAL_TUBE_MORPHOGENESIS	0.56	1	50	328	1	20000	PFN1
GOBP_NEGATIVE_REGULATION_OF_CATABOLIC_PROCESS	GOBP_NEGATIVE_REGULATION_OF_CATABOLIC_PROCESS	0.56	1	50	326	1	20000	ANXA2
GOBP_ORGANIC_ACID_TRANSPORT	GOBP_ORGANIC_ACID_TRANSPORT	0.56	1	50	323	1	20000	FABP5
GOBP_REGULATION_OF_CELL_DIFFERENTIATION	GOBP_REGULATION_OF_CELL_DIFFERENTIATION	0.56	1	50	1565	4	20000	AQP3,B2M,SFN,SPINK5
GOBP_VESICLE_MEDIATED_TRANSPORT	GOBP_VESICLE_MEDIATED_TRANSPORT	0.56	1	50	1575	4	20000	ACTB,ACTG1,ANXA2,B2M
GOCC_INTRACELLULAR_PROTEIN_CONTAINING_COMPLEX	GOCC_INTRACELLULAR_PROTEIN_CONTAINING_COMPLEX	0.56	1	50	741	2	20000	ACTB,HSPB1
GOCC_MEMBRANE_MICRODOMAIN	GOCC_MEMBRANE_MICRODOMAIN	0.56	1	50	329	1	20000	ANXA2
GOCC_NUCLEAR_OUTER_MEMBRANE_ENDOPLASMIC_RETICULUM_MEMBRANE_NETWORK	GOCC_NUCLEAR_OUTER_MEMBRANE_ENDOPLASMIC_RETICULUM_MEMBRANE_NETWORK	0.56	1	50	1165	3	20000	B2M,SPINK5,UBA52
WP_NUCLEAR_RECEPTORS_METAPATHWAY	WP_NUCLEAR_RECEPTORS_METAPATHWAY	0.56	1	50	321	1	20000	GSTP1
GOBP_CELLULAR_COMPONENT_MORPHOGENESIS	GOBP_CELLULAR_COMPONENT_MORPHOGENESIS	0.57	1	50	753	2	20000	ACTB,ACTG1
GOBP_MUSCLE_ORGAN_DEVELOPMENT	GOBP_MUSCLE_ORGAN_DEVELOPMENT	0.57	1	50	333	1	20000	DSP
GOBP_REGULATION_OF_WNT_SIGNALING_PATHWAY	GOBP_REGULATION_OF_WNT_SIGNALING_PATHWAY	0.57	1	50	337	1	20000	JUP
GOBP_RESPONSE_TO_ENDOGENOUS_STIMULUS	GOBP_RESPONSE_TO_ENDOGENOUS_STIMULUS	0.57	1	50	1597	4	20000	ACTB,EEF1A1,GJB2,JUP
GOBP_RESPONSE_TO_STEROID_HORMONE	GOBP_RESPONSE_TO_STEROID_HORMONE	0.57	1	50	330	1	20000	GJB2
GOMF_CATION_CHANNEL_ACTIVITY	GOMF_CATION_CHANNEL_ACTIVITY	0.57	1	50	336	1	20000	ANXA2
GOMF_GTPASE_ACTIVITY	GOMF_GTPASE_ACTIVITY	0.57	1	50	336	1	20000	EEF1A1
GOBP_CATION_TRANSPORT	GOBP_CATION_TRANSPORT	0.58	1	50	1186	3	20000	ANXA2,B2M,TPT1
GOBP_NEGATIVE_REGULATION_OF_CELLULAR_MACROMOLECULE_BIOSYNTHETIC_PROCESS	GOBP_NEGATIVE_REGULATION_OF_CELLULAR_MACROMOLECULE_BIOSYNTHETIC_PROCESS	0.58	1	50	340	1	20000	S100A11
GOBP_REGULATION_OF_LIPID_METABOLIC_PROCESS	GOBP_REGULATION_OF_LIPID_METABOLIC_PROCESS	0.58	1	50	339	1	20000	FABP5
GOBP_REGULATION_OF_SMALL_MOLECULE_METABOLIC_PROCESS	GOBP_REGULATION_OF_SMALL_MOLECULE_METABOLIC_PROCESS	0.58	1	50	342	1	20000	FABP5
GOBP_SULFUR_COMPOUND_METABOLIC_PROCESS	GOBP_SULFUR_COMPOUND_METABOLIC_PROCESS	0.58	1	50	339	1	20000	GSTP1
GOCC_CELL_PROJECTION_MEMBRANE	GOCC_CELL_PROJECTION_MEMBRANE	0.58	1	50	340	1	20000	EEF1A1
GOCC_NEURON_TO_NEURON_SYNAPSE	GOCC_NEURON_TO_NEURON_SYNAPSE	0.58	1	50	346	1	20000	FABP5
GOBP_LYMPHOCYTE_MEDIATED_IMMUNITY	GOBP_LYMPHOCYTE_MEDIATED_IMMUNITY	0.59	1	50	357	1	20000	B2M
GOBP_MAPK_CASCADE	GOBP_MAPK_CASCADE	0.59	1	50	792	2	20000	GSTP1,S100A7
GOBP_REGULATION_OF_RESPONSE_TO_BIOTIC_STIMULUS	GOBP_REGULATION_OF_RESPONSE_TO_BIOTIC_STIMULUS	0.59	1	50	350	1	20000	SPINK5
GOBP_ADAPTIVE_IMMUNE_RESPONSE_BASED_ON_SOMATIC_RECOMBINATION_OF_IMMUNE_RECEPTORS_BUILT_FROM_IMMUNOGLOBULIN_SUPERFAMILY_DOMAINS	GOBP_ADAPTIVE_IMMUNE_RESPONSE_BASED_ON_SOMATIC_RECOMBINATION_OF_IMMUNE_RECEPTORS_BUILT_FROM_IMMUNOGLOBULIN_SUPERFAMILY_DOMAINS	0.6	1	50	363	1	20000	B2M
GOBP_CELLULAR_RESPONSE_TO_PEPTIDE	GOBP_CELLULAR_RESPONSE_TO_PEPTIDE	0.6	1	50	364	1	20000	GJB2
GOBP_HEAD_DEVELOPMENT	GOBP_HEAD_DEVELOPMENT	0.6	1	50	795	2	20000	ACTB,B2M
GOBP_REGULATION_OF_NEUROGENESIS	GOBP_REGULATION_OF_NEUROGENESIS	0.6	1	50	361	1	20000	B2M
GOBP_CELLULAR_PROTEIN_CATABOLIC_PROCESS	GOBP_CELLULAR_PROTEIN_CATABOLIC_PROCESS	0.61	1	50	819	2	20000	ANXA2,UBA52
GOBP_FOREBRAIN_DEVELOPMENT	GOBP_FOREBRAIN_DEVELOPMENT	0.61	1	50	377	1	20000	B2M
GOMF_MOLECULAR_ADAPTOR_ACTIVITY	GOMF_MOLECULAR_ADAPTOR_ACTIVITY	0.61	1	50	377	1	20000	JUP
REACTOME_METABOLISM_OF_AMINO_ACIDS_AND_DERIVATIVES	REACTOME_METABOLISM_OF_AMINO_ACIDS_AND_DERIVATIVES	0.61	1	50	374	1	20000	UBA52
GOBP_ACTIVATION_OF_IMMUNE_RESPONSE	GOBP_ACTIVATION_OF_IMMUNE_RESPONSE	0.62	1	50	379	1	20000	KRT1
GOBP_GLYCEROLIPID_METABOLIC_PROCESS	GOBP_GLYCEROLIPID_METABOLIC_PROCESS	0.63	1	50	396	1	20000	FABP5
GOBP_MICROTUBULE_BASED_MOVEMENT	GOBP_MICROTUBULE_BASED_MOVEMENT	0.63	1	50	393	1	20000	HSPB1
GOBP_MUSCLE_CELL_DIFFERENTIATION	GOBP_MUSCLE_CELL_DIFFERENTIATION	0.63	1	50	389	1	20000	ACTG1
GOBP_PHOSPHOLIPID_METABOLIC_PROCESS	GOBP_PHOSPHOLIPID_METABOLIC_PROCESS	0.63	1	50	389	1	20000	FABP5
GOCC_EARLY_ENDOSOME	GOCC_EARLY_ENDOSOME	0.63	1	50	395	1	20000	B2M
GOBP_MUSCLE_TISSUE_DEVELOPMENT	GOBP_MUSCLE_TISSUE_DEVELOPMENT	0.64	1	50	405	1	20000	DSP
GOBP_NON_MEMBRANE_BOUNDED_ORGANELLE_ASSEMBLY	GOBP_NON_MEMBRANE_BOUNDED_ORGANELLE_ASSEMBLY	0.64	1	50	400	1	20000	ACTG1
GOBP_REGULATION_OF_DNA_METABOLIC_PROCESS	GOBP_REGULATION_OF_DNA_METABOLIC_PROCESS	0.64	1	50	406	1	20000	ACTB
GOBP_REGULATION_OF_METAL_ION_TRANSPORT	GOBP_REGULATION_OF_METAL_ION_TRANSPORT	0.64	1	50	403	1	20000	B2M
GOBP_RESPONSE_TO_PEPTIDE_HORMONE	GOBP_RESPONSE_TO_PEPTIDE_HORMONE	0.64	1	50	404	1	20000	GJB2
GOCC_TRANSPORT_VESICLE	GOCC_TRANSPORT_VESICLE	0.64	1	50	403	1	20000	B2M
GOMF_GUANYL_NUCLEOTIDE_BINDING	GOMF_GUANYL_NUCLEOTIDE_BINDING	0.64	1	50	402	1	20000	EEF1A1
GOBP_RESPONSE_TO_XENOBIOTIC_STIMULUS	GOBP_RESPONSE_TO_XENOBIOTIC_STIMULUS	0.65	1	50	411	1	20000	GSTP1
GOCC_INTRINSIC_COMPONENT_OF_ORGANELLE_MEMBRANE	GOCC_INTRINSIC_COMPONENT_OF_ORGANELLE_MEMBRANE	0.65	1	50	411	1	20000	B2M
GOCC_MICROTUBULE_CYTOSKELETON	GOCC_MICROTUBULE_CYTOSKELETON	0.65	1	50	1320	3	20000	HSPB1,IVL,TPT1
REACTOME_M_PHASE	REACTOME_M_PHASE	0.65	1	50	415	1	20000	UBA52
GOBP_ESTABLISHMENT_OF_PROTEIN_LOCALIZATION_TO_ORGANELLE	GOBP_ESTABLISHMENT_OF_PROTEIN_LOCALIZATION_TO_ORGANELLE	0.66	1	50	429	1	20000	JUP
GOBP_MACROMOLECULE_CATABOLIC_PROCESS	GOBP_MACROMOLECULE_CATABOLIC_PROCESS	0.66	1	50	1331	3	20000	ANXA2,EEF1A1,UBA52
GOBP_ORGANONITROGEN_COMPOUND_CATABOLIC_PROCESS	GOBP_ORGANONITROGEN_COMPOUND_CATABOLIC_PROCESS	0.66	1	50	1338	3	20000	ANXA2,EEF1A1,UBA52
GOBP_POSITIVE_REGULATION_OF_CELL_ACTIVATION	GOBP_POSITIVE_REGULATION_OF_CELL_ACTIVATION	0.66	1	50	429	1	20000	B2M
GOBP_REGULATION_OF_TRANS_SYNAPTIC_SIGNALING	GOBP_REGULATION_OF_TRANS_SYNAPTIC_SIGNALING	0.66	1	50	429	1	20000	FABP5
GOCC_APICAL_PART_OF_CELL	GOCC_APICAL_PART_OF_CELL	0.66	1	50	426	1	20000	ACTG1
GOCC_NEURON_PROJECTION	GOCC_NEURON_PROJECTION	0.66	1	50	1340	3	20000	ACTB,ACTG1,HSPB1
GOMF_METAL_ION_TRANSMEMBRANE_TRANSPORTER_ACTIVITY	GOMF_METAL_ION_TRANSMEMBRANE_TRANSPORTER_ACTIVITY	0.66	1	50	429	1	20000	ANXA2
GOBP_REGULATION_OF_NERVOUS_SYSTEM_DEVELOPMENT	GOBP_REGULATION_OF_NERVOUS_SYSTEM_DEVELOPMENT	0.67	1	50	439	1	20000	B2M
GOBP_REPRODUCTIVE_SYSTEM_DEVELOPMENT	GOBP_REPRODUCTIVE_SYSTEM_DEVELOPMENT	0.67	1	50	437	1	20000	GJB2
GOBP_RESPONSE_TO_CYTOKINE	GOBP_RESPONSE_TO_CYTOKINE	0.67	1	50	914	2	20000	ACTG1,GSTP1
GOBP_RESPONSE_TO_RADIATION	GOBP_RESPONSE_TO_RADIATION	0.67	1	50	438	1	20000	IVL
GOCC_MICROTUBULE	GOCC_MICROTUBULE	0.67	1	50	435	1	20000	TPT1
GOBP_CELL_CELL_SIGNALING_BY_WNT	GOBP_CELL_CELL_SIGNALING_BY_WNT	0.68	1	50	455	1	20000	JUP
GOBP_LEUKOCYTE_MEDIATED_IMMUNITY	GOBP_LEUKOCYTE_MEDIATED_IMMUNITY	0.68	1	50	451	1	20000	B2M
GOBP_NEGATIVE_REGULATION_OF_SIGNALING	GOBP_NEGATIVE_REGULATION_OF_SIGNALING	0.68	1	50	1384	3	20000	GSTP1,HSPB1,TPT1
GOCC_EXTERNAL_SIDE_OF_PLASMA_MEMBRANE	GOCC_EXTERNAL_SIDE_OF_PLASMA_MEMBRANE	0.68	1	50	448	1	20000	B2M
REACTOME_RNA_POLYMERASE_II_TRANSCRIPTION	REACTOME_RNA_POLYMERASE_II_TRANSCRIPTION	0.68	1	50	1375	3	20000	PERP,SFN,UBA52
GOBP_SENSORY_PERCEPTION_OF_SMELL	GOBP_SENSORY_PERCEPTION_OF_SMELL	0.69	1	50	458	1	20000	B2M
GOBP_AXON_DEVELOPMENT	GOBP_AXON_DEVELOPMENT	0.7	1	50	479	1	20000	ACTB
GOBP_IMMUNE_RESPONSE_REGULATING_SIGNALING_PATHWAY	GOBP_IMMUNE_RESPONSE_REGULATING_SIGNALING_PATHWAY	0.7	1	50	479	1	20000	S100A14
GOBP_ORGANIC_ACID_METABOLIC_PROCESS	GOBP_ORGANIC_ACID_METABOLIC_PROCESS	0.7	1	50	964	2	20000	FABP5,GSTP1
GOBP_POSITIVE_REGULATION_OF_CELL_POPULATION_PROLIFERATION	GOBP_POSITIVE_REGULATION_OF_CELL_POPULATION_PROLIFERATION	0.7	1	50	959	2	20000	KRT6A,MALAT1
GOBP_RESPONSE_TO_EXTRACELLULAR_STIMULUS	GOBP_RESPONSE_TO_EXTRACELLULAR_STIMULUS	0.7	1	50	479	1	20000	AQP3
GOBP_CYTOKINE_MEDIATED_SIGNALING_PATHWAY	GOBP_CYTOKINE_MEDIATED_SIGNALING_PATHWAY	0.71	1	50	485	1	20000	GSTP1
GOBP_POSITIVE_REGULATION_OF_CELLULAR_COMPONENT_BIOGENESIS	GOBP_POSITIVE_REGULATION_OF_CELLULAR_COMPONENT_BIOGENESIS	0.71	1	50	494	1	20000	PFN1
GOBP_POSITIVE_REGULATION_OF_MAPK_CASCADE	GOBP_POSITIVE_REGULATION_OF_MAPK_CASCADE	0.71	1	50	492	1	20000	S100A7
GOBP_RESPONSE_TO_PEPTIDE	GOBP_RESPONSE_TO_PEPTIDE	0.71	1	50	494	1	20000	GJB2
GOMF_TRANSCRIPTION_COREGULATOR_ACTIVITY	GOMF_TRANSCRIPTION_COREGULATOR_ACTIVITY	0.71	1	50	495	1	20000	JUP
GOBP_CELLULAR_LIPID_METABOLIC_PROCESS	GOBP_CELLULAR_LIPID_METABOLIC_PROCESS	0.72	1	50	1007	2	20000	FABP5,GSTP1
GOBP_HISTONE_MODIFICATION	GOBP_HISTONE_MODIFICATION	0.72	1	50	498	1	20000	ACTB
GOBP_REGULATION_OF_CELL_DEVELOPMENT	GOBP_REGULATION_OF_CELL_DEVELOPMENT	0.72	1	50	500	1	20000	B2M
GOCC_ORGANELLE_SUBCOMPARTMENT	GOCC_ORGANELLE_SUBCOMPARTMENT	0.72	1	50	1470	3	20000	B2M,SPINK5,UBA52
GOBP_MITOCHONDRION_ORGANIZATION	GOBP_MITOCHONDRION_ORGANIZATION	0.73	1	50	518	1	20000	SFN
GOBP_SKELETAL_SYSTEM_DEVELOPMENT	GOBP_SKELETAL_SYSTEM_DEVELOPMENT	0.73	1	50	523	1	20000	ANXA2
GOBP_DNA_REPAIR	GOBP_DNA_REPAIR	0.74	1	50	528	1	20000	ACTB
GOBP_NERVOUS_SYSTEM_PROCESS	GOBP_NERVOUS_SYSTEM_PROCESS	0.74	1	50	1510	3	20000	B2M,FABP5,GJB2
GOBP_SENSORY_PERCEPTION_OF_CHEMICAL_STIMULUS	GOBP_SENSORY_PERCEPTION_OF_CHEMICAL_STIMULUS	0.74	1	50	530	1	20000	B2M
GOCC_RECEPTOR_COMPLEX	GOCC_RECEPTOR_COMPLEX	0.74	1	50	530	1	20000	B2M
GOBP_CELL_SURFACE_RECEPTOR_SIGNALING_PATHWAY_INVOLVED_IN_CELL_CELL_SIGNALING	GOBP_CELL_SURFACE_RECEPTOR_SIGNALING_PATHWAY_INVOLVED_IN_CELL_CELL_SIGNALING	0.75	1	50	550	1	20000	JUP
GOBP_MULTI_ORGANISM_REPRODUCTIVE_PROCESS	GOBP_MULTI_ORGANISM_REPRODUCTIVE_PROCESS	0.75	1	50	1054	2	20000	GJB2,PI3
GOBP_NEGATIVE_REGULATION_OF_GENE_EXPRESSION	GOBP_NEGATIVE_REGULATION_OF_GENE_EXPRESSION	0.75	1	50	1530	3	20000	GSTP1,LGALS7B,SPINK5
GOBP_ORGANOPHOSPHATE_BIOSYNTHETIC_PROCESS	GOBP_ORGANOPHOSPHATE_BIOSYNTHETIC_PROCESS	0.75	1	50	554	1	20000	FABP5
GOBP_REGULATION_OF_CELL_CYCLE	GOBP_REGULATION_OF_CELL_CYCLE	0.75	1	50	1068	2	20000	ACTB,SFN
GOCC_CELL_BODY	GOCC_CELL_BODY	0.75	1	50	544	1	20000	GJB2
GOCC_ENDOPLASMIC_RETICULUM	GOCC_ENDOPLASMIC_RETICULUM	0.75	1	50	1993	4	20000	B2M,S100A7,SPINK5,UBA52
GOBP_CELL_MORPHOGENESIS_INVOLVED_IN_NEURON_DIFFERENTIATION	GOBP_CELL_MORPHOGENESIS_INVOLVED_IN_NEURON_DIFFERENTIATION	0.76	1	50	555	1	20000	ACTB
GOBP_ION_TRANSPORT	GOBP_ION_TRANSPORT	0.76	1	50	1556	3	20000	ANXA2,B2M,TPT1
GOBP_POSTTRANSCRIPTIONAL_REGULATION_OF_GENE_EXPRESSION	GOBP_POSTTRANSCRIPTIONAL_REGULATION_OF_GENE_EXPRESSION	0.76	1	50	1078	2	20000	HSPB1,KRT17
GOBP_SENSORY_ORGAN_DEVELOPMENT	GOBP_SENSORY_ORGAN_DEVELOPMENT	0.76	1	50	564	1	20000	GJB2
GOMF_ADENYL_NUCLEOTIDE_BINDING	GOMF_ADENYL_NUCLEOTIDE_BINDING	0.76	1	50	1551	3	20000	ACTB,ACTG1,PFN1
REACTOME_CELL_CYCLE_MITOTIC	REACTOME_CELL_CYCLE_MITOTIC	0.76	1	50	559	1	20000	UBA52
GOBP_CELLULAR_RESPONSE_TO_HORMONE_STIMULUS	GOBP_CELLULAR_RESPONSE_TO_HORMONE_STIMULUS	0.77	1	50	583	1	20000	GJB2
GOMF_CHROMATIN_BINDING	GOMF_CHROMATIN_BINDING	0.77	1	50	579	1	20000	ACTB
GOBP_CARBOHYDRATE_METABOLIC_PROCESS	GOBP_CARBOHYDRATE_METABOLIC_PROCESS	0.78	1	50	597	1	20000	FABP5
GOBP_CELL_PROJECTION_ASSEMBLY	GOBP_CELL_PROJECTION_ASSEMBLY	0.78	1	50	596	1	20000	PFN1
GOBP_CHROMATIN_ORGANIZATION	GOBP_CHROMATIN_ORGANIZATION	0.78	1	50	591	1	20000	ACTB
GOBP_HEART_DEVELOPMENT	GOBP_HEART_DEVELOPMENT	0.78	1	50	595	1	20000	DSP
GOBP_CELL_DIVISION	GOBP_CELL_DIVISION	0.79	1	50	622	1	20000	SFN
GOBP_EMBRYONIC_MORPHOGENESIS	GOBP_EMBRYONIC_MORPHOGENESIS	0.79	1	50	607	1	20000	PFN1
GOBP_ESTABLISHMENT_OF_PROTEIN_LOCALIZATION	GOBP_ESTABLISHMENT_OF_PROTEIN_LOCALIZATION	0.79	1	50	1652	3	20000	HSPB1,JUP,SFN
GOBP_REGULATION_OF_SECRETION	GOBP_REGULATION_OF_SECRETION	0.79	1	50	609	1	20000	S100A8
GOCC_CENTROSOME	GOCC_CENTROSOME	0.79	1	50	619	1	20000	IVL
GOCC_MITOCHONDRION	GOCC_MITOCHONDRION	0.79	1	50	1648	3	20000	GSTP1,PERP,UBA52
GOBP_TRANSMEMBRANE_RECEPTOR_PROTEIN_TYROSINE_KINASE_SIGNALING_PATHWAY	GOBP_TRANSMEMBRANE_RECEPTOR_PROTEIN_TYROSINE_KINASE_SIGNALING_PATHWAY	0.8	1	50	634	1	20000	HSPB1
GOBP_CELL_PART_MORPHOGENESIS	GOBP_CELL_PART_MORPHOGENESIS	0.81	1	50	658	1	20000	ACTB
GOBP_EMBRYO_DEVELOPMENT_ENDING_IN_BIRTH_OR_EGG_HATCHING	GOBP_EMBRYO_DEVELOPMENT_ENDING_IN_BIRTH_OR_EGG_HATCHING	0.81	1	50	662	1	20000	PFN1
[truncated: 11,435 more rows]

## Sheet: MP_2.hypergeometric.test
	label	pval	fdr	signature	geneset	overlap	background	hits
HALLMARK_EPITHELIAL_MESENCHYMAL_TRANSITION	HALLMARK_EPITHELIAL_MESENCHYMAL_TRANSITION	9.7e-19	1.3e-14	50	200	15	20000	BGN,COL1A1,COL1A2,COL3A1,COL6A2,DCN,FLNA,FN1,LGALS1,MGP,MYL9,SPARC,TAGLN,TIMP1,VIM
GOCC_COLLAGEN_CONTAINING_EXTRACELLULAR_MATRIX	GOCC_COLLAGEN_CONTAINING_EXTRACELLULAR_MATRIX	5.7e-18	3.9e-14	50	427	18	20000	AEBP1,APOE,BGN,COL1A1,COL1A2,COL3A1,COL6A2,CTSB,CTSD,DCN,FN1,IGFBP7,LGALS1,MGP,PSAP,S100A6,SPARC,TIMP1
GOCC_EXTERNAL_ENCAPSULATING_STRUCTURE	GOCC_EXTERNAL_ENCAPSULATING_STRUCTURE	9.1e-16	4.1e-12	50	570	18	20000	AEBP1,APOE,BGN,COL1A1,COL1A2,COL3A1,COL6A2,CTSB,CTSD,DCN,FN1,IGFBP7,LGALS1,MGP,PSAP,S100A6,SPARC,TIMP1
GOMF_STRUCTURAL_MOLECULE_ACTIVITY	GOMF_STRUCTURAL_MOLECULE_ACTIVITY	2.4e-14	8.1e-11	50	689	18	20000	ACTB,ACTG1,AEBP1,APOE,BGN,COL1A1,COL1A2,COL3A1,COL6A2,DCN,FN1,IGFBP7,MGP,MYL6,MYL9,SPARC,UBA52,VIM
WP_BURN_WOUND_HEALING	WP_BURN_WOUND_HEALING	1.4e-13	3.8e-10	50	110	10	20000	COL1A1,COL1A2,DCN,FN1,PFN1,S100A6,SPARC,TAGLN,TIMP1,VIM
GOMF_EXTRACELLULAR_MATRIX_STRUCTURAL_CONSTITUENT	GOMF_EXTRACELLULAR_MATRIX_STRUCTURAL_CONSTITUENT	3.9e-13	8.6e-10	50	172	11	20000	AEBP1,BGN,COL1A1,COL1A2,COL3A1,COL6A2,DCN,FN1,IGFBP7,MGP,SPARC
REACTOME_SCAVENGING_BY_CLASS_A_RECEPTORS	REACTOME_SCAVENGING_BY_CLASS_A_RECEPTORS	4.7e-12	9.1e-09	50	19	6	20000	APOE,COL1A1,COL1A2,COL3A1,FTH1,FTL
GOCC_ENDOPLASMIC_RETICULUM_LUMEN	GOCC_ENDOPLASMIC_RETICULUM_LUMEN	1.1e-11	1.9e-08	50	310	12	20000	APOE,B2M,C3,COL1A1,COL1A2,COL3A1,COL6A2,CST3,FN1,IGFBP7,LGALS1,TIMP1
GOCC_SECRETORY_GRANULE	GOCC_SECRETORY_GRANULE	1.4e-11	1.9e-08	50	864	17	20000	B2M,C3,CD63,COL1A1,CST3,CTSB,CTSD,EEF1A1,EEF2,FN1,FTH1,FTL,HLA-B,PSAP,SPARC,TIMP1,TMSB4X
REACTOME_ECM_PROTEOGLYCANS	REACTOME_ECM_PROTEOGLYCANS	1.4e-11	1.9e-08	50	76	8	20000	BGN,COL1A1,COL1A2,COL3A1,COL6A2,DCN,FN1,SPARC
REACTOME_DEGRADATION_OF_THE_EXTRACELLULAR_MATRIX	REACTOME_DEGRADATION_OF_THE_EXTRACELLULAR_MATRIX	6.1e-11	7.1e-08	50	140	9	20000	COL1A1,COL1A2,COL3A1,COL6A2,CTSB,CTSD,DCN,FN1,TIMP1
NABA_CORE_MATRISOME	NABA_CORE_MATRISOME	6.3e-11	7.1e-08	50	275	11	20000	AEBP1,BGN,COL1A1,COL1A2,COL3A1,COL6A2,DCN,FN1,IGFBP7,MGP,SPARC
REACTOME_NEUTROPHIL_DEGRANULATION	REACTOME_NEUTROPHIL_DEGRANULATION	1.1e-10	1.2e-07	50	479	13	20000	B2M,C3,CD63,CST3,CTSB,CTSD,EEF1A1,EEF2,FTH1,FTL,HLA-A,HLA-B,PSAP
REACTOME_EXTRACELLULAR_MATRIX_ORGANIZATION	REACTOME_EXTRACELLULAR_MATRIX_ORGANIZATION	1.7e-10	1.6e-07	50	301	11	20000	BGN,COL1A1,COL1A2,COL3A1,COL6A2,CTSB,CTSD,DCN,FN1,SPARC,TIMP1
GOCC_SECRETORY_VESICLE	GOCC_SECRETORY_VESICLE	2e-10	1.7e-07	50	1024	17	20000	B2M,C3,CD63,COL1A1,CST3,CTSB,CTSD,EEF1A1,EEF2,FN1,FTH1,FTL,HLA-B,PSAP,SPARC,TIMP1,TMSB4X
NABA_MATRISOME	NABA_MATRISOME	2e-10	1.7e-07	50	1026	17	20000	AEBP1,BGN,COL1A1,COL1A2,COL3A1,COL6A2,CST3,CTSB,CTSD,DCN,FN1,IGFBP7,LGALS1,MGP,S100A6,SPARC,TIMP1
GOCC_ENDOCYTIC_VESICLE	GOCC_ENDOCYTIC_VESICLE	6.4e-10	5.1e-07	50	342	11	20000	ACTG1,APOE,B2M,CD74,HLA-A,HLA-B,HLA-DRA,SPARC,UBA52,UBC,VIM
REACTOME_INNATE_IMMUNE_SYSTEM	REACTOME_INNATE_IMMUNE_SYSTEM	7.6e-10	5.5e-07	50	1117	17	20000	ACTB,ACTG1,B2M,C3,CD63,CST3,CTSB,CTSD,EEF1A1,EEF2,FTH1,FTL,HLA-A,HLA-B,PSAP,UBA52,UBC
REACTOME_PLATELET_ACTIVATION_SIGNALING_AND_AGGREGATION	REACTOME_PLATELET_ACTIVATION_SIGNALING_AND_AGGREGATION	7.8e-10	5.5e-07	50	261	10	20000	CD63,COL1A1,COL1A2,FLNA,FN1,PFN1,PSAP,SPARC,TIMP1,TMSB4X
REACTOME_RESPONSE_TO_ELEVATED_PLATELET_CYTOSOLIC_CA2	REACTOME_RESPONSE_TO_ELEVATED_PLATELET_CYTOSOLIC_CA2	1.2e-09	8.3e-07	50	132	8	20000	CD63,FLNA,FN1,PFN1,PSAP,SPARC,TIMP1,TMSB4X
KEGG_FOCAL_ADHESION	KEGG_FOCAL_ADHESION	1.4e-09	9e-07	50	199	9	20000	ACTB,ACTG1,COL1A1,COL1A2,COL3A1,COL6A2,FLNA,FN1,MYL9
GOMF_PROTEASE_BINDING	GOMF_PROTEASE_BINDING	1.6e-09	9.6e-07	50	136	8	20000	COL1A1,COL1A2,COL3A1,CST3,FN1,PSAP,TIMP1,UBC
GOBP_SUPRAMOLECULAR_FIBER_ORGANIZATION	GOBP_SUPRAMOLECULAR_FIBER_ORGANIZATION	3.6e-09	2.1e-06	50	769	14	20000	ACTG1,AEBP1,APOE,B2M,COL1A1,COL1A2,COL3A1,CST3,FLNA,MYL9,PFN1,TMSB10,TMSB4X,VIM
REACTOME_BINDING_AND_UPTAKE_OF_LIGANDS_BY_SCAVENGER_RECEPTORS	REACTOME_BINDING_AND_UPTAKE_OF_LIGANDS_BY_SCAVENGER_RECEPTORS	4.6e-09	2.6e-06	50	98	7	20000	APOE,COL1A1,COL1A2,COL3A1,FTH1,FTL,SPARC
GOBP_ANTIGEN_PROCESSING_AND_PRESENTATION_OF_ENDOGENOUS_ANTIGEN	GOBP_ANTIGEN_PROCESSING_AND_PRESENTATION_OF_ENDOGENOUS_ANTIGEN	5e-09	2.6e-06	50	26	5	20000	B2M,CD74,HLA-A,HLA-B,HLA-DRA
GOCC_MHC_PROTEIN_COMPLEX	GOCC_MHC_PROTEIN_COMPLEX	5e-09	2.6e-06	50	26	5	20000	B2M,CD74,HLA-A,HLA-B,HLA-DRA
GOMF_PROTEIN_CONTAINING_COMPLEX_BINDING	GOMF_PROTEIN_CONTAINING_COMPLEX_BINDING	5.5e-09	2.7e-06	50	1273	17	20000	ACTB,AEBP1,APOE,B2M,CD74,COL3A1,COL6A2,CTSB,DCN,EEF2,FLNA,FN1,HLA-A,HLA-DRA,SPARC,TAGLN,VIM
GOCC_VESICLE_LUMEN	GOCC_VESICLE_LUMEN	6.8e-09	3.3e-06	50	327	10	20000	B2M,C3,CTSD,EEF1A1,EEF2,FN1,FTL,SPARC,TIMP1,TMSB4X
GOCC_VACUOLE	GOCC_VACUOLE	9e-09	4.2e-06	50	827	14	20000	BGN,C3,CD63,CD74,CTSB,CTSD,DCN,EEF1A1,FTH1,FTL,HLA-DRA,IFITM3,PSAP,UBA52
GOBP_ANTIGEN_PROCESSING_AND_PRESENTATION_OF_PEPTIDE_ANTIGEN	GOBP_ANTIGEN_PROCESSING_AND_PRESENTATION_OF_PEPTIDE_ANTIGEN	1.1e-08	4.8e-06	50	63	6	20000	B2M,CD74,CTSD,HLA-A,HLA-B,HLA-DRA
GOCC_VACUOLAR_LUMEN	GOCC_VACUOLAR_LUMEN	1.1e-08	4.8e-06	50	174	8	20000	BGN,C3,CD74,CTSB,CTSD,DCN,FTL,PSAP
REACTOME_COLLAGEN_DEGRADATION	REACTOME_COLLAGEN_DEGRADATION	1.2e-08	5e-06	50	64	6	20000	COL1A1,COL1A2,COL3A1,COL6A2,CTSB,CTSD
GOMF_COLLAGEN_BINDING	GOMF_COLLAGEN_BINDING	1.7e-08	7.1e-06	50	68	6	20000	AEBP1,COL6A2,CTSB,DCN,FN1,SPARC
REACTOME_REGULATION_OF_INSULIN_LIKE_GROWTH_FACTOR_IGF_TRANSPORT_AND_UPTAKE_BY_INSULIN_LIKE_GROWTH_FACTOR_BINDING_PROTEINS_IGFBPS	REACTOME_REGULATION_OF_INSULIN_LIKE_GROWTH_FACTOR_IGF_TRANSPORT_AND_UPTAKE_BY_INSULIN_LIKE_GROWTH_FACTOR_BINDING_PROTEINS_IGFBPS	2.4e-08	9.4e-06	50	124	7	20000	APOE,C3,CST3,FN1,IGFBP7,LGALS1,TIMP1
GOCC_ENDOCYTIC_VESICLE_MEMBRANE	GOCC_ENDOCYTIC_VESICLE_MEMBRANE	2.6e-08	9.9e-06	50	194	8	20000	APOE,B2M,CD74,HLA-A,HLA-B,HLA-DRA,UBA52,UBC
BIOCARTA_MHC_PATHWAY	BIOCARTA_MHC_PATHWAY	3.4e-08	1.2e-05	50	14	4	20000	B2M,CD74,HLA-A,HLA-DRA
GOBP_PLATELET_ACTIVATION	GOBP_PLATELET_ACTIVATION	3.5e-08	1.2e-05	50	131	7	20000	ACTB,ACTG1,APOE,COL3A1,FLNA,FN1,MYL9
WP_EBOLA_VIRUS_INFECTION_IN_HOST	WP_EBOLA_VIRUS_INFECTION_IN_HOST	3.5e-08	1.2e-05	50	131	7	20000	ACTB,ACTG1,CTSB,FLNA,HLA-A,HLA-B,HLA-DRA
WP_FOCAL_ADHESION	WP_FOCAL_ADHESION	3.5e-08	1.2e-05	50	202	8	20000	ACTB,ACTG1,COL1A1,COL1A2,COL6A2,FLNA,FN1,MYL9
REACTOME_INTERFERON_SIGNALING	REACTOME_INTERFERON_SIGNALING	3.7e-08	1.2e-05	50	203	8	20000	B2M,FLNA,HLA-A,HLA-B,HLA-DRA,IFITM3,UBA52,UBC
GOBP_ANTIGEN_PROCESSING_AND_PRESENTATION_OF_EXOGENOUS_PEPTIDE_ANTIGEN	GOBP_ANTIGEN_PROCESSING_AND_PRESENTATION_OF_EXOGENOUS_PEPTIDE_ANTIGEN	3.8e-08	1.2e-05	50	38	5	20000	B2M,CD74,CTSD,HLA-A,HLA-DRA
REACTOME_SIGNALING_BY_MET	REACTOME_SIGNALING_BY_MET	4.3e-08	1.4e-05	50	79	6	20000	COL1A1,COL1A2,COL3A1,FN1,UBA52,UBC
REACTOME_SIGNALING_BY_RECEPTOR_TYROSINE_KINASES	REACTOME_SIGNALING_BY_RECEPTOR_TYROSINE_KINASES	4.8e-08	1.5e-05	50	519	11	20000	ACTB,ACTG1,APOE,COL1A1,COL1A2,COL3A1,COL6A2,FN1,SPARC,UBA52,UBC
GOCC_BLOOD_MICROPARTICLE	GOCC_BLOOD_MICROPARTICLE	7.7e-08	2.3e-05	50	147	7	20000	ACTB,ACTG1,APOE,C3,FN1,IGKC,PFN1
REACTOME_HEMOSTASIS	REACTOME_HEMOSTASIS	7.8e-08	2.3e-05	50	678	12	20000	ACTB,CD63,CD74,COL1A1,COL1A2,FLNA,FN1,PFN1,PSAP,SPARC,TIMP1,TMSB4X
REACTOME_ADAPTIVE_IMMUNE_SYSTEM	REACTOME_ADAPTIVE_IMMUNE_SYSTEM	7.9e-08	2.3e-05	50	825	13	20000	B2M,C3,CD74,COL1A1,COL1A2,COL3A1,CTSB,CTSD,HLA-A,HLA-B,HLA-DRA,UBA52,UBC
KEGG_ANTIGEN_PROCESSING_AND_PRESENTATION	KEGG_ANTIGEN_PROCESSING_AND_PRESENTATION	8.3e-08	2.4e-05	50	88	6	20000	B2M,CD74,CTSB,HLA-A,HLA-B,HLA-DRA
GOCC_ENDOSOME	GOCC_ENDOSOME	9.2e-08	2.6e-05	50	996	14	20000	APOE,B2M,CD63,CD74,CTSB,CTSD,HLA-A,HLA-B,HLA-DRA,IFITM3,PSAP,TPT1,UBA52,UBC
GOBP_ANTIGEN_PROCESSING_AND_PRESENTATION_OF_EXOGENOUS_ANTIGEN	GOBP_ANTIGEN_PROCESSING_AND_PRESENTATION_OF_EXOGENOUS_ANTIGEN	1.1e-07	3.1e-05	50	47	5	20000	B2M,CD74,CTSD,HLA-A,HLA-DRA
GOBP_ANTIGEN_PROCESSING_AND_PRESENTATION_OF_ENDOGENOUS_PEPTIDE_ANTIGEN	GOBP_ANTIGEN_PROCESSING_AND_PRESENTATION_OF_ENDOGENOUS_PEPTIDE_ANTIGEN	1.3e-07	3.4e-05	50	19	4	20000	B2M,HLA-A,HLA-B,HLA-DRA
WP_MIR5093P_ALTERATION_OF_YAP1ECM_AXIS	WP_MIR5093P_ALTERATION_OF_YAP1ECM_AXIS	1.3e-07	3.4e-05	50	19	4	20000	COL1A1,COL3A1,FN1,SPARC
GOCC_LYSOSOMAL_LUMEN	GOCC_LYSOSOMAL_LUMEN	1.5e-07	3.8e-05	50	97	6	20000	BGN,CD74,CTSB,CTSD,DCN,PSAP
REACTOME_CYTOKINE_SIGNALING_IN_IMMUNE_SYSTEM	REACTOME_CYTOKINE_SIGNALING_IN_IMMUNE_SYSTEM	1.5e-07	3.8e-05	50	719	12	20000	B2M,COL1A2,FLNA,FN1,HLA-A,HLA-B,HLA-DRA,IFITM3,TIMP1,UBA52,UBC,VIM
REACTOME_CHAPERONE_MEDIATED_AUTOPHAGY	REACTOME_CHAPERONE_MEDIATED_AUTOPHAGY	2.4e-07	6.1e-05	50	22	4	20000	EEF1A1,UBA52,UBC,VIM
GOBP_ANTIGEN_PROCESSING_AND_PRESENTATION	GOBP_ANTIGEN_PROCESSING_AND_PRESENTATION	2.7e-07	6.5e-05	50	107	6	20000	B2M,CD74,CTSD,HLA-A,HLA-B,HLA-DRA
GOBP_CELL_ACTIVATION	GOBP_CELL_ACTIVATION	2.9e-07	7.1e-05	50	1095	14	20000	ACTB,ACTG1,APOE,B2M,CD74,COL3A1,FLNA,FN1,HLA-A,HLA-DRA,IGKC,LGALS1,MYL9,TIMP1
GOBP_TISSUE_DEVELOPMENT	GOBP_TISSUE_DEVELOPMENT	3.8e-07	9.1e-05	50	1916	18	20000	ACTB,ACTG1,BGN,C3,COL1A1,COL1A2,COL3A1,CTSB,FLNA,FN1,MGP,MYL6,PFN1,PSAP,TAGLN,TIMP1,TPT1,VIM
GOBP_REGULATION_OF_CELLULAR_COMPONENT_MOVEMENT	GOBP_REGULATION_OF_CELLULAR_COMPONENT_MOVEMENT	4e-07	9.2e-05	50	1122	14	20000	ACTG1,APOE,CD74,COL1A1,COL3A1,DCN,FLNA,FN1,MALAT1,PFN1,SPARC,TIMP1,TMSB10,TMSB4X
WP_IL18_SIGNALING_PATHWAY	WP_IL18_SIGNALING_PATHWAY	4.2e-07	9.5e-05	50	279	8	20000	B2M,COL1A1,COL1A2,COL3A1,EEF2,FN1,TIMP1,TMSB4X
REACTOME_ASSEMBLY_OF_COLLAGEN_FIBRILS_AND_OTHER_MULTIMERIC_STRUCTURES	REACTOME_ASSEMBLY_OF_COLLAGEN_FIBRILS_AND_OTHER_MULTIMERIC_STRUCTURES	4.3e-07	9.5e-05	50	61	5	20000	COL1A1,COL1A2,COL3A1,COL6A2,CTSB
GOCC_ER_TO_GOLGI_TRANSPORT_VESICLE_MEMBRANE	GOCC_ER_TO_GOLGI_TRANSPORT_VESICLE_MEMBRANE	4.6e-07	1e-04	50	62	5	20000	B2M,CD74,HLA-A,HLA-B,HLA-DRA
REACTOME_IMMUNOREGULATORY_INTERACTIONS_BETWEEN_A_LYMPHOID_AND_A_NON_LYMPHOID_CELL	REACTOME_IMMUNOREGULATORY_INTERACTIONS_BETWEEN_A_LYMPHOID_AND_A_NON_LYMPHOID_CELL	4.6e-07	1e-04	50	191	7	20000	B2M,C3,COL1A1,COL1A2,COL3A1,HLA-A,HLA-B
REACTOME_MODULATION_BY_MTB_OF_HOST_IMMUNE_SYSTEM	REACTOME_MODULATION_BY_MTB_OF_HOST_IMMUNE_SYSTEM	5.1e-07	0.00011	50	7	3	20000	B2M,UBA52,UBC
REACTOME_SYNDECAN_INTERACTIONS	REACTOME_SYNDECAN_INTERACTIONS	5.8e-07	0.00012	50	27	4	20000	COL1A1,COL1A2,COL3A1,FN1
HALLMARK_MYOGENESIS	HALLMARK_MYOGENESIS	6.2e-07	0.00013	50	200	7	20000	AEBP1,COL1A1,COL3A1,COL6A2,IGFBP7,SPARC,TAGLN
PID_INTEGRIN1_PATHWAY	PID_INTEGRIN1_PATHWAY	6.3e-07	0.00013	50	66	5	20000	COL1A1,COL1A2,COL3A1,COL6A2,FN1
GOCC_FICOLIN_1_RICH_GRANULE_LUMEN	GOCC_FICOLIN_1_RICH_GRANULE_LUMEN	6.4e-07	0.00013	50	124	6	20000	CST3,CTSB,CTSD,EEF1A1,EEF2,FTH1
GOCC_ENDOPLASMIC_RETICULUM	GOCC_ENDOPLASMIC_RETICULUM	6.9e-07	0.00014	50	1993	18	20000	APOE,B2M,C3,CD74,COL1A1,COL1A2,COL3A1,COL6A2,CST3,FN1,HLA-A,HLA-B,HLA-DRA,IGFBP7,LGALS1,TIMP1,UBA52,UBC
GOCC_LUMENAL_SIDE_OF_ENDOPLASMIC_RETICULUM_MEMBRANE	GOCC_LUMENAL_SIDE_OF_ENDOPLASMIC_RETICULUM_MEMBRANE	7.8e-07	0.00015	50	29	4	20000	CD74,HLA-A,HLA-B,HLA-DRA
GOBP_PLATELET_AGGREGATION	GOBP_PLATELET_AGGREGATION	8.5e-07	0.00016	50	70	5	20000	ACTB,ACTG1,FLNA,FN1,MYL9
KEGG_VIRAL_MYOCARDITIS	KEGG_VIRAL_MYOCARDITIS	8.5e-07	0.00016	50	70	5	20000	ACTB,ACTG1,HLA-A,HLA-B,HLA-DRA
GOBP_ANTIGEN_PROCESSING_AND_PRESENTATION_OF_EXOGENOUS_PEPTIDE_ANTIGEN_VIA_MHC_CLASS_II	GOBP_ANTIGEN_PROCESSING_AND_PRESENTATION_OF_EXOGENOUS_PEPTIDE_ANTIGEN_VIA_MHC_CLASS_II	9e-07	0.00016	50	30	4	20000	B2M,CD74,CTSD,HLA-DRA
GOBP_POSITIVE_REGULATION_OF_T_CELL_MEDIATED_CYTOTOXICITY	GOBP_POSITIVE_REGULATION_OF_T_CELL_MEDIATED_CYTOTOXICITY	9e-07	0.00016	50	30	4	20000	B2M,HLA-A,HLA-B,HLA-DRA
REACTOME_MET_ACTIVATES_PTK2_SIGNALING	REACTOME_MET_ACTIVATES_PTK2_SIGNALING	9e-07	0.00016	50	30	4	20000	COL1A1,COL1A2,COL3A1,FN1
GOBP_WOUND_HEALING	GOBP_WOUND_HEALING	1.1e-06	0.00019	50	431	9	20000	ACTB,ACTG1,APOE,COL1A1,COL3A1,FLNA,FN1,MYL9,TIMP1
PID_AVB3_INTEGRIN_PATHWAY	PID_AVB3_INTEGRIN_PATHWAY	1.1e-06	2e-04	50	74	5	20000	COL1A1,COL1A2,COL3A1,COL6A2,FN1
WP_NETWORK_MAP_OF_SARSCOV2_SIGNALING_PATHWAY	WP_NETWORK_MAP_OF_SARSCOV2_SIGNALING_PATHWAY	1.2e-06	0.00021	50	221	7	20000	ACTB,ACTG1,CTSB,CTSD,FN1,HLA-DRA,IFITM3
REACTOME_VESICLE_MEDIATED_TRANSPORT	REACTOME_VESICLE_MEDIATED_TRANSPORT	1.3e-06	0.00023	50	724	11	20000	ACTB,ACTG1,APOE,COL1A1,COL1A2,COL3A1,FTH1,FTL,SPARC,UBA52,UBC
WP_INFLAMMATORY_RESPONSE_PATHWAY	WP_INFLAMMATORY_RESPONSE_PATHWAY	1.3e-06	0.00023	50	33	4	20000	COL1A1,COL1A2,COL3A1,FN1
REACTOME_NERVOUS_SYSTEM_DEVELOPMENT	REACTOME_NERVOUS_SYSTEM_DEVELOPMENT	1.4e-06	0.00024	50	580	10	20000	ACTB,ACTG1,COL3A1,COL6A2,FAU,MYL6,MYL9,PFN1,UBA52,UBC
GOBP_HEMOSTASIS	GOBP_HEMOSTASIS	1.5e-06	0.00025	50	228	7	20000	ACTB,ACTG1,APOE,COL3A1,FLNA,FN1,MYL9
GOCC_LUMENAL_SIDE_OF_MEMBRANE	GOCC_LUMENAL_SIDE_OF_MEMBRANE	1.7e-06	0.00028	50	35	4	20000	CD74,HLA-A,HLA-B,HLA-DRA
GOCC_MHC_CLASS_I_PROTEIN_COMPLEX	GOCC_MHC_CLASS_I_PROTEIN_COMPLEX	1.7e-06	0.00028	50	10	3	20000	B2M,HLA-A,HLA-B
GOBP_FIBROBLAST_PROLIFERATION	GOBP_FIBROBLAST_PROLIFERATION	1.8e-06	0.00028	50	81	5	20000	CD74,COL3A1,FN1,FTH1,S100A6
GOBP_ANTIGEN_PROCESSING_AND_PRESENTATION_OF_PEPTIDE_OR_POLYSACCHARIDE_ANTIGEN_VIA_MHC_CLASS_II	GOBP_ANTIGEN_PROCESSING_AND_PRESENTATION_OF_PEPTIDE_OR_POLYSACCHARIDE_ANTIGEN_VIA_MHC_CLASS_II	1.9e-06	3e-04	50	36	4	20000	B2M,CD74,CTSD,HLA-DRA
GOBP_PEPTIDE_CROSS_LINKING	GOBP_PEPTIDE_CROSS_LINKING	1.9e-06	3e-04	50	36	4	20000	BGN,COL3A1,DCN,FN1
KEGG_ECM_RECEPTOR_INTERACTION	KEGG_ECM_RECEPTOR_INTERACTION	2.1e-06	0.00033	50	84	5	20000	COL1A1,COL1A2,COL3A1,COL6A2,FN1
REACTOME_INTEGRIN_CELL_SURFACE_INTERACTIONS	REACTOME_INTEGRIN_CELL_SURFACE_INTERACTIONS	2.2e-06	0.00034	50	85	5	20000	COL1A1,COL1A2,COL3A1,COL6A2,FN1
GOMF_PLATELET_DERIVED_GROWTH_FACTOR_BINDING	GOMF_PLATELET_DERIVED_GROWTH_FACTOR_BINDING	2.4e-06	0.00036	50	11	3	20000	COL1A1,COL1A2,COL3A1
REACTOME_ENDOSOMAL_VACUOLAR_PATHWAY	REACTOME_ENDOSOMAL_VACUOLAR_PATHWAY	2.4e-06	0.00036	50	11	3	20000	B2M,HLA-A,HLA-B
GOBP_BIOLOGICAL_ADHESION	GOBP_BIOLOGICAL_ADHESION	2.6e-06	0.00038	50	1515	15	20000	ACTB,ACTG1,B2M,CD63,CD74,COL1A1,COL3A1,COL6A2,FLNA,FN1,HLA-A,HLA-DRA,IGFBP7,LGALS1,MYL9
WP_ALLOGRAFT_REJECTION	WP_ALLOGRAFT_REJECTION	2.8e-06	0.00041	50	89	5	20000	C3,HLA-A,HLA-B,HLA-DRA,VIM
GOBP_REGULATION_OF_T_CELL_MEDIATED_CYTOTOXICITY	GOBP_REGULATION_OF_T_CELL_MEDIATED_CYTOTOXICITY	3e-06	0.00043	50	40	4	20000	B2M,HLA-A,HLA-B,HLA-DRA
REACTOME_COLLAGEN_FORMATION	REACTOME_COLLAGEN_FORMATION	3e-06	0.00043	50	90	5	20000	COL1A1,COL1A2,COL3A1,COL6A2,CTSB
GOCC_FIBRILLAR_COLLAGEN_TRIMER	GOCC_FIBRILLAR_COLLAGEN_TRIMER	3.2e-06	0.00045	50	12	3	20000	COL1A1,COL1A2,COL3A1
REACTOME_GP1B_IX_V_ACTIVATION_SIGNALLING	REACTOME_GP1B_IX_V_ACTIVATION_SIGNALLING	3.2e-06	0.00045	50	12	3	20000	COL1A1,COL1A2,FLNA
GOBP_HOMOTYPIC_CELL_CELL_ADHESION	GOBP_HOMOTYPIC_CELL_CELL_ADHESION	3.3e-06	0.00045	50	92	5	20000	ACTB,ACTG1,FLNA,FN1,MYL9
GOMF_EXTRACELLULAR_MATRIX_STRUCTURAL_CONSTITUENT_CONFERRING_TENSILE_STRENGTH	GOMF_EXTRACELLULAR_MATRIX_STRUCTURAL_CONSTITUENT_CONFERRING_TENSILE_STRENGTH	3.3e-06	0.00045	50	41	4	20000	COL1A1,COL1A2,COL3A1,COL6A2
REACTOME_MET_PROMOTES_CELL_MOTILITY	REACTOME_MET_PROMOTES_CELL_MOTILITY	3.3e-06	0.00045	50	41	4	20000	COL1A1,COL1A2,COL3A1,FN1
GOCC_COPII_COATED_ER_TO_GOLGI_TRANSPORT_VESICLE	GOCC_COPII_COATED_ER_TO_GOLGI_TRANSPORT_VESICLE	3.7e-06	5e-04	50	94	5	20000	B2M,CD74,HLA-A,HLA-B,HLA-DRA
WP_MIRNA_TARGETS_IN_ECM_AND_MEMBRANE_RECEPTORS	WP_MIRNA_TARGETS_IN_ECM_AND_MEMBRANE_RECEPTORS	4e-06	0.00053	50	43	4	20000	COL1A2,COL3A1,COL6A2,FN1
WP_MAMMARY_GLAND_DEVELOPMENT_PATHWAY_PUBERTY_STAGE_2_OF_4	WP_MAMMARY_GLAND_DEVELOPMENT_PATHWAY_PUBERTY_STAGE_2_OF_4	4.1e-06	0.00054	50	13	3	20000	FN1,TIMP1,VIM
NABA_COLLAGENS	NABA_COLLAGENS	4.4e-06	0.00056	50	44	4	20000	COL1A1,COL1A2,COL3A1,COL6A2
REACTOME_COLLAGEN_CHAIN_TRIMERIZATION	REACTOME_COLLAGEN_CHAIN_TRIMERIZATION	4.4e-06	0.00056	50	44	4	20000	COL1A1,COL1A2,COL3A1,COL6A2
GOCC_COATED_VESICLE_MEMBRANE	GOCC_COATED_VESICLE_MEMBRANE	4.9e-06	0.00062	50	176	6	20000	APOE,B2M,CD74,HLA-A,HLA-B,HLA-DRA
GOCC_VESICLE_MEMBRANE	GOCC_VESICLE_MEMBRANE	4.9e-06	0.00062	50	1189	13	20000	APOE,B2M,CD63,CD74,CTSD,HLA-A,HLA-B,HLA-DRA,IFITM3,PSAP,SPARC,UBA52,UBC
PID_SYNDECAN_1_PATHWAY	PID_SYNDECAN_1_PATHWAY	5.2e-06	0.00065	50	46	4	20000	COL1A1,COL1A2,COL3A1,COL6A2
GOBP_COLLAGEN_METABOLIC_PROCESS	GOBP_COLLAGEN_METABOLIC_PROCESS	5.3e-06	0.00065	50	101	5	20000	COL1A1,COL1A2,CST3,CTSB,VIM
GOCC_ENDOSOME_MEMBRANE	GOCC_ENDOSOME_MEMBRANE	5.3e-06	0.00065	50	525	9	20000	B2M,CD63,CTSD,HLA-A,HLA-B,HLA-DRA,IFITM3,UBA52,UBC
GOCC_FICOLIN_1_RICH_GRANULE	GOCC_FICOLIN_1_RICH_GRANULE	6.5e-06	8e-04	50	185	6	20000	CST3,CTSB,CTSD,EEF1A1,EEF2,FTH1
REACTOME_ANTIGEN_PROCESSING_CROSS_PRESENTATION	REACTOME_ANTIGEN_PROCESSING_CROSS_PRESENTATION	6.7e-06	0.00081	50	106	5	20000	B2M,HLA-A,HLA-B,UBA52,UBC
GOBP_BIOLOGICAL_PROCESS_INVOLVED_IN_SYMBIOTIC_INTERACTION	GOBP_BIOLOGICAL_PROCESS_INVOLVED_IN_SYMBIOTIC_INTERACTION	6.9e-06	0.00082	50	287	7	20000	APOE,CD74,CTSB,FN1,GAPDH,IFITM3,LGALS1
GOBP_CELL_KILLING	GOBP_CELL_KILLING	7e-06	0.00083	50	187	6	20000	B2M,C3,GAPDH,HLA-A,HLA-B,HLA-DRA
GOBP_BIOLOGICAL_PROCESS_INVOLVED_IN_INTERSPECIES_INTERACTION_BETWEEN_ORGANISMS	GOBP_BIOLOGICAL_PROCESS_INVOLVED_IN_INTERSPECIES_INTERACTION_BETWEEN_ORGANISMS	7.3e-06	0.00085	50	1649	15	20000	ACTG1,APOE,B2M,C3,CD74,CTSB,FN1,GAPDH,HLA-A,HLA-B,IFITM3,IGKC,LGALS1,TPT1,VIM
GOBP_T_CELL_MEDIATED_CYTOTOXICITY	GOBP_T_CELL_MEDIATED_CYTOTOXICITY	7.3e-06	0.00085	50	50	4	20000	B2M,HLA-A,HLA-B,HLA-DRA
REACTOME_AMYLOID_FIBER_FORMATION	REACTOME_AMYLOID_FIBER_FORMATION	7.3e-06	0.00085	50	108	5	20000	APOE,B2M,CST3,UBA52,UBC
GOBP_INTEGRIN_MEDIATED_SIGNALING_PATHWAY	GOBP_INTEGRIN_MEDIATED_SIGNALING_PATHWAY	7.6e-06	0.00088	50	109	5	20000	CD63,COL3A1,FLNA,FN1,TIMP1
GOBP_REGULATION_OF_INTEGRIN_MEDIATED_SIGNALING_PATHWAY	GOBP_REGULATION_OF_INTEGRIN_MEDIATED_SIGNALING_PATHWAY	8e-06	0.00092	50	16	3	20000	CD63,FLNA,TIMP1
GOBP_RESPONSE_TO_WOUNDING	GOBP_RESPONSE_TO_WOUNDING	9.1e-06	0.001	50	561	9	20000	ACTB,ACTG1,APOE,COL1A1,COL3A1,FLNA,FN1,MYL9,TIMP1
GOCC_MHC_CLASS_II_PROTEIN_COMPLEX	GOCC_MHC_CLASS_II_PROTEIN_COMPLEX	9.8e-06	0.0011	50	17	3	20000	B2M,CD74,HLA-DRA
GOBP_POSITIVE_REGULATION_OF_ADAPTIVE_IMMUNE_RESPONSE	GOBP_POSITIVE_REGULATION_OF_ADAPTIVE_IMMUNE_RESPONSE	9.9e-06	0.0011	50	115	5	20000	B2M,C3,HLA-A,HLA-B,HLA-DRA
GOBP_LOCOMOTION	GOBP_LOCOMOTION	1e-05	0.0011	50	1921	16	20000	ACTB,ACTG1,APOE,CD63,CD74,COL1A1,COL3A1,DCN,FLNA,FN1,MALAT1,PFN1,SPARC,TIMP1,TMSB10,TMSB4X
HALLMARK_ALLOGRAFT_REJECTION	HALLMARK_ALLOGRAFT_REJECTION	1e-05	0.0011	50	200	6	20000	B2M,CD74,FLNA,HLA-A,HLA-DRA,TIMP1
HALLMARK_COMPLEMENT	HALLMARK_COMPLEMENT	1e-05	0.0011	50	200	6	20000	C3,CTSB,CTSD,FN1,PFN1,TIMP1
GOBP_POSITIVE_REGULATION_OF_LYMPHOCYTE_MEDIATED_IMMUNITY	GOBP_POSITIVE_REGULATION_OF_LYMPHOCYTE_MEDIATED_IMMUNITY	1.1e-05	0.0011	50	117	5	20000	B2M,C3,HLA-A,HLA-B,HLA-DRA
GOCC_TERTIARY_GRANULE_LUMEN	GOCC_TERTIARY_GRANULE_LUMEN	1.1e-05	0.0011	50	55	4	20000	B2M,CST3,CTSD,FTH1
GOMF_EXTRACELLULAR_MATRIX_BINDING	GOMF_EXTRACELLULAR_MATRIX_BINDING	1.1e-05	0.0011	50	55	4	20000	BGN,DCN,LGALS1,SPARC
REACTOME_CELL_EXTRACELLULAR_MATRIX_INTERACTIONS	REACTOME_CELL_EXTRACELLULAR_MATRIX_INTERACTIONS	1.2e-05	0.0012	50	18	3	20000	ACTB,ACTG1,FLNA
WP_VEGFAVEGFR2_SIGNALING_PATHWAY	WP_VEGFAVEGFR2_SIGNALING_PATHWAY	1.2e-05	0.0012	50	438	8	20000	ACTG1,FN1,GAPDH,IGFBP7,PFN1,PTMA,TMSB10,TMSB4X
REACTOME_IRON_UPTAKE_AND_TRANSPORT	REACTOME_IRON_UPTAKE_AND_TRANSPORT	1.3e-05	0.0014	50	58	4	20000	FTH1,FTL,UBA52,UBC
REACTOME_SIGNALING_BY_ERBB4	REACTOME_SIGNALING_BY_ERBB4	1.3e-05	0.0014	50	58	4	20000	APOE,SPARC,UBA52,UBC
GOBP_DEFENSE_RESPONSE	GOBP_DEFENSE_RESPONSE	1.4e-05	0.0014	50	1739	15	20000	ACTG1,APOE,C3,CD74,CST3,FN1,GAPDH,HLA-A,HLA-B,IFITM3,IGKC,LGALS1,TIMP1,TMSB4X,VIM
GOBP_POSITIVE_REGULATION_OF_T_CELL_MEDIATED_IMMUNITY	GOBP_POSITIVE_REGULATION_OF_T_CELL_MEDIATED_IMMUNITY	1.4e-05	0.0014	50	59	4	20000	B2M,HLA-A,HLA-B,HLA-DRA
REACTOME_NON_INTEGRIN_MEMBRANE_ECM_INTERACTIONS	REACTOME_NON_INTEGRIN_MEMBRANE_ECM_INTERACTIONS	1.4e-05	0.0014	50	59	4	20000	COL1A1,COL1A2,COL3A1,FN1
GOCC_CELL_SURFACE	GOCC_CELL_SURFACE	1.5e-05	0.0015	50	932	11	20000	B2M,BGN,C3,CD63,CD74,CTSB,HLA-A,HLA-B,HLA-DRA,IGKC,SPARC
GOCC_VACUOLAR_MEMBRANE	GOCC_VACUOLAR_MEMBRANE	1.5e-05	0.0015	50	452	8	20000	CD63,CD74,CTSD,EEF1A1,HLA-DRA,IFITM3,PSAP,UBA52
GOMF_IDENTICAL_PROTEIN_BINDING	GOMF_IDENTICAL_PROTEIN_BINDING	1.5e-05	0.0014	50	1977	16	20000	ACTB,ACTG1,APOE,B2M,CD74,COL1A1,COL1A2,CST3,FLNA,FN1,FTH1,FTL,GAPDH,PSAP,S100A6,VIM
KEGG_REGULATION_OF_ACTIN_CYTOSKELETON	KEGG_REGULATION_OF_ACTIN_CYTOSKELETON	1.5e-05	0.0014	50	213	6	20000	ACTB,ACTG1,FN1,MYL9,PFN1,TMSB4X
GOBP_COLLAGEN_FIBRIL_ORGANIZATION	GOBP_COLLAGEN_FIBRIL_ORGANIZATION	1.7e-05	0.0017	50	62	4	20000	AEBP1,COL1A1,COL1A2,COL3A1
GOBP_MAINTENANCE_OF_LOCATION	GOBP_MAINTENANCE_OF_LOCATION	1.7e-05	0.0016	50	330	7	20000	APOE,C3,FLNA,FTH1,FTL,TMSB10,TMSB4X
GOBP_CELL_MIGRATION	GOBP_CELL_MIGRATION	1.8e-05	0.0017	50	1556	14	20000	ACTG1,APOE,CD63,CD74,COL1A1,COL3A1,DCN,FLNA,FN1,PFN1,SPARC,TIMP1,TMSB10,TMSB4X
REACTOME_RHO_GTPASES_ACTIVATE_PAKS	REACTOME_RHO_GTPASES_ACTIVATE_PAKS	1.9e-05	0.0018	50	21	3	20000	FLNA,MYL6,MYL9
GOBP_POSITIVE_REGULATION_OF_CELL_KILLING	GOBP_POSITIVE_REGULATION_OF_CELL_KILLING	2.1e-05	0.002	50	65	4	20000	B2M,HLA-A,HLA-B,HLA-DRA
GOCC_COMPLEX_OF_COLLAGEN_TRIMERS	GOCC_COMPLEX_OF_COLLAGEN_TRIMERS	2.2e-05	0.002	50	22	3	20000	COL1A1,COL1A2,COL3A1
GOCC_PHAGOCYTIC_VESICLE	GOCC_PHAGOCYTIC_VESICLE	2.4e-05	0.0022	50	138	5	20000	ACTG1,B2M,HLA-A,HLA-B,VIM
GOCC_PLATELET_ALPHA_GRANULE_LUMEN	GOCC_PLATELET_ALPHA_GRANULE_LUMEN	2.4e-05	0.0022	50	67	4	20000	FN1,SPARC,TIMP1,TMSB4X
HALLMARK_COAGULATION	HALLMARK_COAGULATION	2.4e-05	0.0022	50	138	5	20000	C3,CTSB,FN1,SPARC,TIMP1
REACTOME_COLLAGEN_BIOSYNTHESIS_AND_MODIFYING_ENZYMES	REACTOME_COLLAGEN_BIOSYNTHESIS_AND_MODIFYING_ENZYMES	2.4e-05	0.0022	50	67	4	20000	COL1A1,COL1A2,COL3A1,COL6A2
GOBP_POSITIVE_REGULATION_OF_LEUKOCYTE_MEDIATED_IMMUNITY	GOBP_POSITIVE_REGULATION_OF_LEUKOCYTE_MEDIATED_IMMUNITY	2.5e-05	0.0022	50	139	5	20000	B2M,C3,HLA-A,HLA-B,HLA-DRA
GOBP_RESPONSE_TO_INTERFERON_GAMMA	GOBP_RESPONSE_TO_INTERFERON_GAMMA	2.5e-05	0.0022	50	139	5	20000	ACTG1,CD74,GAPDH,IFITM3,VIM
GOBP_LYMPHOCYTE_MEDIATED_IMMUNITY	GOBP_LYMPHOCYTE_MEDIATED_IMMUNITY	2.8e-05	0.0025	50	357	7	20000	B2M,C3,CD74,HLA-A,HLA-B,HLA-DRA,IGKC
GOBP_VASCULATURE_DEVELOPMENT	GOBP_VASCULATURE_DEVELOPMENT	2.9e-05	0.0026	50	819	10	20000	ACTG1,APOE,C3,COL1A1,COL1A2,COL3A1,DCN,FLNA,FN1,SPARC
GOBP_ADAPTIVE_IMMUNE_RESPONSE_BASED_ON_SOMATIC_RECOMBINATION_OF_IMMUNE_RECEPTORS_BUILT_FROM_IMMUNOGLOBULIN_SUPERFAMILY_DOMAINS	GOBP_ADAPTIVE_IMMUNE_RESPONSE_BASED_ON_SOMATIC_RECOMBINATION_OF_IMMUNE_RECEPTORS_BUILT_FROM_IMMUNOGLOBULIN_SUPERFAMILY_DOMAINS	3.1e-05	0.0027	50	363	7	20000	B2M,C3,CD74,HLA-A,HLA-B,HLA-DRA,IGKC
GOCC_SIDE_OF_MEMBRANE	GOCC_SIDE_OF_MEMBRANE	3.3e-05	0.0028	50	660	9	20000	B2M,CD74,CTSB,EEF1A1,HLA-A,HLA-B,HLA-DRA,IGKC,S100A6
PID_LYMPH_ANGIOGENESIS_PATHWAY	PID_LYMPH_ANGIOGENESIS_PATHWAY	3.3e-05	0.0028	50	25	3	20000	COL1A1,COL1A2,FN1
REACTOME_ANTIGEN_PRESENTATION_FOLDING_ASSEMBLY_AND_PEPTIDE_LOADING_OF_CLASS_I_MHC	REACTOME_ANTIGEN_PRESENTATION_FOLDING_ASSEMBLY_AND_PEPTIDE_LOADING_OF_CLASS_I_MHC	3.3e-05	0.0028	50	25	3	20000	B2M,HLA-A,HLA-B
GOBP_IMMUNE_RESPONSE	GOBP_IMMUNE_RESPONSE	3.6e-05	0.003	50	1882	15	20000	ACTG1,APOE,B2M,C3,CD74,COL3A1,FTH1,GAPDH,HLA-A,HLA-B,HLA-DRA,IFITM3,IGKC,LGALS1,VIM
GOBP_POSITIVE_REGULATION_OF_IMMUNE_EFFECTOR_PROCESS	GOBP_POSITIVE_REGULATION_OF_IMMUNE_EFFECTOR_PROCESS	3.6e-05	0.003	50	250	6	20000	B2M,C3,CD74,HLA-A,HLA-B,HLA-DRA
REACTOME_POST_TRANSLATIONAL_PROTEIN_MODIFICATION	REACTOME_POST_TRANSLATIONAL_PROTEIN_MODIFICATION	3.6e-05	0.003	50	1434	13	20000	ACTB,APOE,C3,CST3,EEF1A1,EEF2,FN1,HLA-A,IGFBP7,LGALS1,TIMP1,UBA52,UBC
WP_REGULATION_OF_ACTIN_CYTOSKELETON	WP_REGULATION_OF_ACTIN_CYTOSKELETON	3.6e-05	0.003	50	150	5	20000	ACTB,ACTG1,FN1,PFN1,TMSB4X
GOBP_REGULATION_OF_SUPRAMOLECULAR_FIBER_ORGANIZATION	GOBP_REGULATION_OF_SUPRAMOLECULAR_FIBER_ORGANIZATION	3.8e-05	0.0032	50	374	7	20000	ACTG1,AEBP1,APOE,FLNA,PFN1,TMSB10,TMSB4X
GOMF_MHC_CLASS_II_PROTEIN_COMPLEX_BINDING	GOMF_MHC_CLASS_II_PROTEIN_COMPLEX_BINDING	4.1e-05	0.0034	50	27	3	20000	B2M,CD74,HLA-DRA
REACTOME_INFECTION_WITH_MYCOBACTERIUM_TUBERCULOSIS	REACTOME_INFECTION_WITH_MYCOBACTERIUM_TUBERCULOSIS	4.1e-05	0.0034	50	27	3	20000	B2M,UBA52,UBC
GOBP_REGULATION_OF_BODY_FLUID_LEVELS	GOBP_REGULATION_OF_BODY_FLUID_LEVELS	4.5e-05	0.0037	50	385	7	20000	ACTB,ACTG1,APOE,COL3A1,FLNA,FN1,MYL9
GOMF_ACTIN_MONOMER_BINDING	GOMF_ACTIN_MONOMER_BINDING	4.6e-05	0.0038	50	28	3	20000	PFN1,TMSB10,TMSB4X
GOBP_RETINA_HOMEOSTASIS	GOBP_RETINA_HOMEOSTASIS	4.8e-05	0.0038	50	80	4	20000	ACTB,ACTG1,B2M,IGKC
GOBP_INNATE_IMMUNE_RESPONSE	GOBP_INNATE_IMMUNE_RESPONSE	5e-05	0.004	50	872	10	20000	ACTG1,APOE,C3,CD74,GAPDH,HLA-A,HLA-B,IFITM3,IGKC,VIM
GOBP_ANTIGEN_PROCESSING_AND_PRESENTATION_OF_PEPTIDE_ANTIGEN_VIA_MHC_CLASS_I	GOBP_ANTIGEN_PROCESSING_AND_PRESENTATION_OF_PEPTIDE_ANTIGEN_VIA_MHC_CLASS_I	5.1e-05	0.0041	50	29	3	20000	B2M,HLA-A,HLA-B
GOBP_REGULATION_OF_LEUKOCYTE_MEDIATED_CYTOTOXICITY	GOBP_REGULATION_OF_LEUKOCYTE_MEDIATED_CYTOTOXICITY	6e-05	0.0048	50	85	4	20000	B2M,HLA-A,HLA-B,HLA-DRA
GOCC_DENSE_BODY	GOCC_DENSE_BODY	6.1e-05	0.0048	50	5	2	20000	ACTB,ACTG1
GOMF_STRUCTURAL_CONSTITUENT_OF_POSTSYNAPTIC_ACTIN_CYTOSKELETON	GOMF_STRUCTURAL_CONSTITUENT_OF_POSTSYNAPTIC_ACTIN_CYTOSKELETON	6.1e-05	0.0048	50	5	2	20000	ACTB,ACTG1
GOCC_COLLAGEN_TRIMER	GOCC_COLLAGEN_TRIMER	6.3e-05	0.0049	50	86	4	20000	COL1A1,COL1A2,COL3A1,COL6A2
GOMF_AMIDE_BINDING	GOMF_AMIDE_BINDING	6.6e-05	0.0052	50	409	7	20000	APOE,CD74,CST3,HLA-A,HLA-B,HLA-DRA,PSAP
GOCC_INTRINSIC_COMPONENT_OF_ENDOPLASMIC_RETICULUM_MEMBRANE	GOCC_INTRINSIC_COMPONENT_OF_ENDOPLASMIC_RETICULUM_MEMBRANE	6.7e-05	0.0052	50	171	5	20000	B2M,CD74,HLA-A,HLA-B,HLA-DRA
GOBP_REGULATION_OF_T_CELL_MEDIATED_IMMUNITY	GOBP_REGULATION_OF_T_CELL_MEDIATED_IMMUNITY	6.9e-05	0.0053	50	88	4	20000	B2M,HLA-A,HLA-B,HLA-DRA
GOCC_EARLY_ENDOSOME_MEMBRANE	GOCC_EARLY_ENDOSOME_MEMBRANE	7.1e-05	0.0054	50	173	5	20000	B2M,HLA-A,HLA-B,HLA-DRA,IFITM3
GOCC_LATE_ENDOSOME	GOCC_LATE_ENDOSOME	7.2e-05	0.0054	50	283	6	20000	CD63,CD74,HLA-DRA,IFITM3,PSAP,TPT1
GOBP_REGULATION_OF_LYMPHOCYTE_MEDIATED_IMMUNITY	GOBP_REGULATION_OF_LYMPHOCYTE_MEDIATED_IMMUNITY	7.5e-05	0.0056	50	175	5	20000	B2M,C3,HLA-A,HLA-B,HLA-DRA
GOCC_PLATELET_ALPHA_GRANULE	GOCC_PLATELET_ALPHA_GRANULE	7.9e-05	0.0059	50	91	4	20000	FN1,SPARC,TIMP1,TMSB4X
GOBP_CELL_CELL_ADHESION	GOBP_CELL_CELL_ADHESION	8e-05	0.006	50	924	10	20000	ACTB,ACTG1,B2M,CD74,FLNA,FN1,HLA-A,HLA-DRA,LGALS1,MYL9
REACTOME_EPH_EPHRIN_SIGNALING	REACTOME_EPH_EPHRIN_SIGNALING	8.2e-05	0.0061	50	92	4	20000	ACTB,ACTG1,MYL6,MYL9
REACTOME_LATE_ENDOSOMAL_MICROAUTOPHAGY	REACTOME_LATE_ENDOSOMAL_MICROAUTOPHAGY	8.3e-05	0.0061	50	34	3	20000	UBA52,UBC,VIM
GOCC_COATED_VESICLE	GOCC_COATED_VESICLE	8.5e-05	0.0063	50	292	6	20000	APOE,B2M,CD74,HLA-A,HLA-B,HLA-DRA
REACTOME_INTERFERON_GAMMA_SIGNALING	REACTOME_INTERFERON_GAMMA_SIGNALING	8.6e-05	0.0063	50	93	4	20000	B2M,HLA-A,HLA-B,HLA-DRA
REACTOME_EUKARYOTIC_TRANSLATION_ELONGATION	REACTOME_EUKARYOTIC_TRANSLATION_ELONGATION	8.9e-05	0.0065	50	94	4	20000	EEF1A1,EEF2,FAU,UBA52
GOBP_PEPTIDE_CROSS_LINKING_VIA_CHONDROITIN_4_SULFATE_GLYCOSAMINOGLYCAN	GOBP_PEPTIDE_CROSS_LINKING_VIA_CHONDROITIN_4_SULFATE_GLYCOSAMINOGLYCAN	9.1e-05	0.0065	50	6	2	20000	BGN,DCN
GOBP_PROTECTION_FROM_NATURAL_KILLER_CELL_MEDIATED_CYTOTOXICITY	GOBP_PROTECTION_FROM_NATURAL_KILLER_CELL_MEDIATED_CYTOTOXICITY	9.1e-05	0.0065	50	6	2	20000	HLA-A,HLA-B
BIOCARTA_SLRP_PATHWAY	BIOCARTA_SLRP_PATHWAY	9.1e-05	0.0065	50	6	2	20000	BGN,DCN
SIG_REGULATION_OF_THE_ACTIN_CYTOSKELETON_BY_RHO_GTPASES	SIG_REGULATION_OF_THE_ACTIN_CYTOSKELETON_BY_RHO_GTPASES	9.1e-05	0.0065	50	35	3	20000	ACTG1,FLNA,PFN1
GOBP_REGULATION_OF_CELL_ADHESION	GOBP_REGULATION_OF_CELL_ADHESION	9.9e-05	0.007	50	762	9	20000	ACTG1,B2M,CD74,COL1A1,FLNA,FN1,HLA-A,HLA-DRA,LGALS1
GOMF_MHC_PROTEIN_COMPLEX_BINDING	GOMF_MHC_PROTEIN_COMPLEX_BINDING	9.9e-05	0.007	50	36	3	20000	B2M,CD74,HLA-DRA
GOMF_PROTEOGLYCAN_BINDING	GOMF_PROTEOGLYCAN_BINDING	9.9e-05	0.007	50	36	3	20000	APOE,CTSB,FN1
GOBP_REGULATION_OF_ADAPTIVE_IMMUNE_RESPONSE	GOBP_REGULATION_OF_ADAPTIVE_IMMUNE_RESPONSE	1e-04	0.0072	50	188	5	20000	B2M,C3,HLA-A,HLA-B,HLA-DRA
GOBP_REGULATION_OF_RESPONSE_TO_STRESS	GOBP_REGULATION_OF_RESPONSE_TO_STRESS	1e-04	0.0072	50	1364	12	20000	ACTB,ACTG1,APOE,B2M,C3,CD74,FLNA,HLA-A,HLA-B,LGALS1,TMSB4X,TPT1
GOBP_POSITIVE_REGULATION_OF_CELL_ADHESION	GOBP_POSITIVE_REGULATION_OF_CELL_ADHESION	0.00011	0.0077	50	446	7	20000	B2M,CD74,FLNA,FN1,HLA-A,HLA-DRA,LGALS1
GOBP_POSITIVE_REGULATION_OF_ENDOCYTOSIS	GOBP_POSITIVE_REGULATION_OF_ENDOCYTOSIS	0.00011	0.0072	50	98	4	20000	APOE,B2M,C3,CD63
GOBP_POSITIVE_REGULATION_OF_LOCOMOTION	GOBP_POSITIVE_REGULATION_OF_LOCOMOTION	0.00011	0.0073	50	598	8	20000	ACTG1,CD74,COL1A1,FN1,MALAT1,PFN1,SPARC,TMSB4X
GOCC_ENDOSOME_LUMEN	GOCC_ENDOSOME_LUMEN	0.00011	0.0073	50	37	3	20000	B2M,CD63,CTSB
KEGG_ALLOGRAFT_REJECTION	KEGG_ALLOGRAFT_REJECTION	0.00011	0.0073	50	37	3	20000	HLA-A,HLA-B,HLA-DRA
PID_FRA_PATHWAY	PID_FRA_PATHWAY	0.00011	0.0073	50	37	3	20000	COL1A2,DCN,MGP
GOBP_CARTILAGE_DEVELOPMENT	GOBP_CARTILAGE_DEVELOPMENT	0.00012	0.008	50	194	5	20000	BGN,COL1A1,COL3A1,MGP,TIMP1
GOBP_LEUKOCYTE_MEDIATED_IMMUNITY	GOBP_LEUKOCYTE_MEDIATED_IMMUNITY	0.00012	0.0081	50	451	7	20000	B2M,C3,CD74,HLA-A,HLA-B,HLA-DRA,IGKC
REACTOME_DNA_DAMAGE_RECOGNITION_IN_GG_NER	REACTOME_DNA_DAMAGE_RECOGNITION_IN_GG_NER	0.00012	0.0078	50	38	3	20000	ACTB,UBA52,UBC
WP_STRIATED_MUSCLE_CONTRACTION_PATHWAY	WP_STRIATED_MUSCLE_CONTRACTION_PATHWAY	0.00012	0.0078	50	38	3	20000	ACTG1,MYL9,VIM
GOBP_POSITIVE_REGULATION_OF_INTEGRIN_MEDIATED_SIGNALING_PATHWAY	GOBP_POSITIVE_REGULATION_OF_INTEGRIN_MEDIATED_SIGNALING_PATHWAY	0.00013	0.0081	50	7	2	20000	CD63,FLNA
GOBP_REGULATION_OF_CELL_KILLING	GOBP_REGULATION_OF_CELL_KILLING	0.00013	0.0081	50	103	4	20000	B2M,HLA-A,HLA-B,HLA-DRA
GOBP_REGULATION_OF_PEPTIDASE_ACTIVITY	GOBP_REGULATION_OF_PEPTIDASE_ACTIVITY	0.00013	0.0084	50	457	7	20000	C3,CST3,CTSB,CTSD,FN1,GAPDH,TIMP1
GOBP_SEQUESTERING_OF_IRON_ION	GOBP_SEQUESTERING_OF_IRON_ION	0.00013	0.0081	50	7	2	20000	FTH1,FTL
GOCC_POSTSYNAPTIC_CYTOSKELETON	GOCC_POSTSYNAPTIC_CYTOSKELETON	0.00013	0.0081	50	7	2	20000	ACTB,ACTG1
GOMF_PEPTIDE_ANTIGEN_BINDING	GOMF_PEPTIDE_ANTIGEN_BINDING	0.00013	0.0081	50	39	3	20000	HLA-A,HLA-B,HLA-DRA
NABA_ECM_GLYCOPROTEINS	NABA_ECM_GLYCOPROTEINS	0.00013	0.0081	50	196	5	20000	AEBP1,FN1,IGFBP7,MGP,SPARC
REACTOME_FLT3_SIGNALING_BY_CBL_MUTANTS	REACTOME_FLT3_SIGNALING_BY_CBL_MUTANTS	0.00013	0.0081	50	7	2	20000	UBA52,UBC
REACTOME_PLATELET_AGGREGATION_PLUG_FORMATION	REACTOME_PLATELET_AGGREGATION_PLUG_FORMATION	0.00013	0.0081	50	39	3	20000	COL1A1,COL1A2,FN1
GOMF_CYTOSKELETAL_PROTEIN_BINDING	GOMF_CYTOSKELETAL_PROTEIN_BINDING	0.00014	0.0086	50	986	10	20000	ACTB,APOE,FLNA,GAPDH,MYL9,PFN1,S100A6,TAGLN,TMSB10,TMSB4X
HALLMARK_INTERFERON_GAMMA_RESPONSE	HALLMARK_INTERFERON_GAMMA_RESPONSE	0.00014	0.0087	50	200	5	20000	B2M,CD74,HLA-A,HLA-B,IFITM3
REACTOME_MAP2K_AND_MAPK_ACTIVATION	REACTOME_MAP2K_AND_MAPK_ACTIVATION	0.00014	0.0085	50	40	3	20000	ACTB,ACTG1,FN1
KEGG_GRAFT_VERSUS_HOST_DISEASE	KEGG_GRAFT_VERSUS_HOST_DISEASE	0.00015	0.009	50	41	3	20000	HLA-A,HLA-B,HLA-DRA
REACTOME_RHO_GTPASE_EFFECTORS	REACTOME_RHO_GTPASE_EFFECTORS	0.00015	0.009	50	322	6	20000	ACTB,ACTG1,FLNA,MYL6,MYL9,PFN1
GOCC_TRANSPORT_VESICLE_MEMBRANE	GOCC_TRANSPORT_VESICLE_MEMBRANE	0.00016	0.0096	50	205	5	20000	B2M,CD74,HLA-A,HLA-B,HLA-DRA
GOMF_PEPTIDE_BINDING	GOMF_PEPTIDE_BINDING	0.00016	0.0097	50	327	6	20000	APOE,CD74,CST3,HLA-A,HLA-B,HLA-DRA
GOBP_ANTIGEN_PROCESSING_AND_PRESENTATION_OF_ENDOGENOUS_PEPTIDE_ANTIGEN_VIA_MHC_CLASS_I_VIA_ER_PATHWAY	GOBP_ANTIGEN_PROCESSING_AND_PRESENTATION_OF_ENDOGENOUS_PEPTIDE_ANTIGEN_VIA_MHC_CLASS_I_VIA_ER_PATHWAY	0.00017	0.0099	50	8	2	20000	HLA-A,HLA-B
GOBP_REGULATION_OF_VIRAL_ENTRY_INTO_HOST_CELL	GOBP_REGULATION_OF_VIRAL_ENTRY_INTO_HOST_CELL	0.00017	0.0099	50	43	3	20000	CD74,IFITM3,LGALS1
GOCC_MHC_CLASS_I_PEPTIDE_LOADING_COMPLEX	GOCC_MHC_CLASS_I_PEPTIDE_LOADING_COMPLEX	0.00017	0.0099	50	8	2	20000	B2M,HLA-A
GOMF_TAP_BINDING	GOMF_TAP_BINDING	0.00017	0.0099	50	8	2	20000	HLA-A,HLA-B
KEGG_TYPE_I_DIABETES_MELLITUS	KEGG_TYPE_I_DIABETES_MELLITUS	0.00017	0.0099	50	43	3	20000	HLA-A,HLA-B,HLA-DRA
PID_INTEGRIN3_PATHWAY	PID_INTEGRIN3_PATHWAY	0.00017	0.0099	50	43	3	20000	COL1A1,COL1A2,FN1
REACTOME_DEFECTIVE_CHST14_CAUSES_EDS_MUSCULOCONTRACTURAL_TYPE	REACTOME_DEFECTIVE_CHST14_CAUSES_EDS_MUSCULOCONTRACTURAL_TYPE	0.00017	0.0099	50	8	2	20000	BGN,DCN
REACTOME_DEFECTIVE_CHST3_CAUSES_SEDCJD	REACTOME_DEFECTIVE_CHST3_CAUSES_SEDCJD	0.00017	0.0099	50	8	2	20000	BGN,DCN
REACTOME_DEFECTIVE_CHSY1_CAUSES_TPBS	REACTOME_DEFECTIVE_CHSY1_CAUSES_TPBS	0.00017	0.0099	50	8	2	20000	BGN,DCN
REACTOME_INTERLEUKIN_4_AND_INTERLEUKIN_13_SIGNALING	REACTOME_INTERLEUKIN_4_AND_INTERLEUKIN_13_SIGNALING	0.00017	0.0099	50	111	4	20000	COL1A2,FN1,TIMP1,VIM
GOBP_AMEBOIDAL_TYPE_CELL_MIGRATION	GOBP_AMEBOIDAL_TYPE_CELL_MIGRATION	0.00018	0.011	50	482	7	20000	APOE,DCN,FN1,PFN1,SPARC,TIMP1,TMSB4X
GOBP_B_CELL_MEDIATED_IMMUNITY	GOBP_B_CELL_MEDIATED_IMMUNITY	0.00018	0.011	50	212	5	20000	B2M,C3,CD74,HLA-DRA,IGKC
GOBP_T_CELL_MEDIATED_IMMUNITY	GOBP_T_CELL_MEDIATED_IMMUNITY	0.00018	0.01	50	112	4	20000	B2M,HLA-A,HLA-B,HLA-DRA
REACTOME_AGGREPHAGY	REACTOME_AGGREPHAGY	0.00018	0.01	50	44	3	20000	UBA52,UBC,VIM
GOBP_CYTOKINE_PRODUCTION	GOBP_CYTOKINE_PRODUCTION	0.00019	0.011	50	828	9	20000	B2M,C3,CD74,COL3A1,FN1,GAPDH,HLA-A,HLA-B,TMSB4X
REACTOME_SIGNALING_BY_MODERATE_KINASE_ACTIVITY_BRAF_MUTANTS	REACTOME_SIGNALING_BY_MODERATE_KINASE_ACTIVITY_BRAF_MUTANTS	0.00019	0.011	50	45	3	20000	ACTB,ACTG1,FN1
GOBP_MAINTENANCE_OF_LOCATION_IN_CELL	GOBP_MAINTENANCE_OF_LOCATION_IN_CELL	0.00021	0.012	50	218	5	20000	APOE,FTH1,FTL,TMSB10,TMSB4X
REACTOME_DOWNREGULATION_OF_ERBB4_SIGNALING	REACTOME_DOWNREGULATION_OF_ERBB4_SIGNALING	0.00022	0.012	50	9	2	20000	UBA52,UBC
REACTOME_INLA_MEDIATED_ENTRY_OF_LISTERIA_MONOCYTOGENES_INTO_HOST_CELLS	REACTOME_INLA_MEDIATED_ENTRY_OF_LISTERIA_MONOCYTOGENES_INTO_HOST_CELLS	0.00022	0.012	50	9	2	20000	UBA52,UBC
REACTOME_MYOCLONIC_EPILEPSY_OF_LAFORA	REACTOME_MYOCLONIC_EPILEPSY_OF_LAFORA	0.00022	0.012	50	9	2	20000	UBA52,UBC
REACTOME_PREVENTION_OF_PHAGOSOMAL_LYSOSOMAL_FUSION	REACTOME_PREVENTION_OF_PHAGOSOMAL_LYSOSOMAL_FUSION	0.00022	0.012	50	9	2	20000	UBA52,UBC
REACTOME_PTK6_REGULATES_RTKS_AND_THEIR_EFFECTORS_AKT1_AND_DOK1	REACTOME_PTK6_REGULATES_RTKS_AND_THEIR_EFFECTORS_AKT1_AND_DOK1	0.00022	0.012	50	9	2	20000	UBA52,UBC
REACTOME_REGULATION_OF_PTEN_LOCALIZATION	REACTOME_REGULATION_OF_PTEN_LOCALIZATION	0.00022	0.012	50	9	2	20000	UBA52,UBC
GOBP_IMMUNE_EFFECTOR_PROCESS	GOBP_IMMUNE_EFFECTOR_PROCESS	0.00023	0.013	50	668	8	20000	B2M,C3,CD74,HLA-A,HLA-B,HLA-DRA,IGKC,LGALS1
GOBP_POSITIVE_REGULATION_OF_FIBROBLAST_PROLIFERATION	GOBP_POSITIVE_REGULATION_OF_FIBROBLAST_PROLIFERATION	0.00023	0.013	50	48	3	20000	CD74,FN1,S100A6
KEGG_LYSOSOME	KEGG_LYSOSOME	0.00024	0.013	50	121	4	20000	CD63,CTSB,CTSD,PSAP
GOBP_REGULATION_OF_CELL_ACTIVATION	GOBP_REGULATION_OF_CELL_ACTIVATION	0.00025	0.013	50	674	8	20000	APOE,B2M,CD74,FN1,HLA-A,HLA-DRA,IGKC,LGALS1
GOBP_REGULATION_OF_IMMUNE_EFFECTOR_PROCESS	GOBP_REGULATION_OF_IMMUNE_EFFECTOR_PROCESS	0.00025	0.013	50	355	6	20000	B2M,C3,CD74,HLA-A,HLA-B,HLA-DRA
GOMF_PEPTIDASE_REGULATOR_ACTIVITY	GOMF_PEPTIDASE_REGULATOR_ACTIVITY	0.00026	0.014	50	228	5	20000	C3,CST3,FN1,GAPDH,TIMP1
GOBP_POSTSYNAPTIC_ACTIN_CYTOSKELETON_ORGANIZATION	GOBP_POSTSYNAPTIC_ACTIN_CYTOSKELETON_ORGANIZATION	0.00027	0.014	50	10	2	20000	ACTB,ACTG1
GOBP_SEQUESTERING_OF_ACTIN_MONOMERS	GOBP_SEQUESTERING_OF_ACTIN_MONOMERS	0.00027	0.014	50	10	2	20000	TMSB10,TMSB4X
GOMF_T_CELL_RECEPTOR_BINDING	GOMF_T_CELL_RECEPTOR_BINDING	0.00027	0.014	50	10	2	20000	HLA-A,HLA-DRA
REACTOME_IRAK2_MEDIATED_ACTIVATION_OF_TAK1_COMPLEX	REACTOME_IRAK2_MEDIATED_ACTIVATION_OF_TAK1_COMPLEX	0.00027	0.014	50	10	2	20000	UBA52,UBC
REACTOME_NEF_MEDIATED_DOWNREGULATION_OF_MHC_CLASS_I_COMPLEX_CELL_SURFACE_EXPRESSION	REACTOME_NEF_MEDIATED_DOWNREGULATION_OF_MHC_CLASS_I_COMPLEX_CELL_SURFACE_EXPRESSION	0.00027	0.014	50	10	2	20000	B2M,HLA-A
REACTOME_MHC_CLASS_II_ANTIGEN_PRESENTATION	REACTOME_MHC_CLASS_II_ANTIGEN_PRESENTATION	0.00028	0.015	50	126	4	20000	CD74,CTSB,CTSD,HLA-DRA
GOBP_CELL_SUBSTRATE_ADHESION	GOBP_CELL_SUBSTRATE_ADHESION	0.00029	0.015	50	365	6	20000	ACTG1,CD63,COL1A1,COL3A1,FLNA,FN1
KEGG_AUTOIMMUNE_THYROID_DISEASE	KEGG_AUTOIMMUNE_THYROID_DISEASE	3e-04	0.016	50	52	3	20000	HLA-A,HLA-B,HLA-DRA
GOBP_LEUKOCYTE_MEDIATED_CYTOTOXICITY	GOBP_LEUKOCYTE_MEDIATED_CYTOTOXICITY	0.00031	0.016	50	130	4	20000	B2M,HLA-A,HLA-B,HLA-DRA
GOBP_NEGATIVE_REGULATION_OF_CELLULAR_COMPONENT_ORGANIZATION	GOBP_NEGATIVE_REGULATION_OF_CELLULAR_COMPONENT_ORGANIZATION	0.00031	0.016	50	699	8	20000	APOE,B2M,CST3,FLNA,PFN1,TMSB10,TMSB4X,VIM
GOBP_REGULATION_OF_IMMUNE_RESPONSE	GOBP_REGULATION_OF_IMMUNE_RESPONSE	0.00031	0.016	50	887	9	20000	APOE,B2M,C3,CD74,COL3A1,HLA-A,HLA-B,HLA-DRA,IGKC
GOBP_REGULATION_OF_LEUKOCYTE_MEDIATED_IMMUNITY	GOBP_REGULATION_OF_LEUKOCYTE_MEDIATED_IMMUNITY	0.00031	0.016	50	237	5	20000	B2M,C3,HLA-A,HLA-B,HLA-DRA
GOBP_BLOOD_VESSEL_MORPHOGENESIS	GOBP_BLOOD_VESSEL_MORPHOGENESIS	0.00032	0.016	50	701	8	20000	ACTG1,APOE,C3,COL3A1,DCN,FLNA,FN1,SPARC
REACTOME_HOST_INTERACTIONS_OF_HIV_FACTORS	REACTOME_HOST_INTERACTIONS_OF_HIV_FACTORS	0.00032	0.016	50	131	4	20000	B2M,HLA-A,UBA52,UBC
GOBP_POSITIVE_REGULATION_BY_SYMBIONT_OF_ENTRY_INTO_HOST	GOBP_POSITIVE_REGULATION_BY_SYMBIONT_OF_ENTRY_INTO_HOST	0.00033	0.016	50	11	2	20000	CD74,LGALS1
GOBP_POSITIVE_REGULATION_OF_RECEPTOR_MEDIATED_ENDOCYTOSIS	GOBP_POSITIVE_REGULATION_OF_RECEPTOR_MEDIATED_ENDOCYTOSIS	0.00033	0.016	50	54	3	20000	B2M,C3,CD63
GOCC_AUTOLYSOSOME	GOCC_AUTOLYSOSOME	0.00033	0.016	50	11	2	20000	FTH1,FTL
GOMF_FERRIC_IRON_BINDING	GOMF_FERRIC_IRON_BINDING	0.00033	0.016	50	11	2	20000	FTH1,FTL
REACTOME_ALPHA_PROTEIN_KINASE_1_SIGNALING_PATHWAY	REACTOME_ALPHA_PROTEIN_KINASE_1_SIGNALING_PATHWAY	0.00033	0.016	50	11	2	20000	UBA52,UBC
REACTOME_DERMATAN_SULFATE_BIOSYNTHESIS	REACTOME_DERMATAN_SULFATE_BIOSYNTHESIS	0.00033	0.016	50	11	2	20000	BGN,DCN
REACTOME_PEXOPHAGY	REACTOME_PEXOPHAGY	0.00033	0.016	50	11	2	20000	UBA52,UBC
REACTOME_REGULATION_OF_BACH1_ACTIVITY	REACTOME_REGULATION_OF_BACH1_ACTIVITY	0.00033	0.016	50	11	2	20000	UBA52,UBC
REACTOME_TICAM1_TRAF6_DEPENDENT_INDUCTION_OF_TAK1_COMPLEX	REACTOME_TICAM1_TRAF6_DEPENDENT_INDUCTION_OF_TAK1_COMPLEX	0.00033	0.016	50	11	2	20000	UBA52,UBC
GOBP_POSITIVE_REGULATION_OF_LEUKOCYTE_CELL_CELL_ADHESION	GOBP_POSITIVE_REGULATION_OF_LEUKOCYTE_CELL_CELL_ADHESION	0.00036	0.018	50	245	5	20000	B2M,CD74,HLA-A,HLA-DRA,LGALS1
GOBP_DEFENSE_RESPONSE_TO_OTHER_ORGANISM	GOBP_DEFENSE_RESPONSE_TO_OTHER_ORGANISM	0.00037	0.018	50	1116	10	20000	ACTG1,APOE,C3,CD74,GAPDH,HLA-A,HLA-B,IFITM3,IGKC,VIM
GOBP_NEGATIVE_REGULATION_OF_NEURON_PROJECTION_DEVELOPMENT	GOBP_NEGATIVE_REGULATION_OF_NEURON_PROJECTION_DEVELOPMENT	0.00037	0.018	50	136	4	20000	APOE,B2M,FLNA,VIM
GOBP_REGULATION_OF_BIOLOGICAL_PROCESS_INVOLVED_IN_SYMBIOTIC_INTERACTION	GOBP_REGULATION_OF_BIOLOGICAL_PROCESS_INVOLVED_IN_SYMBIOTIC_INTERACTION	0.00037	0.018	50	56	3	20000	CD74,IFITM3,LGALS1
WP_CCL18_SIGNALING_PATHWAY	WP_CCL18_SIGNALING_PATHWAY	0.00037	0.018	50	56	3	20000	COL1A2,FN1,VIM
GOBP_RESPONSE_TO_CYTOKINE	GOBP_RESPONSE_TO_CYTOKINE	0.00039	0.019	50	914	9	20000	ACTG1,CD74,COL1A1,COL3A1,GAPDH,IFITM3,TIMP1,TMSB4X,VIM
GOBP_POSTSYNAPTIC_CYTOSKELETON_ORGANIZATION	GOBP_POSTSYNAPTIC_CYTOSKELETON_ORGANIZATION	4e-04	0.019	50	12	2	20000	ACTB,ACTG1
GOBP_SKIN_MORPHOGENESIS	GOBP_SKIN_MORPHOGENESIS	4e-04	0.019	50	12	2	20000	COL1A1,COL1A2
REACTOME_GAP_JUNCTION_DEGRADATION	REACTOME_GAP_JUNCTION_DEGRADATION	4e-04	0.019	50	12	2	20000	ACTB,ACTG1
REACTOME_JOSEPHIN_DOMAIN_DUBS	REACTOME_JOSEPHIN_DOMAIN_DUBS	4e-04	0.019	50	12	2	20000	UBA52,UBC
REACTOME_TICAM1_DEPENDENT_ACTIVATION_OF_IRF3_IRF7	REACTOME_TICAM1_DEPENDENT_ACTIVATION_OF_IRF3_IRF7	4e-04	0.019	50	12	2	20000	UBA52,UBC
GOMF_GROWTH_FACTOR_BINDING	GOMF_GROWTH_FACTOR_BINDING	0.00041	0.02	50	140	4	20000	COL1A1,COL1A2,COL3A1,IGFBP7
GOBP_IRON_ION_TRANSPORT	GOBP_IRON_ION_TRANSPORT	0.00043	0.02	50	59	3	20000	B2M,FTH1,FTL
REACTOME_E3_UBIQUITIN_LIGASES_UBIQUITINATE_TARGET_PROTEINS	REACTOME_E3_UBIQUITIN_LIGASES_UBIQUITINATE_TARGET_PROTEINS	0.00043	0.02	50	59	3	20000	HLA-A,UBA52,UBC
GOCC_EARLY_ENDOSOME	GOCC_EARLY_ENDOSOME	0.00044	0.02	50	395	6	20000	APOE,B2M,HLA-A,HLA-B,HLA-DRA,IFITM3
REACTOME_DEVELOPMENTAL_BIOLOGY	REACTOME_DEVELOPMENTAL_BIOLOGY	0.00045	0.021	50	1142	10	20000	ACTB,ACTG1,COL3A1,COL6A2,FAU,MYL6,MYL9,PFN1,UBA52,UBC
REACTOME_INFECTIOUS_DISEASE	REACTOME_INFECTIOUS_DISEASE	0.00045	0.021	50	934	9	20000	ACTB,ACTG1,B2M,C3,EEF2,FAU,HLA-A,UBA52,UBC
GOBP_TUBE_MORPHOGENESIS	GOBP_TUBE_MORPHOGENESIS	0.00046	0.021	50	937	9	20000	ACTG1,APOE,C3,COL3A1,DCN,FLNA,FN1,PFN1,SPARC
GOBP_NEGATIVE_REGULATION_OF_PEPTIDASE_ACTIVITY	GOBP_NEGATIVE_REGULATION_OF_PEPTIDASE_ACTIVITY	0.00047	0.021	50	260	5	20000	C3,CST3,CTSB,GAPDH,TIMP1
GOMF_NITRIC_OXIDE_SYNTHASE_BINDING	GOMF_NITRIC_OXIDE_SYNTHASE_BINDING	0.00047	0.021	50	13	2	20000	ACTB,CD74
GOMF_PROTEIN_TAG	GOMF_PROTEIN_TAG	0.00047	0.021	50	13	2	20000	UBA52,UBC
GOMF_STRUCTURAL_CONSTITUENT_OF_POSTSYNAPSE	GOMF_STRUCTURAL_CONSTITUENT_OF_POSTSYNAPSE	0.00047	0.021	50	13	2	20000	ACTB,ACTG1
BIOCARTA_CTL_PATHWAY	BIOCARTA_CTL_PATHWAY	0.00047	0.021	50	13	2	20000	B2M,HLA-A
REACTOME_CLATHRIN_MEDIATED_ENDOCYTOSIS	REACTOME_CLATHRIN_MEDIATED_ENDOCYTOSIS	0.00047	0.021	50	145	4	20000	ACTB,ACTG1,UBA52,UBC
REACTOME_DOWNREGULATION_OF_ERBB2_ERBB3_SIGNALING	REACTOME_DOWNREGULATION_OF_ERBB2_ERBB3_SIGNALING	0.00047	0.021	50	13	2	20000	UBA52,UBC
REACTOME_NF_KB_IS_ACTIVATED_AND_SIGNALS_SURVIVAL	REACTOME_NF_KB_IS_ACTIVATED_AND_SIGNALS_SURVIVAL	0.00047	0.021	50	13	2	20000	UBA52,UBC
REACTOME_P75NTR_RECRUITS_SIGNALLING_COMPLEXES	REACTOME_P75NTR_RECRUITS_SIGNALLING_COMPLEXES	0.00047	0.021	50	13	2	20000	UBA52,UBC
REACTOME_SUPPRESSION_OF_PHAGOSOMAL_MATURATION	REACTOME_SUPPRESSION_OF_PHAGOSOMAL_MATURATION	0.00047	0.021	50	13	2	20000	UBA52,UBC
REACTOME_TRAF6_MEDIATED_IRF7_ACTIVATION_IN_TLR7_8_OR_9_SIGNALING	REACTOME_TRAF6_MEDIATED_IRF7_ACTIVATION_IN_TLR7_8_OR_9_SIGNALING	0.00047	0.021	50	13	2	20000	UBA52,UBC
GOBP_CONNECTIVE_TISSUE_DEVELOPMENT	GOBP_CONNECTIVE_TISSUE_DEVELOPMENT	0.00048	0.021	50	261	5	20000	BGN,COL1A1,COL3A1,MGP,TIMP1
GOBP_REGULATION_OF_PROTEOLYSIS	GOBP_REGULATION_OF_PROTEOLYSIS	0.00048	0.021	50	745	8	20000	APOE,C3,CST3,CTSB,CTSD,FN1,GAPDH,TIMP1
GOCC_TRANSPORT_VESICLE	GOCC_TRANSPORT_VESICLE	0.00048	0.021	50	403	6	20000	B2M,BGN,CD74,HLA-A,HLA-B,HLA-DRA
PID_IL12_2PATHWAY	PID_IL12_2PATHWAY	5e-04	0.022	50	62	3	20000	B2M,HLA-A,HLA-DRA
GOCC_MULTIVESICULAR_BODY	GOCC_MULTIVESICULAR_BODY	0.00053	0.023	50	63	3	20000	CD63,CD74,TPT1
PID_MYC_REPRESS_PATHWAY	PID_MYC_REPRESS_PATHWAY	0.00053	0.023	50	63	3	20000	COL1A2,FTH1,LGALS1
GOBP_REGULATION_OF_ACTIN_FILAMENT_ORGANIZATION	GOBP_REGULATION_OF_ACTIN_FILAMENT_ORGANIZATION	0.00054	0.024	50	268	5	20000	ACTG1,FLNA,PFN1,TMSB10,TMSB4X
GOBP_NEGATIVE_REGULATION_OF_MOLECULAR_FUNCTION	GOBP_NEGATIVE_REGULATION_OF_MOLECULAR_FUNCTION	0.00055	0.024	50	1172	10	20000	ACTB,APOE,B2M,C3,CST3,CTSB,FLNA,GAPDH,TIMP1,TMSB4X
REACTOME_AUTOPHAGY	REACTOME_AUTOPHAGY	0.00055	0.024	50	151	4	20000	EEF1A1,UBA52,UBC,VIM
REACTOME_CS_DS_DEGRADATION	REACTOME_CS_DS_DEGRADATION	0.00055	0.024	50	14	2	20000	BGN,DCN
REACTOME_IRAK1_RECRUITS_IKK_COMPLEX	REACTOME_IRAK1_RECRUITS_IKK_COMPLEX	0.00055	0.024	50	14	2	20000	UBA52,UBC
WP_PROTEASOME_DEGRADATION	WP_PROTEASOME_DEGRADATION	0.00055	0.024	50	64	3	20000	HLA-A,HLA-B,UBC
GOBP_NEGATIVE_REGULATION_OF_ACTIN_FILAMENT_POLYMERIZATION	GOBP_NEGATIVE_REGULATION_OF_ACTIN_FILAMENT_POLYMERIZATION	0.00058	0.025	50	65	3	20000	PFN1,TMSB10,TMSB4X
REACTOME_SIGNALING_BY_BRAF_AND_RAF1_FUSIONS	REACTOME_SIGNALING_BY_BRAF_AND_RAF1_FUSIONS	0.00058	0.025	50	65	3	20000	ACTB,ACTG1,FN1
GOBP_ENTRY_INTO_HOST	GOBP_ENTRY_INTO_HOST	0.00059	0.025	50	154	4	20000	CD74,CTSB,IFITM3,LGALS1
GOBP_POSITIVE_REGULATION_OF_IMMUNE_RESPONSE	GOBP_POSITIVE_REGULATION_OF_IMMUNE_RESPONSE	0.00059	0.025	50	584	7	20000	B2M,C3,CD74,HLA-A,HLA-B,HLA-DRA,IGKC
GOBP_SYNAPSE_ORGANIZATION	GOBP_SYNAPSE_ORGANIZATION	0.00059	0.025	50	418	6	20000	ACTB,ACTG1,APOE,C3,FLNA,PFN1
GOBP_DENDRITIC_CELL_ANTIGEN_PROCESSING_AND_PRESENTATION	GOBP_DENDRITIC_CELL_ANTIGEN_PROCESSING_AND_PRESENTATION	0.00063	0.026	50	15	2	20000	CD74,HLA-DRA
GOBP_PROTEIN_CATABOLIC_PROCESS	GOBP_PROTEIN_CATABOLIC_PROCESS	0.00063	0.026	50	977	9	20000	APOE,CST3,CTSB,CTSD,EEF1A1,FLNA,TIMP1,UBA52,UBC
GOBP_REGULATION_OF_DENDRITIC_CELL_DIFFERENTIATION	GOBP_REGULATION_OF_DENDRITIC_CELL_DIFFERENTIATION	0.00063	0.026	50	15	2	20000	HLA-B,LGALS1
REACTOME_ANCHORING_FIBRIL_FORMATION	REACTOME_ANCHORING_FIBRIL_FORMATION	0.00063	0.026	50	15	2	20000	COL1A1,COL1A2
REACTOME_INLB_MEDIATED_ENTRY_OF_LISTERIA_MONOCYTOGENES_INTO_HOST_CELL	REACTOME_INLB_MEDIATED_ENTRY_OF_LISTERIA_MONOCYTOGENES_INTO_HOST_CELL	0.00063	0.026	50	15	2	20000	UBA52,UBC
REACTOME_NEGATIVE_REGULATION_OF_FLT3	REACTOME_NEGATIVE_REGULATION_OF_FLT3	0.00063	0.026	50	15	2	20000	UBA52,UBC
REACTOME_PLATELET_ADHESION_TO_EXPOSED_COLLAGEN	REACTOME_PLATELET_ADHESION_TO_EXPOSED_COLLAGEN	0.00063	0.026	50	15	2	20000	COL1A1,COL1A2
REACTOME_REGULATION_OF_INNATE_IMMUNE_RESPONSES_TO_CYTOSOLIC_DNA	REACTOME_REGULATION_OF_INNATE_IMMUNE_RESPONSES_TO_CYTOSOLIC_DNA	0.00063	0.026	50	15	2	20000	UBA52,UBC
REACTOME_SIGNALING_BY_NOTCH1_HD_DOMAIN_MUTANTS_IN_CANCER	REACTOME_SIGNALING_BY_NOTCH1_HD_DOMAIN_MUTANTS_IN_CANCER	0.00063	0.026	50	15	2	20000	UBA52,UBC
GOBP_REGULATION_OF_CATABOLIC_PROCESS	GOBP_REGULATION_OF_CATABOLIC_PROCESS	0.00064	0.026	50	980	9	20000	APOE,CST3,DCN,EEF1A1,FLNA,GAPDH,PSAP,TIMP1,VIM
GOCC_AZUROPHIL_GRANULE	GOCC_AZUROPHIL_GRANULE	0.00064	0.026	50	157	4	20000	C3,CD63,FTL,PSAP
GOBP_CIRCULATORY_SYSTEM_DEVELOPMENT	GOBP_CIRCULATORY_SYSTEM_DEVELOPMENT	0.00066	0.027	50	1199	10	20000	ACTG1,APOE,C3,COL1A1,COL1A2,COL3A1,DCN,FLNA,FN1,SPARC
WP_PHYSICOCHEMICAL_FEATURES_AND_TOXICITYASSOCIATED_PATHWAYS	WP_PHYSICOCHEMICAL_FEATURES_AND_TOXICITYASSOCIATED_PATHWAYS	0.00066	0.027	50	68	3	20000	FN1,PFN1,TMSB4X
GOBP_POSITIVE_REGULATION_OF_CELL_ACTIVATION	GOBP_POSITIVE_REGULATION_OF_CELL_ACTIVATION	0.00067	0.027	50	429	6	20000	B2M,CD74,HLA-A,HLA-DRA,IGKC,LGALS1
GOBP_POSITIVE_REGULATION_OF_CYTOKINE_PRODUCTION_INVOLVED_IN_IMMUNE_RESPONSE	GOBP_POSITIVE_REGULATION_OF_CYTOKINE_PRODUCTION_INVOLVED_IN_IMMUNE_RESPONSE	0.00069	0.028	50	69	3	20000	B2M,CD74,HLA-A
GOBP_REGULATION_OF_IMMUNE_SYSTEM_PROCESS	GOBP_REGULATION_OF_IMMUNE_SYSTEM_PROCESS	0.00069	0.028	50	1435	11	20000	APOE,B2M,C3,CD74,COL3A1,FN1,HLA-A,HLA-B,HLA-DRA,IGKC,LGALS1
GOCC_CELL_SUBSTRATE_JUNCTION	GOCC_CELL_SUBSTRATE_JUNCTION	0.00069	0.028	50	431	6	20000	ACTB,ACTG1,B2M,FLNA,PFN1,VIM
HALLMARK_APOPTOSIS	HALLMARK_APOPTOSIS	7e-04	0.028	50	161	4	20000	BGN,DCN,IFITM3,TIMP1
GOBP_LIPOPROTEIN_CATABOLIC_PROCESS	GOBP_LIPOPROTEIN_CATABOLIC_PROCESS	0.00072	0.028	50	16	2	20000	APOE,CTSD
GOBP_PEPTIDE_ANTIGEN_ASSEMBLY_WITH_MHC_CLASS_II_PROTEIN_COMPLEX	GOBP_PEPTIDE_ANTIGEN_ASSEMBLY_WITH_MHC_CLASS_II_PROTEIN_COMPLEX	0.00072	0.028	50	16	2	20000	B2M,HLA-DRA
GOBP_SEQUESTERING_OF_METAL_ION	GOBP_SEQUESTERING_OF_METAL_ION	0.00072	0.028	50	16	2	20000	FTH1,FTL
GOCC_SUPRAMOLECULAR_POLYMER	GOCC_SUPRAMOLECULAR_POLYMER	0.00072	0.028	50	996	9	20000	ACTB,ACTG1,COL1A1,COL1A2,COL3A1,FLNA,MYL9,TPT1,VIM
PID_AP1_PATHWAY	PID_AP1_PATHWAY	0.00072	0.028	50	70	3	20000	COL1A2,HLA-A,TIMP1
REACTOME_ASSEMBLY_OF_THE_HIV_VIRION	REACTOME_ASSEMBLY_OF_THE_HIV_VIRION	0.00072	0.028	50	16	2	20000	UBA52,UBC
REACTOME_GLYCOGEN_STORAGE_DISEASES	REACTOME_GLYCOGEN_STORAGE_DISEASES	0.00072	0.028	50	16	2	20000	UBA52,UBC
REACTOME_GLYCOGEN_SYNTHESIS	REACTOME_GLYCOGEN_SYNTHESIS	0.00072	0.028	50	16	2	20000	UBA52,UBC
REACTOME_MAP3K8_TPL2_DEPENDENT_MAPK1_3_ACTIVATION	REACTOME_MAP3K8_TPL2_DEPENDENT_MAPK1_3_ACTIVATION	0.00072	0.028	50	16	2	20000	UBA52,UBC
REACTOME_NRIF_SIGNALS_CELL_DEATH_FROM_THE_NUCLEUS	REACTOME_NRIF_SIGNALS_CELL_DEATH_FROM_THE_NUCLEUS	0.00072	0.028	50	16	2	20000	UBA52,UBC
REACTOME_P75NTR_SIGNALS_VIA_NF_KB	REACTOME_P75NTR_SIGNALS_VIA_NF_KB	0.00072	0.028	50	16	2	20000	UBA52,UBC
REACTOME_SPRY_REGULATION_OF_FGF_SIGNALING	REACTOME_SPRY_REGULATION_OF_FGF_SIGNALING	0.00072	0.028	50	16	2	20000	UBA52,UBC
REACTOME_TGF_BETA_RECEPTOR_SIGNALING_IN_EMT_EPITHELIAL_TO_MESENCHYMAL_TRANSITION	REACTOME_TGF_BETA_RECEPTOR_SIGNALING_IN_EMT_EPITHELIAL_TO_MESENCHYMAL_TRANSITION	0.00072	0.028	50	16	2	20000	UBA52,UBC
REACTOME_TRAF6_MEDIATED_INDUCTION_OF_TAK1_COMPLEX_WITHIN_TLR4_COMPLEX	REACTOME_TRAF6_MEDIATED_INDUCTION_OF_TAK1_COMPLEX_WITHIN_TLR4_COMPLEX	0.00072	0.028	50	16	2	20000	UBA52,UBC
GOCC_TERTIARY_GRANULE	GOCC_TERTIARY_GRANULE	0.00075	0.029	50	164	4	20000	B2M,CST3,CTSD,FTH1
REACTOME_INTERFERON_ALPHA_BETA_SIGNALING	REACTOME_INTERFERON_ALPHA_BETA_SIGNALING	0.00075	0.029	50	71	3	20000	HLA-A,HLA-B,IFITM3
GOBP_POSITIVE_REGULATION_OF_CELL_CELL_ADHESION	GOBP_POSITIVE_REGULATION_OF_CELL_CELL_ADHESION	0.00078	0.03	50	291	5	20000	B2M,CD74,HLA-A,HLA-DRA,LGALS1
GOBP_REGULATION_OF_EPITHELIAL_CELL_MIGRATION	GOBP_REGULATION_OF_EPITHELIAL_CELL_MIGRATION	0.00078	0.03	50	291	5	20000	APOE,DCN,PFN1,SPARC,TMSB4X
GOCC_CLATHRIN_COATED_ENDOCYTIC_VESICLE_MEMBRANE	GOCC_CLATHRIN_COATED_ENDOCYTIC_VESICLE_MEMBRANE	0.00078	0.03	50	72	3	20000	APOE,CD74,HLA-DRA
GOBP_PROTEIN_TRIMERIZATION	GOBP_PROTEIN_TRIMERIZATION	0.00081	0.03	50	17	2	20000	CD74,COL1A2
GOCC_SECONDARY_LYSOSOME	GOCC_SECONDARY_LYSOSOME	0.00081	0.03	50	17	2	20000	FTH1,FTL
REACTOME_ACTIVATION_OF_IRF3_IRF7_MEDIATED_BY_TBK1_IKK_EPSILON	REACTOME_ACTIVATION_OF_IRF3_IRF7_MEDIATED_BY_TBK1_IKK_EPSILON	0.00081	0.03	50	17	2	20000	UBA52,UBC
REACTOME_METABOLISM_OF_CARBOHYDRATES	REACTOME_METABOLISM_OF_CARBOHYDRATES	0.00081	0.03	50	293	5	20000	BGN,DCN,GAPDH,UBA52,UBC
REACTOME_PROTEIN_METHYLATION	REACTOME_PROTEIN_METHYLATION	0.00081	0.03	50	17	2	20000	EEF1A1,EEF2
REACTOME_TRANSLESION_SYNTHESIS_BY_POLK	REACTOME_TRANSLESION_SYNTHESIS_BY_POLK	0.00081	0.03	50	17	2	20000	UBA52,UBC
GOBP_ACTIN_FILAMENT_BASED_PROCESS	GOBP_ACTIN_FILAMENT_BASED_PROCESS	0.00082	0.03	50	808	8	20000	ACTB,ACTG1,FLNA,MYL6,MYL9,PFN1,TMSB10,TMSB4X
GOBP_NEGATIVE_REGULATION_OF_SUPRAMOLECULAR_FIBER_ORGANIZATION	GOBP_NEGATIVE_REGULATION_OF_SUPRAMOLECULAR_FIBER_ORGANIZATION	0.00082	0.03	50	168	4	20000	APOE,PFN1,TMSB10,TMSB4X
GOMF_ANTIGEN_BINDING	GOMF_ANTIGEN_BINDING	0.00086	0.032	50	170	4	20000	HLA-A,HLA-B,HLA-DRA,IGKC
GOCC_CALYX_OF_HELD	GOCC_CALYX_OF_HELD	0.00091	0.033	50	18	2	20000	ACTB,ACTG1
BIOCARTA_MTA3_PATHWAY	BIOCARTA_MTA3_PATHWAY	0.00091	0.033	50	18	2	20000	CTSD,GAPDH
REACTOME_CROSSLINKING_OF_COLLAGEN_FIBRILS	REACTOME_CROSSLINKING_OF_COLLAGEN_FIBRILS	0.00091	0.033	50	18	2	20000	COL1A1,COL1A2
WP_TGFBETA_SIGNALING_IN_THYROID_CELLS_FOR_EPITHELIALMESENCHYMAL_TRANSITION	WP_TGFBETA_SIGNALING_IN_THYROID_CELLS_FOR_EPITHELIALMESENCHYMAL_TRANSITION	0.00091	0.033	50	18	2	20000	FN1,VIM
GOCC_PHAGOCYTIC_VESICLE_MEMBRANE	GOCC_PHAGOCYTIC_VESICLE_MEMBRANE	0.00094	0.034	50	77	3	20000	B2M,HLA-A,HLA-B
GOBP_REGULATION_OF_LIPID_BIOSYNTHETIC_PROCESS	GOBP_REGULATION_OF_LIPID_BIOSYNTHETIC_PROCESS	0.00095	0.035	50	175	4	20000	APOE,C3,CD74,IGFBP7
GOBP_ENDOCYTOSIS	GOBP_ENDOCYTOSIS	0.00096	0.035	50	635	7	20000	ACTB,ACTG1,APOE,B2M,C3,CD63,IGKC
GOCC_CELL_CORTEX	GOCC_CELL_CORTEX	0.001	0.036	50	310	5	20000	ACTB,EEF1A1,FLNA,MYL9,PFN1
GOMF_STRUCTURAL_CONSTITUENT_OF_SYNAPSE	GOMF_STRUCTURAL_CONSTITUENT_OF_SYNAPSE	0.001	0.036	50	19	2	20000	ACTB,ACTG1
REACTOME_CONSTITUTIVE_SIGNALING_BY_LIGAND_RESPONSIVE_EGFR_CANCER_VARIANTS	REACTOME_CONSTITUTIVE_SIGNALING_BY_LIGAND_RESPONSIVE_EGFR_CANCER_VARIANTS	0.001	0.036	50	19	2	20000	UBA52,UBC
REACTOME_PROTEIN_UBIQUITINATION	REACTOME_PROTEIN_UBIQUITINATION	0.001	0.036	50	79	3	20000	HLA-A,UBA52,UBC
REACTOME_REGULATION_OF_TP53_ACTIVITY_THROUGH_METHYLATION	REACTOME_REGULATION_OF_TP53_ACTIVITY_THROUGH_METHYLATION	0.001	0.036	50	19	2	20000	UBA52,UBC
REACTOME_RHO_GTPASES_ACTIVATE_CIT	REACTOME_RHO_GTPASES_ACTIVATE_CIT	0.001	0.036	50	19	2	20000	MYL6,MYL9
REACTOME_RHO_GTPASES_ACTIVATE_ROCKS	REACTOME_RHO_GTPASES_ACTIVATE_ROCKS	0.001	0.036	50	19	2	20000	MYL6,MYL9
REACTOME_SIGNALING_BY_INTERLEUKINS	REACTOME_SIGNALING_BY_INTERLEUKINS	0.001	0.036	50	463	6	20000	COL1A2,FN1,TIMP1,UBA52,UBC,VIM
REACTOME_TICAM1_RIP1_MEDIATED_IKK_COMPLEX_RECRUITMENT	REACTOME_TICAM1_RIP1_MEDIATED_IKK_COMPLEX_RECRUITMENT	0.001	0.036	50	19	2	20000	UBA52,UBC
REACTOME_TRANSLESION_SYNTHESIS_BY_POLH	REACTOME_TRANSLESION_SYNTHESIS_BY_POLH	0.001	0.036	50	19	2	20000	UBA52,UBC
WP_FOCAL_ADHESION_PI3KAKTMTORSIGNALING_PATHWAY	WP_FOCAL_ADHESION_PI3KAKTMTORSIGNALING_PATHWAY	0.001	0.036	50	309	5	20000	COL1A1,COL1A2,COL3A1,COL6A2,FN1
GOBP_DETECTION_OF_OTHER_ORGANISM	GOBP_DETECTION_OF_OTHER_ORGANISM	0.0011	0.038	50	20	2	20000	HLA-A,HLA-B
GOBP_EXTERNAL_ENCAPSULATING_STRUCTURE_ORGANIZATION	GOBP_EXTERNAL_ENCAPSULATING_STRUCTURE_ORGANIZATION	0.0011	0.038	50	313	5	20000	AEBP1,COL1A1,COL1A2,COL3A1,CST3
GOBP_NEGATIVE_REGULATION_OF_NATURAL_KILLER_CELL_MEDIATED_IMMUNITY	GOBP_NEGATIVE_REGULATION_OF_NATURAL_KILLER_CELL_MEDIATED_IMMUNITY	0.0011	0.038	50	20	2	20000	HLA-A,HLA-B
GOBP_NEGATIVE_REGULATION_OF_PROTEIN_POLYMERIZATION	GOBP_NEGATIVE_REGULATION_OF_PROTEIN_POLYMERIZATION	0.0011	0.037	50	80	3	20000	PFN1,TMSB10,TMSB4X
GOBP_PEPTIDE_ANTIGEN_ASSEMBLY_WITH_MHC_PROTEIN_COMPLEX	GOBP_PEPTIDE_ANTIGEN_ASSEMBLY_WITH_MHC_PROTEIN_COMPLEX	0.0011	0.038	50	20	2	20000	B2M,HLA-DRA
GOBP_PRODUCTION_OF_MOLECULAR_MEDIATOR_OF_IMMUNE_RESPONSE	GOBP_PRODUCTION_OF_MOLECULAR_MEDIATOR_OF_IMMUNE_RESPONSE	0.0011	0.038	50	313	5	20000	B2M,CD74,HLA-A,HLA-DRA,IGKC
GOMF_TRANSLATION_ELONGATION_FACTOR_ACTIVITY	GOMF_TRANSLATION_ELONGATION_FACTOR_ACTIVITY	0.0011	0.038	50	20	2	20000	EEF1A1,EEF2
BIOCARTA_NKCELLS_PATHWAY	BIOCARTA_NKCELLS_PATHWAY	0.0011	0.038	50	20	2	20000	B2M,HLA-A
REACTOME_ANTIVIRAL_MECHANISM_BY_IFN_STIMULATED_GENES	REACTOME_ANTIVIRAL_MECHANISM_BY_IFN_STIMULATED_GENES	0.0011	0.038	50	82	3	20000	FLNA,UBA52,UBC
REACTOME_CHONDROITIN_SULFATE_BIOSYNTHESIS	REACTOME_CHONDROITIN_SULFATE_BIOSYNTHESIS	0.0011	0.038	50	20	2	20000	BGN,DCN
REACTOME_DEFECTIVE_B4GALT7_CAUSES_EDS_PROGEROID_TYPE	REACTOME_DEFECTIVE_B4GALT7_CAUSES_EDS_PROGEROID_TYPE	0.0011	0.038	50	20	2	20000	BGN,DCN
REACTOME_LISTERIA_MONOCYTOGENES_ENTRY_INTO_HOST_CELLS	REACTOME_LISTERIA_MONOCYTOGENES_ENTRY_INTO_HOST_CELLS	0.0011	0.038	50	20	2	20000	UBA52,UBC
REACTOME_ONCOGENIC_MAPK_SIGNALING	REACTOME_ONCOGENIC_MAPK_SIGNALING	0.0011	0.038	50	82	3	20000	ACTB,ACTG1,FN1
REACTOME_SELECTIVE_AUTOPHAGY	REACTOME_SELECTIVE_AUTOPHAGY	0.0011	0.038	50	82	3	20000	UBA52,UBC,VIM
REACTOME_SEMA4D_INDUCED_CELL_MIGRATION_AND_GROWTH_CONE_COLLAPSE	REACTOME_SEMA4D_INDUCED_CELL_MIGRATION_AND_GROWTH_CONE_COLLAPSE	0.0011	0.038	50	20	2	20000	MYL6,MYL9
GOBP_ANATOMICAL_STRUCTURE_HOMEOSTASIS	GOBP_ANATOMICAL_STRUCTURE_HOMEOSTASIS	0.0012	0.04	50	319	5	20000	ACTB,ACTG1,B2M,COL3A1,IGKC
GOBP_NEGATIVE_REGULATION_OF_CELL_PROJECTION_ORGANIZATION	GOBP_NEGATIVE_REGULATION_OF_CELL_PROJECTION_ORGANIZATION	0.0012	0.041	50	187	4	20000	APOE,B2M,FLNA,VIM
GOBP_POSITIVE_REGULATION_OF_I_KAPPAB_KINASE_NF_KAPPAB_SIGNALING	GOBP_POSITIVE_REGULATION_OF_I_KAPPAB_KINASE_NF_KAPPAB_SIGNALING	0.0012	0.041	50	188	4	20000	CD74,FLNA,GAPDH,LGALS1
GOBP_POSITIVE_REGULATION_OF_VIRAL_LIFE_CYCLE	GOBP_POSITIVE_REGULATION_OF_VIRAL_LIFE_CYCLE	0.0012	0.041	50	21	2	20000	CD74,LGALS1
GOBP_PROTEIN_LOCALIZATION_TO_CELL_CELL_JUNCTION	GOBP_PROTEIN_LOCALIZATION_TO_CELL_CELL_JUNCTION	0.0012	0.041	50	21	2	20000	ACTB,ACTG1
GOBP_VIRAL_LIFE_CYCLE	GOBP_VIRAL_LIFE_CYCLE	0.0012	0.039	50	318	5	20000	APOE,CD74,CTSB,IFITM3,LGALS1
REACTOME_ER_QUALITY_CONTROL_COMPARTMENT_ERQC	REACTOME_ER_QUALITY_CONTROL_COMPARTMENT_ERQC	0.0012	0.041	50	21	2	20000	UBA52,UBC
REACTOME_GLOBAL_GENOME_NUCLEOTIDE_EXCISION_REPAIR_GG_NER	REACTOME_GLOBAL_GENOME_NUCLEOTIDE_EXCISION_REPAIR_GG_NER	0.0012	0.041	50	84	3	20000	ACTB,UBA52,UBC
REACTOME_NEF_MEDIATES_DOWN_MODULATION_OF_CELL_SURFACE_RECEPTORS_BY_RECRUITING_THEM_TO_CLATHRIN_ADAPTERS	REACTOME_NEF_MEDIATES_DOWN_MODULATION_OF_CELL_SURFACE_RECEPTORS_BY_RECRUITING_THEM_TO_CLATHRIN_ADAPTERS	0.0012	0.041	50	21	2	20000	B2M,HLA-A
REACTOME_NEGATIVE_REGULATION_OF_MET_ACTIVITY	REACTOME_NEGATIVE_REGULATION_OF_MET_ACTIVITY	0.0012	0.041	50	21	2	20000	UBA52,UBC
REACTOME_REGULATION_OF_FZD_BY_UBIQUITINATION	REACTOME_REGULATION_OF_FZD_BY_UBIQUITINATION	0.0012	0.041	50	21	2	20000	UBA52,UBC
WP_INTERACTIONS_BETWEEN_LOXL4_AND_OXIDATIVE_STRESS_PATHWAY	WP_INTERACTIONS_BETWEEN_LOXL4_AND_OXIDATIVE_STRESS_PATHWAY	0.0012	0.041	50	21	2	20000	FN1,IGFBP7
GOBP_BIOLOGICAL_PROCESS_INVOLVED_IN_INTERACTION_WITH_HOST	GOBP_BIOLOGICAL_PROCESS_INVOLVED_IN_INTERACTION_WITH_HOST	0.0013	0.043	50	192	4	20000	CD74,CTSB,IFITM3,LGALS1
GOBP_CELLULAR_RESPONSE_TO_ACID_CHEMICAL	GOBP_CELLULAR_RESPONSE_TO_ACID_CHEMICAL	0.0013	0.041	50	85	3	20000	COL1A1,COL1A2,COL3A1
GOBP_IRON_ION_HOMEOSTASIS	GOBP_IRON_ION_HOMEOSTASIS	0.0013	0.041	50	85	3	20000	B2M,FTH1,FTL
GOMF_AMYLOID_BETA_BINDING	GOMF_AMYLOID_BETA_BINDING	0.0013	0.041	50	85	3	20000	APOE,CD74,CST3
GOMF_ENDOPEPTIDASE_REGULATOR_ACTIVITY	GOMF_ENDOPEPTIDASE_REGULATOR_ACTIVITY	0.0013	0.043	50	192	4	20000	C3,CST3,GAPDH,TIMP1
GOMF_SIGNALING_RECEPTOR_BINDING	GOMF_SIGNALING_RECEPTOR_BINDING	0.0013	0.042	50	1550	11	20000	APOE,C3,CD74,COL3A1,FLNA,FN1,HLA-A,HLA-B,HLA-DRA,IGKC,TIMP1
REACTOME_MAPK_FAMILY_SIGNALING_CASCADES	REACTOME_MAPK_FAMILY_SIGNALING_CASCADES	0.0013	0.043	50	327	5	20000	ACTB,ACTG1,FN1,UBA52,UBC
GOBP_CYTOPLASMIC_SEQUESTERING_OF_PROTEIN	GOBP_CYTOPLASMIC_SEQUESTERING_OF_PROTEIN	0.0014	0.044	50	22	2	20000	FLNA,TMSB4X
GOBP_POSITIVE_REGULATION_OF_DEVELOPMENTAL_PROCESS	GOBP_POSITIVE_REGULATION_OF_DEVELOPMENTAL_PROCESS	0.0014	0.044	50	1320	10	20000	APOE,B2M,C3,CD74,COL1A1,DCN,FLNA,FN1,HLA-DRA,LGALS1
GOCC_ACTIN_CYTOSKELETON	GOCC_ACTIN_CYTOSKELETON	0.0014	0.044	50	494	6	20000	ACTB,ACTG1,EEF1A1,FLNA,MYL6,MYL9
GOCC_MYOSIN_II_COMPLEX	GOCC_MYOSIN_II_COMPLEX	0.0014	0.044	50	22	2	20000	MYL6,MYL9
GOMF_EXTRACELLULAR_MATRIX_STRUCTURAL_CONSTITUENT_CONFERRING_COMPRESSION_RESISTANCE	GOMF_EXTRACELLULAR_MATRIX_STRUCTURAL_CONSTITUENT_CONFERRING_COMPRESSION_RESISTANCE	0.0014	0.044	50	22	2	20000	BGN,DCN
REACTOME_CELL_SURFACE_INTERACTIONS_AT_THE_VASCULAR_WALL	REACTOME_CELL_SURFACE_INTERACTIONS_AT_THE_VASCULAR_WALL	0.0014	0.044	50	194	4	20000	CD74,COL1A1,COL1A2,FN1
REACTOME_JNK_C_JUN_KINASES_PHOSPHORYLATION_AND_ACTIVATION_MEDIATED_BY_ACTIVATED_HUMAN_TAK1	REACTOME_JNK_C_JUN_KINASES_PHOSPHORYLATION_AND_ACTIVATION_MEDIATED_BY_ACTIVATED_HUMAN_TAK1	0.0014	0.044	50	22	2	20000	UBA52,UBC
REACTOME_NOTCH2_ACTIVATION_AND_TRANSMISSION_OF_SIGNAL_TO_THE_NUCLEUS	REACTOME_NOTCH2_ACTIVATION_AND_TRANSMISSION_OF_SIGNAL_TO_THE_NUCLEUS	0.0014	0.044	50	22	2	20000	UBA52,UBC
REACTOME_PINK1_PRKN_MEDIATED_MITOPHAGY	REACTOME_PINK1_PRKN_MEDIATED_MITOPHAGY	0.0014	0.044	50	22	2	20000	UBA52,UBC
REACTOME_REGULATION_OF_SIGNALING_BY_CBL	REACTOME_REGULATION_OF_SIGNALING_BY_CBL	0.0014	0.044	50	22	2	20000	UBA52,UBC
WNT_SIGNALING	WNT_SIGNALING	0.0014	0.045	50	89	3	20000	ACTB,B2M,GAPDH
GOBP_CELL_JUNCTION_ORGANIZATION	GOBP_CELL_JUNCTION_ORGANIZATION	0.0015	0.047	50	687	7	20000	ACTB,ACTG1,APOE,C3,FLNA,FN1,PFN1
GOBP_MACROMOLECULE_CATABOLIC_PROCESS	GOBP_MACROMOLECULE_CATABOLIC_PROCESS	0.0015	0.046	50	1331	10	20000	APOE,CST3,CTSB,CTSD,EEF1A1,FLNA,TIMP1,UBA52,UBC,VIM
GOBP_REGULATION_OF_LIPID_METABOLIC_PROCESS	GOBP_REGULATION_OF_LIPID_METABOLIC_PROCESS	0.0015	0.048	50	339	5	20000	APOE,C3,CD74,IGFBP7,PSAP
GOCC_CLATHRIN_COATED_ENDOCYTIC_VESICLE	GOCC_CLATHRIN_COATED_ENDOCYTIC_VESICLE	0.0015	0.047	50	91	3	20000	APOE,CD74,HLA-DRA
GOCC_ENDOCYTIC_VESICLE_LUMEN	GOCC_ENDOCYTIC_VESICLE_LUMEN	0.0015	0.047	50	23	2	20000	APOE,SPARC
REACTOME_ACTIVATED_TAK1_MEDIATES_P38_MAPK_ACTIVATION	REACTOME_ACTIVATED_TAK1_MEDIATES_P38_MAPK_ACTIVATION	0.0015	0.047	50	23	2	20000	UBA52,UBC
REACTOME_IKK_COMPLEX_RECRUITMENT_MEDIATED_BY_RIP1	REACTOME_IKK_COMPLEX_RECRUITMENT_MEDIATED_BY_RIP1	0.0015	0.047	50	23	2	20000	UBA52,UBC
REACTOME_RESPONSE_OF_MTB_TO_PHAGOCYTOSIS	REACTOME_RESPONSE_OF_MTB_TO_PHAGOCYTOSIS	0.0015	0.047	50	23	2	20000	UBA52,UBC
GOBP_MAINTENANCE_OF_PROTEIN_LOCATION	GOBP_MAINTENANCE_OF_PROTEIN_LOCATION	0.0016	0.048	50	92	3	20000	FLNA,TMSB10,TMSB4X
GOBP_REGULATION_OF_MEMBRANE_PROTEIN_ECTODOMAIN_PROTEOLYSIS	GOBP_REGULATION_OF_MEMBRANE_PROTEIN_ECTODOMAIN_PROTEOLYSIS	0.0016	0.049	50	24	2	20000	APOE,TIMP1
GOBP_REGULATION_OF_T_CELL_ACTIVATION	GOBP_REGULATION_OF_T_CELL_ACTIVATION	0.0016	0.049	50	342	5	20000	B2M,CD74,HLA-A,HLA-DRA,LGALS1
HALLMARK_APICAL_JUNCTION	HALLMARK_APICAL_JUNCTION	0.0016	0.048	50	200	4	20000	ACTB,ACTG1,MYL9,PFN1
REACTOME_APC_C_CDC20_MEDIATED_DEGRADATION_OF_CYCLIN_B	REACTOME_APC_C_CDC20_MEDIATED_DEGRADATION_OF_CYCLIN_B	0.0016	0.049	50	24	2	20000	UBA52,UBC
REACTOME_CELL_JUNCTION_ORGANIZATION	REACTOME_CELL_JUNCTION_ORGANIZATION	0.0016	0.048	50	92	3	20000	ACTB,ACTG1,FLNA
REACTOME_PCP_CE_PATHWAY	REACTOME_PCP_CE_PATHWAY	0.0016	0.048	50	92	3	20000	PFN1,UBA52,UBC
REACTOME_RAS_PROCESSING	REACTOME_RAS_PROCESSING	0.0016	0.049	50	24	2	20000	UBA52,UBC
REACTOME_SEMA4D_IN_SEMAPHORIN_SIGNALING	REACTOME_SEMA4D_IN_SEMAPHORIN_SIGNALING	0.0016	0.049	50	24	2	20000	MYL6,MYL9
GOBP_NEGATIVE_REGULATION_OF_MULTICELLULAR_ORGANISMAL_PROCESS	GOBP_NEGATIVE_REGULATION_OF_MULTICELLULAR_ORGANISMAL_PROCESS	0.0017	0.051	50	1124	9	20000	APOE,B2M,CD74,CST3,DCN,FN1,SPARC,TIMP1,TMSB4X
GOBP_NEGATIVE_REGULATION_OF_PROTEOLYSIS	GOBP_NEGATIVE_REGULATION_OF_PROTEOLYSIS	0.0017	0.052	50	348	5	20000	C3,CST3,CTSB,GAPDH,TIMP1
GOBP_RESPONSE_TO_ENDOGENOUS_STIMULUS	GOBP_RESPONSE_TO_ENDOGENOUS_STIMULUS	0.0017	0.05	50	1597	11	20000	ACTB,APOE,COL1A1,COL1A2,COL3A1,CTSB,EEF1A1,FLNA,IGFBP7,TIMP1,VIM
GOBP_TUBE_DEVELOPMENT	GOBP_TUBE_DEVELOPMENT	0.0017	0.052	50	1127	9	20000	ACTG1,APOE,C3,COL3A1,DCN,FLNA,FN1,PFN1,SPARC
GOCC_BASEMENT_MEMBRANE	GOCC_BASEMENT_MEMBRANE	0.0017	0.052	50	95	3	20000	FN1,SPARC,TIMP1
GOBP_DETECTION_OF_EXTERNAL_BIOTIC_STIMULUS	GOBP_DETECTION_OF_EXTERNAL_BIOTIC_STIMULUS	0.0018	0.052	50	25	2	20000	HLA-A,HLA-B
GOBP_POSITIVE_REGULATION_OF_IMMUNE_SYSTEM_PROCESS	GOBP_POSITIVE_REGULATION_OF_IMMUNE_SYSTEM_PROCESS	0.0018	0.054	50	917	8	20000	B2M,C3,CD74,HLA-A,HLA-B,HLA-DRA,IGKC,LGALS1
GOBP_REGULATION_OF_CELLULAR_COMPONENT_SIZE	GOBP_REGULATION_OF_CELLULAR_COMPONENT_SIZE	0.0018	0.052	50	350	5	20000	APOE,FN1,PFN1,TMSB10,TMSB4X
GOCC_GOLGI_APPARATUS	GOCC_GOLGI_APPARATUS	0.0018	0.053	50	1613	11	20000	APOE,B2M,BGN,CD74,COL1A1,CST3,DCN,FLNA,HLA-A,HLA-B,HLA-DRA
GOCC_RECYCLING_ENDOSOME_MEMBRANE	GOCC_RECYCLING_ENDOSOME_MEMBRANE	0.0018	0.053	50	96	3	20000	B2M,HLA-A,HLA-B
HALLMARK_INTERFERON_ALPHA_RESPONSE	HALLMARK_INTERFERON_ALPHA_RESPONSE	0.0018	0.054	50	97	3	20000	B2M,CD74,IFITM3
REACTOME_GAP_FILLING_DNA_REPAIR_SYNTHESIS_AND_LIGATION_IN_GG_NER	REACTOME_GAP_FILLING_DNA_REPAIR_SYNTHESIS_AND_LIGATION_IN_GG_NER	0.0018	0.052	50	25	2	20000	UBA52,UBC
REACTOME_INACTIVATION_OF_CSF3_G_CSF_SIGNALING	REACTOME_INACTIVATION_OF_CSF3_G_CSF_SIGNALING	0.0018	0.052	50	25	2	20000	UBA52,UBC
REACTOME_NOTCH3_ACTIVATION_AND_TRANSMISSION_OF_SIGNAL_TO_THE_NUCLEUS	REACTOME_NOTCH3_ACTIVATION_AND_TRANSMISSION_OF_SIGNAL_TO_THE_NUCLEUS	0.0018	0.052	50	25	2	20000	UBA52,UBC
REACTOME_SIGNALING_BY_EGFR_IN_CANCER	REACTOME_SIGNALING_BY_EGFR_IN_CANCER	0.0018	0.052	50	25	2	20000	UBA52,UBC
GOBP_POSITIVE_REGULATION_OF_GENE_EXPRESSION	GOBP_POSITIVE_REGULATION_OF_GENE_EXPRESSION	0.0019	0.055	50	1147	9	20000	ACTG1,B2M,C3,CD74,EEF2,FN1,GAPDH,HLA-A,VIM
GOBP_POSITIVE_REGULATION_OF_T_CELL_CYTOKINE_PRODUCTION	GOBP_POSITIVE_REGULATION_OF_T_CELL_CYTOKINE_PRODUCTION	0.0019	0.055	50	26	2	20000	B2M,HLA-A
GOBP_REGULATION_OF_ENDOCYTOSIS	GOBP_REGULATION_OF_ENDOCYTOSIS	0.0019	0.055	50	211	4	20000	APOE,B2M,C3,CD63
GOBP_REGULATION_OF_LYMPHOCYTE_ACTIVATION	GOBP_REGULATION_OF_LYMPHOCYTE_ACTIVATION	0.0019	0.055	50	525	6	20000	B2M,CD74,HLA-A,HLA-DRA,IGKC,LGALS1
GOBP_SKELETAL_SYSTEM_DEVELOPMENT	GOBP_SKELETAL_SYSTEM_DEVELOPMENT	0.0019	0.054	50	523	6	20000	BGN,COL1A1,COL1A2,COL3A1,MGP,TIMP1
GOMF_FERROUS_IRON_BINDING	GOMF_FERROUS_IRON_BINDING	0.0019	0.055	50	26	2	20000	FTH1,FTL
REACTOME_APC_CDC20_MEDIATED_DEGRADATION_OF_NEK2A	REACTOME_APC_CDC20_MEDIATED_DEGRADATION_OF_NEK2A	0.0019	0.055	50	26	2	20000	UBA52,UBC
REACTOME_A_TETRASACCHARIDE_LINKER_SEQUENCE_IS_REQUIRED_FOR_GAG_SYNTHESIS	REACTOME_A_TETRASACCHARIDE_LINKER_SEQUENCE_IS_REQUIRED_FOR_GAG_SYNTHESIS	0.0019	0.055	50	26	2	20000	BGN,DCN
REACTOME_CALNEXIN_CALRETICULIN_CYCLE	REACTOME_CALNEXIN_CALRETICULIN_CYCLE	0.0019	0.055	50	26	2	20000	UBA52,UBC
REACTOME_DOWNREGULATION_OF_TGF_BETA_RECEPTOR_SIGNALING	REACTOME_DOWNREGULATION_OF_TGF_BETA_RECEPTOR_SIGNALING	0.0019	0.055	50	26	2	20000	UBA52,UBC
GOBP_ADAPTIVE_IMMUNE_RESPONSE	GOBP_ADAPTIVE_IMMUNE_RESPONSE	0.002	0.056	50	719	7	20000	B2M,C3,CD74,HLA-A,HLA-B,HLA-DRA,IGKC
GOBP_EPITHELIUM_DEVELOPMENT	GOBP_EPITHELIUM_DEVELOPMENT	0.002	0.056	50	1149	9	20000	ACTB,ACTG1,C3,CTSB,FLNA,PFN1,PSAP,TAGLN,VIM
REACTOME_SIGNALING_BY_RHO_GTPASES_MIRO_GTPASES_AND_RHOBTB3	REACTOME_SIGNALING_BY_RHO_GTPASES_MIRO_GTPASES_AND_RHOBTB3	0.002	0.056	50	719	7	20000	ACTB,ACTG1,FLNA,MYL6,MYL9,PFN1,VIM
REACTOME_UCH_PROTEINASES	REACTOME_UCH_PROTEINASES	0.002	0.057	50	100	3	20000	ACTB,UBA52,UBC
GOBP_BIOLOGICAL_PROCESS_INVOLVED_IN_INTERACTION_WITH_SYMBIONT	GOBP_BIOLOGICAL_PROCESS_INVOLVED_IN_INTERACTION_WITH_SYMBIONT	0.0021	0.058	50	101	3	20000	APOE,FN1,GAPDH
GOBP_CYTOKINE_PRODUCTION_INVOLVED_IN_IMMUNE_RESPONSE	GOBP_CYTOKINE_PRODUCTION_INVOLVED_IN_IMMUNE_RESPONSE	0.0021	0.058	50	101	3	20000	B2M,CD74,HLA-A
GOBP_REGULATION_OF_CELL_SUBSTRATE_ADHESION	GOBP_REGULATION_OF_CELL_SUBSTRATE_ADHESION	0.0021	0.059	50	217	4	20000	ACTG1,COL1A1,FLNA,FN1
GOBP_REGULATION_OF_MULTICELLULAR_ORGANISMAL_DEVELOPMENT	GOBP_REGULATION_OF_MULTICELLULAR_ORGANISMAL_DEVELOPMENT	0.0021	0.058	50	1394	10	20000	B2M,C3,CD74,DCN,FN1,HLA-B,HLA-DRA,LGALS1,MGP,SPARC
REACTOME_GLYCOGEN_METABOLISM	REACTOME_GLYCOGEN_METABOLISM	0.0021	0.058	50	27	2	20000	UBA52,UBC
REACTOME_SIGNALING_BY_ROBO_RECEPTORS	REACTOME_SIGNALING_BY_ROBO_RECEPTORS	0.0021	0.06	50	218	4	20000	FAU,PFN1,UBA52,UBC
GOBP_NEGATIVE_REGULATION_OF_CELL_KILLING	GOBP_NEGATIVE_REGULATION_OF_CELL_KILLING	0.0022	0.061	50	28	2	20000	HLA-A,HLA-B
GOBP_NEGATIVE_REGULATION_OF_HYDROLASE_ACTIVITY	GOBP_NEGATIVE_REGULATION_OF_HYDROLASE_ACTIVITY	0.0022	0.061	50	369	5	20000	C3,CST3,CTSB,GAPDH,TIMP1
GOBP_TISSUE_MIGRATION	GOBP_TISSUE_MIGRATION	0.0022	0.061	50	368	5	20000	APOE,DCN,PFN1,SPARC,TMSB4X
GOMF_STRUCTURAL_CONSTITUENT_OF_CYTOSKELETON	GOMF_STRUCTURAL_CONSTITUENT_OF_CYTOSKELETON	0.0022	0.061	50	103	3	20000	ACTB,ACTG1,VIM
REACTOME_BUDDING_AND_MATURATION_OF_HIV_VIRION	REACTOME_BUDDING_AND_MATURATION_OF_HIV_VIRION	0.0022	0.061	50	28	2	20000	UBA52,UBC
REACTOME_DOWNREGULATION_OF_SMAD2_3_SMAD4_TRANSCRIPTIONAL_ACTIVITY	REACTOME_DOWNREGULATION_OF_SMAD2_3_SMAD4_TRANSCRIPTIONAL_ACTIVITY	0.0022	0.061	50	28	2	20000	UBA52,UBC
REACTOME_FLT3_SIGNALING_IN_DISEASE	REACTOME_FLT3_SIGNALING_IN_DISEASE	0.0022	0.061	50	28	2	20000	UBA52,UBC
REACTOME_THE_ROLE_OF_NEF_IN_HIV_1_REPLICATION_AND_DISEASE_PATHOGENESIS	REACTOME_THE_ROLE_OF_NEF_IN_HIV_1_REPLICATION_AND_DISEASE_PATHOGENESIS	0.0022	0.061	50	28	2	20000	B2M,HLA-A
WP_ANGIOTENSIN_II_RECEPTOR_TYPE_1_PATHWAY	WP_ANGIOTENSIN_II_RECEPTOR_TYPE_1_PATHWAY	0.0022	0.061	50	28	2	20000	COL1A1,COL1A2
GOBP_TRANSITION_METAL_ION_TRANSPORT	GOBP_TRANSITION_METAL_ION_TRANSPORT	0.0023	0.063	50	105	3	20000	B2M,FTH1,FTL
GOBP_REGULATION_OF_ACTIN_FILAMENT_BUNDLE_ASSEMBLY	GOBP_REGULATION_OF_ACTIN_FILAMENT_BUNDLE_ASSEMBLY	0.0024	0.064	50	106	3	20000	ACTG1,FLNA,PFN1
GOBP_REGULATION_OF_CELLULAR_RESPONSE_TO_VASCULAR_ENDOTHELIAL_GROWTH_FACTOR_STIMULUS	GOBP_REGULATION_OF_CELLULAR_RESPONSE_TO_VASCULAR_ENDOTHELIAL_GROWTH_FACTOR_STIMULUS	0.0024	0.064	50	29	2	20000	CD63,DCN
GOBP_REGULATION_OF_HEMOPOIESIS	GOBP_REGULATION_OF_HEMOPOIESIS	0.0024	0.064	50	374	5	20000	B2M,CD74,HLA-B,HLA-DRA,LGALS1
REACTOME_CLASS_I_MHC_MEDIATED_ANTIGEN_PROCESSING_PRESENTATION	REACTOME_CLASS_I_MHC_MEDIATED_ANTIGEN_PROCESSING_PRESENTATION	0.0024	0.066	50	377	5	20000	B2M,HLA-A,HLA-B,UBA52,UBC
REACTOME_DOWNREGULATION_OF_ERBB2_SIGNALING	REACTOME_DOWNREGULATION_OF_ERBB2_SIGNALING	0.0024	0.064	50	29	2	20000	UBA52,UBC
REACTOME_EPHA_MEDIATED_GROWTH_CONE_COLLAPSE	REACTOME_EPHA_MEDIATED_GROWTH_CONE_COLLAPSE	0.0024	0.064	50	29	2	20000	MYL6,MYL9
REACTOME_MITOPHAGY	REACTOME_MITOPHAGY	0.0024	0.064	50	29	2	20000	UBA52,UBC
REACTOME_NEGATIVE_REGULATION_OF_FGFR3_SIGNALING	REACTOME_NEGATIVE_REGULATION_OF_FGFR3_SIGNALING	0.0024	0.064	50	29	2	20000	UBA52,UBC
REACTOME_RIPK1_MEDIATED_REGULATED_NECROSIS	REACTOME_RIPK1_MEDIATED_REGULATED_NECROSIS	0.0024	0.064	50	29	2	20000	UBA52,UBC
REACTOME_TRANSLATION_OF_SARS_COV_1_STRUCTURAL_PROTEINS	REACTOME_TRANSLATION_OF_SARS_COV_1_STRUCTURAL_PROTEINS	0.0024	0.064	50	29	2	20000	UBA52,UBC
WP_NANOPARTICLEMEDIATED_ACTIVATION_OF_RECEPTOR_SIGNALING	WP_NANOPARTICLEMEDIATED_ACTIVATION_OF_RECEPTOR_SIGNALING	0.0024	0.064	50	29	2	20000	COL1A1,FN1
GOBP_NEGATIVE_REGULATION_OF_INTRINSIC_APOPTOTIC_SIGNALING_PATHWAY_IN_RESPONSE_TO_DNA_DAMAGE	GOBP_NEGATIVE_REGULATION_OF_INTRINSIC_APOPTOTIC_SIGNALING_PATHWAY_IN_RESPONSE_TO_DNA_DAMAGE	0.0025	0.068	50	30	2	20000	CD74,TPT1
REACTOME_RECOGNITION_OF_DNA_DAMAGE_BY_PCNA_CONTAINING_REPLICATION_COMPLEX	REACTOME_RECOGNITION_OF_DNA_DAMAGE_BY_PCNA_CONTAINING_REPLICATION_COMPLEX	0.0025	0.068	50	30	2	20000	UBA52,UBC
REACTOME_SIGNALING_BY_CSF3_G_CSF	REACTOME_SIGNALING_BY_CSF3_G_CSF	0.0025	0.068	50	30	2	20000	UBA52,UBC
REACTOME_SYNTHESIS_OF_ACTIVE_UBIQUITIN_ROLES_OF_E1_AND_E2_ENZYMES	REACTOME_SYNTHESIS_OF_ACTIVE_UBIQUITIN_ROLES_OF_E1_AND_E2_ENZYMES	0.0025	0.068	50	30	2	20000	UBA52,UBC
REACTOME_TNFR1_INDUCED_NFKAPPAB_SIGNALING_PATHWAY	REACTOME_TNFR1_INDUCED_NFKAPPAB_SIGNALING_PATHWAY	0.0025	0.068	50	30	2	20000	UBA52,UBC
GOBP_LEUKOCYTE_CELL_CELL_ADHESION	GOBP_LEUKOCYTE_CELL_CELL_ADHESION	0.0026	0.068	50	381	5	20000	B2M,CD74,HLA-A,HLA-DRA,LGALS1
GOBP_REGULATION_OF_ENDOTHELIAL_CELL_MIGRATION	GOBP_REGULATION_OF_ENDOTHELIAL_CELL_MIGRATION	0.0026	0.069	50	231	4	20000	APOE,DCN,SPARC,TMSB4X
GOCC_PIGMENT_GRANULE	GOCC_PIGMENT_GRANULE	0.0026	0.068	50	109	3	20000	CD63,CTSB,CTSD
REACTOME_NUCLEOTIDE_EXCISION_REPAIR	REACTOME_NUCLEOTIDE_EXCISION_REPAIR	0.0026	0.069	50	110	3	20000	ACTB,UBA52,UBC
REACTOME_SENESCENCE_ASSOCIATED_SECRETORY_PHENOTYPE_SASP	REACTOME_SENESCENCE_ASSOCIATED_SECRETORY_PHENOTYPE_SASP	0.0026	0.069	50	110	3	20000	IGFBP7,UBA52,UBC
GOBP_REGULATION_OF_RESPONSE_TO_EXTERNAL_STIMULUS	GOBP_REGULATION_OF_RESPONSE_TO_EXTERNAL_STIMULUS	0.0027	0.071	50	978	8	20000	APOE,C3,CD74,FLNA,HLA-A,HLA-B,LGALS1,TMSB4X
GOCC_CLATHRIN_COATED_VESICLE_MEMBRANE	GOCC_CLATHRIN_COATED_VESICLE_MEMBRANE	0.0027	0.071	50	111	3	20000	APOE,CD74,HLA-DRA
REACTOME_ACTIVATED_NOTCH1_TRANSMITS_SIGNAL_TO_THE_NUCLEUS	REACTOME_ACTIVATED_NOTCH1_TRANSMITS_SIGNAL_TO_THE_NUCLEUS	0.0027	0.071	50	31	2	20000	UBA52,UBC
REACTOME_EGFR_DOWNREGULATION	REACTOME_EGFR_DOWNREGULATION	0.0027	0.071	50	31	2	20000	UBA52,UBC
REACTOME_ENDOSOMAL_SORTING_COMPLEX_REQUIRED_FOR_TRANSPORT_ESCRT	REACTOME_ENDOSOMAL_SORTING_COMPLEX_REQUIRED_FOR_TRANSPORT_ESCRT	0.0027	0.071	50	31	2	20000	UBA52,UBC
REACTOME_INTERACTION_BETWEEN_L1_AND_ANKYRINS	REACTOME_INTERACTION_BETWEEN_L1_AND_ANKYRINS	0.0027	0.071	50	31	2	20000	ACTB,ACTG1
REACTOME_NEGATIVE_REGULATION_OF_FGFR4_SIGNALING	REACTOME_NEGATIVE_REGULATION_OF_FGFR4_SIGNALING	0.0027	0.071	50	31	2	20000	UBA52,UBC
GOBP_ANATOMICAL_STRUCTURE_FORMATION_INVOLVED_IN_MORPHOGENESIS	GOBP_ANATOMICAL_STRUCTURE_FORMATION_INVOLVED_IN_MORPHOGENESIS	0.0028	0.072	50	1209	9	20000	ACTG1,C3,COL1A1,DCN,FLNA,FN1,MYL9,PFN1,SPARC
GOBP_CELL_MATRIX_ADHESION	GOBP_CELL_MATRIX_ADHESION	0.0028	0.073	50	236	4	20000	ACTG1,CD63,COL3A1,FN1
GOMF_GLYCOSAMINOGLYCAN_BINDING	GOMF_GLYCOSAMINOGLYCAN_BINDING	0.0028	0.073	50	236	4	20000	APOE,BGN,DCN,FN1
GOMF_RNA_BINDING	GOMF_RNA_BINDING	0.0028	0.073	50	1972	12	20000	DCN,EEF1A1,EEF2,FAU,FLNA,HLA-A,LGALS1,PFN1,TMSB4X,TPT1,UBC,VIM
REACTOME_HIV_INFECTION	REACTOME_HIV_INFECTION	0.0028	0.072	50	234	4	20000	B2M,HLA-A,UBA52,UBC
GOBP_POSITIVE_REGULATION_OF_INTRACELLULAR_SIGNAL_TRANSDUCTION	GOBP_POSITIVE_REGULATION_OF_INTRACELLULAR_SIGNAL_TRANSDUCTION	0.0029	0.073	50	985	8	20000	APOE,CD74,COL3A1,DCN,FLNA,FN1,GAPDH,LGALS1
GOBP_POSITIVE_REGULATION_OF_SIGNALING	GOBP_POSITIVE_REGULATION_OF_SIGNALING	0.0029	0.073	50	1713	11	20000	APOE,C3,CD63,CD74,COL1A1,COL3A1,DCN,FLNA,FN1,GAPDH,LGALS1
GOBP_REGULATION_OF_ACTIN_FILAMENT_BASED_PROCESS	GOBP_REGULATION_OF_ACTIN_FILAMENT_BASED_PROCESS	0.0029	0.073	50	392	5	20000	ACTG1,FLNA,PFN1,TMSB10,TMSB4X
GOBP_REGULATION_OF_RECEPTOR_MEDIATED_ENDOCYTOSIS	GOBP_REGULATION_OF_RECEPTOR_MEDIATED_ENDOCYTOSIS	0.0029	0.073	50	114	3	20000	B2M,C3,CD63
NABA_ECM_REGULATORS	NABA_ECM_REGULATORS	0.0029	0.074	50	238	4	20000	CST3,CTSB,CTSD,TIMP1
REACTOME_NUCLEAR_SIGNALING_BY_ERBB4	REACTOME_NUCLEAR_SIGNALING_BY_ERBB4	0.0029	0.073	50	32	2	20000	APOE,SPARC
REACTOME_RHO_GTPASES_ACTIVATE_IQGAPS	REACTOME_RHO_GTPASES_ACTIVATE_IQGAPS	0.0029	0.073	50	32	2	20000	ACTB,ACTG1
REACTOME_SMAD2_SMAD3_SMAD4_HETEROTRIMER_REGULATES_TRANSCRIPTION	REACTOME_SMAD2_SMAD3_SMAD4_HETEROTRIMER_REGULATES_TRANSCRIPTION	0.0029	0.073	50	32	2	20000	UBA52,UBC
REACTOME_TAK1_ACTIVATES_NFKB_BY_PHOSPHORYLATION_AND_ACTIVATION_OF_IKKS_COMPLEX	REACTOME_TAK1_ACTIVATES_NFKB_BY_PHOSPHORYLATION_AND_ACTIVATION_OF_IKKS_COMPLEX	0.0029	0.073	50	32	2	20000	UBA52,UBC
REACTOME_TERMINATION_OF_TRANSLESION_DNA_SYNTHESIS	REACTOME_TERMINATION_OF_TRANSLESION_DNA_SYNTHESIS	0.0029	0.073	50	32	2	20000	UBA52,UBC
REACTOME_TGF_BETA_RECEPTOR_SIGNALING_ACTIVATES_SMADS	REACTOME_TGF_BETA_RECEPTOR_SIGNALING_ACTIVATES_SMADS	0.0029	0.073	50	32	2	20000	UBA52,UBC
GOBP_CYTOSKELETON_ORGANIZATION	GOBP_CYTOSKELETON_ORGANIZATION	0.003	0.076	50	1468	10	20000	ACTB,ACTG1,APOE,FLNA,GAPDH,MYL9,PFN1,TMSB10,TMSB4X,VIM
GOBP_NEGATIVE_REGULATION_OF_LOCOMOTION	GOBP_NEGATIVE_REGULATION_OF_LOCOMOTION	0.003	0.076	50	396	5	20000	APOE,CD74,COL3A1,DCN,TIMP1
GOBP_POSITIVE_REGULATION_OF_MULTICELLULAR_ORGANISMAL_PROCESS	GOBP_POSITIVE_REGULATION_OF_MULTICELLULAR_ORGANISMAL_PROCESS	0.003	0.076	50	1470	10	20000	APOE,B2M,C3,CD74,COL1A1,FN1,GAPDH,HLA-A,HLA-DRA,LGALS1
GOBP_REGULATION_OF_PROTEIN_CATABOLIC_PROCESS	GOBP_REGULATION_OF_PROTEIN_CATABOLIC_PROCESS	0.003	0.075	50	395	5	20000	APOE,CST3,EEF1A1,FLNA,TIMP1
GOBP_CELLULAR_RESPONSE_TO_INTERFERON_GAMMA	GOBP_CELLULAR_RESPONSE_TO_INTERFERON_GAMMA	0.0031	0.077	50	117	3	20000	ACTG1,GAPDH,VIM
GOBP_TRANSEPITHELIAL_TRANSPORT	GOBP_TRANSEPITHELIAL_TRANSPORT	0.0031	0.076	50	33	2	20000	ACTB,ACTG1
KEGG_LEUKOCYTE_TRANSENDOTHELIAL_MIGRATION	KEGG_LEUKOCYTE_TRANSENDOTHELIAL_MIGRATION	0.0031	0.076	50	116	3	20000	ACTB,ACTG1,MYL9
REACTOME_ADHERENS_JUNCTIONS_INTERACTIONS	REACTOME_ADHERENS_JUNCTIONS_INTERACTIONS	0.0031	0.076	50	33	2	20000	ACTB,ACTG1
REACTOME_NEGATIVE_REGULATION_OF_FGFR1_SIGNALING	REACTOME_NEGATIVE_REGULATION_OF_FGFR1_SIGNALING	0.0031	0.076	50	33	2	20000	UBA52,UBC
REACTOME_SIGNALING_BY_NOTCH2	REACTOME_SIGNALING_BY_NOTCH2	0.0031	0.076	50	33	2	20000	UBA52,UBC
WP_TYPE_I_COLLAGEN_SYNTHESIS_IN_THE_CONTEXT_OF_OSTEOGENESIS_IMPERFECTA	WP_TYPE_I_COLLAGEN_SYNTHESIS_IN_THE_CONTEXT_OF_OSTEOGENESIS_IMPERFECTA	0.0031	0.076	50	33	2	20000	COL1A1,COL1A2
GOBP_AMYLOID_FIBRIL_FORMATION	GOBP_AMYLOID_FIBRIL_FORMATION	0.0033	0.08	50	34	2	20000	APOE,B2M
GOBP_REGULATION_OF_CELL_POPULATION_PROLIFERATION	GOBP_REGULATION_OF_CELL_POPULATION_PROLIFERATION	0.0033	0.081	50	1745	11	20000	APOE,B2M,CD74,FN1,FTH1,HLA-A,IGFBP7,MALAT1,S100A6,SPARC,TIMP1
GOBP_REGULATION_OF_HYDROLASE_ACTIVITY	GOBP_REGULATION_OF_HYDROLASE_ACTIVITY	0.0033	0.081	50	1009	8	20000	C3,CST3,CTSB,CTSD,FN1,GAPDH,PSAP,TIMP1
REACTOME_DISEASES_OF_CARBOHYDRATE_METABOLISM	REACTOME_DISEASES_OF_CARBOHYDRATE_METABOLISM	0.0033	0.08	50	34	2	20000	UBA52,UBC
REACTOME_DISEASES_OF_METABOLISM	REACTOME_DISEASES_OF_METABOLISM	0.0033	0.081	50	246	4	20000	BGN,DCN,UBA52,UBC
REACTOME_NEGATIVE_REGULATION_OF_FGFR2_SIGNALING	REACTOME_NEGATIVE_REGULATION_OF_FGFR2_SIGNALING	0.0033	0.08	50	34	2	20000	UBA52,UBC
REACTOME_TRANSCRIPTIONAL_REGULATION_BY_RUNX2	REACTOME_TRANSCRIPTIONAL_REGULATION_BY_RUNX2	0.0034	0.082	50	120	3	20000	COL1A1,UBA52,UBC
GOBP_CHONDROITIN_SULFATE_PROTEOGLYCAN_METABOLIC_PROCESS	GOBP_CHONDROITIN_SULFATE_PROTEOGLYCAN_METABOLIC_PROCESS	0.0035	0.083	50	35	2	20000	BGN,DCN
GOBP_MAINTENANCE_OF_BLOOD_BRAIN_BARRIER	GOBP_MAINTENANCE_OF_BLOOD_BRAIN_BARRIER	0.0035	0.083	50	35	2	20000	ACTB,ACTG1
GOBP_POSITIVE_REGULATION_OF_PRODUCTION_OF_MOLECULAR_MEDIATOR_OF_IMMUNE_RESPONSE	GOBP_POSITIVE_REGULATION_OF_PRODUCTION_OF_MOLECULAR_MEDIATOR_OF_IMMUNE_RESPONSE	0.0035	0.084	50	122	3	20000	B2M,CD74,HLA-A
GOBP_RECEPTOR_MEDIATED_ENDOCYTOSIS	GOBP_RECEPTOR_MEDIATED_ENDOCYTOSIS	0.0035	0.084	50	251	4	20000	APOE,B2M,C3,CD63
GOCC_INTRINSIC_COMPONENT_OF_ORGANELLE_MEMBRANE	GOCC_INTRINSIC_COMPONENT_OF_ORGANELLE_MEMBRANE	0.0035	0.084	50	411	5	20000	B2M,CD74,HLA-A,HLA-B,HLA-DRA
GOMF_DISORDERED_DOMAIN_SPECIFIC_BINDING	GOMF_DISORDERED_DOMAIN_SPECIFIC_BINDING	0.0035	0.083	50	35	2	20000	FN1,GAPDH
NABA_PROTEOGLYCANS	NABA_PROTEOGLYCANS	0.0035	0.083	50	35	2	20000	BGN,DCN
REACTOME_GPVI_MEDIATED_ACTIVATION_CASCADE	REACTOME_GPVI_MEDIATED_ACTIVATION_CASCADE	0.0035	0.083	50	35	2	20000	COL1A1,COL1A2
REACTOME_METALLOPROTEASE_DUBS	REACTOME_METALLOPROTEASE_DUBS	0.0035	0.083	50	35	2	20000	UBA52,UBC
REACTOME_NEGATIVE_REGULATORS_OF_DDX58_IFIH1_SIGNALING	REACTOME_NEGATIVE_REGULATORS_OF_DDX58_IFIH1_SIGNALING	0.0035	0.083	50	35	2	20000	UBA52,UBC
REACTOME_N_GLYCAN_TRIMMING_IN_THE_ER_AND_CALNEXIN_CALRETICULIN_CYCLE	REACTOME_N_GLYCAN_TRIMMING_IN_THE_ER_AND_CALNEXIN_CALRETICULIN_CYCLE	0.0035	0.083	50	35	2	20000	UBA52,UBC
REACTOME_ONCOGENE_INDUCED_SENESCENCE	REACTOME_ONCOGENE_INDUCED_SENESCENCE	0.0035	0.083	50	35	2	20000	UBA52,UBC
REACTOME_REGULATION_OF_TNFR1_SIGNALING	REACTOME_REGULATION_OF_TNFR1_SIGNALING	0.0035	0.083	50	35	2	20000	UBA52,UBC
REACTOME_RHOBTB_GTPASE_CYCLE	REACTOME_RHOBTB_GTPASE_CYCLE	0.0035	0.083	50	35	2	20000	ACTG1,VIM
GOBP_POSITIVE_REGULATION_OF_CELLULAR_COMPONENT_ORGANIZATION	GOBP_POSITIVE_REGULATION_OF_CELLULAR_COMPONENT_ORGANIZATION	0.0036	0.086	50	1023	8	20000	APOE,B2M,C3,CD63,DCN,FLNA,FN1,PFN1
GOBP_NEGATIVE_REGULATION_OF_PROTEIN_CATABOLIC_PROCESS	GOBP_NEGATIVE_REGULATION_OF_PROTEIN_CATABOLIC_PROCESS	0.0037	0.087	50	124	3	20000	CST3,FLNA,TIMP1
GOBP_VIRAL_PROCESS	GOBP_VIRAL_PROCESS	0.0037	0.087	50	415	5	20000	APOE,CD74,CTSB,IFITM3,LGALS1
HALLMARK_ANGIOGENESIS	HALLMARK_ANGIOGENESIS	0.0037	0.086	50	36	2	20000	COL3A1,TIMP1
REACTOME_NOD1_2_SIGNALING_PATHWAY	REACTOME_NOD1_2_SIGNALING_PATHWAY	0.0037	0.086	50	36	2	20000	UBA52,UBC
REACTOME_RHO_GTPASES_ACTIVATE_WASPS_AND_WAVES	REACTOME_RHO_GTPASES_ACTIVATE_WASPS_AND_WAVES	0.0037	0.086	50	36	2	20000	ACTB,ACTG1
REACTOME_TCR_SIGNALING	REACTOME_TCR_SIGNALING	0.0037	0.087	50	124	3	20000	HLA-DRA,UBA52,UBC
GOBP_DETECTION_OF_BIOTIC_STIMULUS	GOBP_DETECTION_OF_BIOTIC_STIMULUS	0.0039	0.09	50	37	2	20000	HLA-A,HLA-B
REACTOME_REGULATION_OF_TP53_EXPRESSION_AND_DEGRADATION	REACTOME_REGULATION_OF_TP53_EXPRESSION_AND_DEGRADATION	0.0039	0.09	50	37	2	20000	UBA52,UBC
GOBP_PROTEOLYSIS	GOBP_PROTEOLYSIS	0.0041	0.094	50	1790	11	20000	AEBP1,APOE,C3,CST3,CTSB,CTSD,FN1,GAPDH,TIMP1,UBA52,UBC
GOBP_REGULATION_OF_INTRINSIC_APOPTOTIC_SIGNALING_PATHWAY_IN_RESPONSE_TO_DNA_DAMAGE	GOBP_REGULATION_OF_INTRINSIC_APOPTOTIC_SIGNALING_PATHWAY_IN_RESPONSE_TO_DNA_DAMAGE	0.0041	0.094	50	38	2	20000	CD74,TPT1
GOBP_RESPONSE_TO_ACID_CHEMICAL	GOBP_RESPONSE_TO_ACID_CHEMICAL	0.0041	0.095	50	129	3	20000	COL1A1,COL1A2,COL3A1
GOBP_T_CELL_CYTOKINE_PRODUCTION	GOBP_T_CELL_CYTOKINE_PRODUCTION	0.0041	0.094	50	38	2	20000	B2M,HLA-A
REACTOME_FLT3_SIGNALING	REACTOME_FLT3_SIGNALING	0.0041	0.094	50	38	2	20000	UBA52,UBC
REACTOME_SMOOTH_MUSCLE_CONTRACTION	REACTOME_SMOOTH_MUSCLE_CONTRACTION	0.0041	0.094	50	38	2	20000	MYL6,MYL9
REACTOME_CELL_CELL_COMMUNICATION	REACTOME_CELL_CELL_COMMUNICATION	0.0042	0.097	50	130	3	20000	ACTB,ACTG1,FLNA
GOBP_AMYLOID_BETA_CLEARANCE	GOBP_AMYLOID_BETA_CLEARANCE	0.0043	0.098	50	39	2	20000	APOE,C3
GOBP_REGULATION_OF_NEURON_PROJECTION_DEVELOPMENT	GOBP_REGULATION_OF_NEURON_PROJECTION_DEVELOPMENT	0.0043	0.099	50	431	5	20000	APOE,B2M,FLNA,FN1,VIM
REACTOME_FANCONI_ANEMIA_PATHWAY	REACTOME_FANCONI_ANEMIA_PATHWAY	0.0043	0.098	50	39	2	20000	UBA52,UBC
REACTOME_OVARIAN_TUMOR_DOMAIN_PROTEASES	REACTOME_OVARIAN_TUMOR_DOMAIN_PROTEASES	0.0043	0.098	50	39	2	20000	UBA52,UBC
REACTOME_TRANSLESION_SYNTHESIS_BY_Y_FAMILY_DNA_POLYMERASES_BYPASSES_LESIONS_ON_DNA_TEMPLATE	REACTOME_TRANSLESION_SYNTHESIS_BY_Y_FAMILY_DNA_POLYMERASES_BYPASSES_LESIONS_ON_DNA_TEMPLATE	0.0043	0.098	50	39	2	20000	UBA52,UBC
GOBP_HOMEOSTATIC_PROCESS	GOBP_HOMEOSTATIC_PROCESS	0.0044	0.1	50	1810	11	20000	ACTB,ACTG1,APOE,B2M,CD74,COL3A1,DCN,FTH1,FTL,IGKC,TPT1
KEGG_TIGHT_JUNCTION	KEGG_TIGHT_JUNCTION	0.0044	0.1	50	132	3	20000	ACTB,ACTG1,MYL9
REACTOME_DISEASES_OF_SIGNAL_TRANSDUCTION_BY_GROWTH_FACTOR_RECEPTORS_AND_SECOND_MESSENGERS	REACTOME_DISEASES_OF_SIGNAL_TRANSDUCTION_BY_GROWTH_FACTOR_RECEPTORS_AND_SECOND_MESSENGERS	0.0044	0.1	50	432	5	20000	ACTB,ACTG1,FN1,UBA52,UBC
GOBP_MONONUCLEAR_CELL_DIFFERENTIATION	GOBP_MONONUCLEAR_CELL_DIFFERENTIATION	0.0045	0.1	50	434	5	20000	B2M,CD74,HLA-B,HLA-DRA,LGALS1
KEGG_CELL_ADHESION_MOLECULES_CAMS	KEGG_CELL_ADHESION_MOLECULES_CAMS	0.0045	0.1	50	133	3	20000	HLA-A,HLA-B,HLA-DRA
REACTOME_SIGNALING_BY_FGFR3	REACTOME_SIGNALING_BY_FGFR3	0.0045	0.1	50	40	2	20000	UBA52,UBC
REACTOME_MEMBRANE_TRAFFICKING	REACTOME_MEMBRANE_TRAFFICKING	0.0046	0.1	50	629	6	20000	ACTB,ACTG1,FTH1,FTL,UBA52,UBC
GOMF_ACTIN_BINDING	GOMF_ACTIN_BINDING	0.0047	0.11	50	440	5	20000	FLNA,PFN1,TAGLN,TMSB10,TMSB4X
REACTOME_DISEASES_ASSOCIATED_WITH_GLYCOSAMINOGLYCAN_METABOLISM	REACTOME_DISEASES_ASSOCIATED_WITH_GLYCOSAMINOGLYCAN_METABOLISM	0.0047	0.11	50	41	2	20000	BGN,DCN
REACTOME_DUAL_INCISION_IN_GG_NER	REACTOME_DUAL_INCISION_IN_GG_NER	0.0047	0.11	50	41	2	20000	UBA52,UBC
REACTOME_SIGNALING_BY_FGFR4	REACTOME_SIGNALING_BY_FGFR4	0.0047	0.11	50	41	2	20000	UBA52,UBC
GOBP_POSITIVE_REGULATION_OF_RESPONSE_TO_EXTERNAL_STIMULUS	GOBP_POSITIVE_REGULATION_OF_RESPONSE_TO_EXTERNAL_STIMULUS	0.0048	0.11	50	441	5	20000	C3,CD74,FLNA,LGALS1,TMSB4X
GOBP_COLLAGEN_CATABOLIC_PROCESS	GOBP_COLLAGEN_CATABOLIC_PROCESS	0.0049	0.11	50	42	2	20000	CST3,CTSB
GOBP_REGULATION_OF_TRIGLYCERIDE_METABOLIC_PROCESS	GOBP_REGULATION_OF_TRIGLYCERIDE_METABOLIC_PROCESS	0.0049	0.11	50	42	2	20000	APOE,C3
GOMF_STRUCTURAL_CONSTITUENT_OF_MUSCLE	GOMF_STRUCTURAL_CONSTITUENT_OF_MUSCLE	0.0049	0.11	50	42	2	20000	MYL6,MYL9
REACTOME_DEACTIVATION_OF_THE_BETA_CATENIN_TRANSACTIVATING_COMPLEX	REACTOME_DEACTIVATION_OF_THE_BETA_CATENIN_TRANSACTIVATING_COMPLEX	0.0049	0.11	50	42	2	20000	UBA52,UBC
REACTOME_EPHB_MEDIATED_FORWARD_SIGNALING	REACTOME_EPHB_MEDIATED_FORWARD_SIGNALING	0.0049	0.11	50	42	2	20000	ACTB,ACTG1
REACTOME_NCAM1_INTERACTIONS	REACTOME_NCAM1_INTERACTIONS	0.0049	0.11	50	42	2	20000	COL3A1,COL6A2
WP_COMMON_PATHWAYS_UNDERLYING_DRUG_ADDICTION	WP_COMMON_PATHWAYS_UNDERLYING_DRUG_ADDICTION	0.0049	0.11	50	42	2	20000	ACTB,ACTG1
WP_DNA_REPLICATION	WP_DNA_REPLICATION	0.0049	0.11	50	42	2	20000	UBA52,UBC
GOBP_RHO_PROTEIN_SIGNAL_TRANSDUCTION	GOBP_RHO_PROTEIN_SIGNAL_TRANSDUCTION	0.0051	0.11	50	139	3	20000	APOE,COL1A2,COL3A1
GOBP_TRANSITION_METAL_ION_HOMEOSTASIS	GOBP_TRANSITION_METAL_ION_HOMEOSTASIS	0.0051	0.11	50	139	3	20000	B2M,FTH1,FTL
GOBP_ACTIN_FILAMENT_ORGANIZATION	GOBP_ACTIN_FILAMENT_ORGANIZATION	0.0052	0.11	50	449	5	20000	ACTG1,FLNA,PFN1,TMSB10,TMSB4X
GOBP_MUSCLE_STRUCTURE_DEVELOPMENT	GOBP_MUSCLE_STRUCTURE_DEVELOPMENT	0.0052	0.11	50	645	6	20000	ACTG1,COL3A1,LGALS1,MYL6,MYL9,TAGLN
GOBP_REGULATION_OF_COLLAGEN_METABOLIC_PROCESS	GOBP_REGULATION_OF_COLLAGEN_METABOLIC_PROCESS	0.0052	0.11	50	43	2	20000	CST3,VIM
GOBP_TRANSFORMING_GROWTH_FACTOR_BETA_PRODUCTION	GOBP_TRANSFORMING_GROWTH_FACTOR_BETA_PRODUCTION	0.0052	0.11	50	43	2	20000	COL3A1,FN1
GOCC_SUPRAMOLECULAR_COMPLEX	GOCC_SUPRAMOLECULAR_COMPLEX	0.0052	0.11	50	1329	9	20000	ACTB,ACTG1,COL1A1,COL1A2,COL3A1,FLNA,MYL9,TPT1,VIM
GOMF_TAU_PROTEIN_BINDING	GOMF_TAU_PROTEIN_BINDING	0.0052	0.11	50	43	2	20000	ACTB,APOE
REACTOME_FORMATION_OF_INCISION_COMPLEX_IN_GG_NER	REACTOME_FORMATION_OF_INCISION_COMPLEX_IN_GG_NER	0.0052	0.11	50	43	2	20000	UBA52,UBC
REACTOME_NEGATIVE_REGULATION_OF_MAPK_PATHWAY	REACTOME_NEGATIVE_REGULATION_OF_MAPK_PATHWAY	0.0052	0.11	50	43	2	20000	UBA52,UBC
REACTOME_RHO_GTPASES_ACTIVATE_FORMINS	REACTOME_RHO_GTPASES_ACTIVATE_FORMINS	0.0052	0.11	50	140	3	20000	ACTB,ACTG1,PFN1
GOBP_ENDOTHELIAL_CELL_MIGRATION	GOBP_ENDOTHELIAL_CELL_MIGRATION	0.0053	0.11	50	281	4	20000	APOE,DCN,SPARC,TMSB4X
GOBP_ORGANONITROGEN_COMPOUND_CATABOLIC_PROCESS	GOBP_ORGANONITROGEN_COMPOUND_CATABOLIC_PROCESS	0.0054	0.12	50	1338	9	20000	APOE,CST3,CTSB,CTSD,EEF1A1,FLNA,TIMP1,UBA52,UBC
GOBP_REGULATION_OF_DEFENSE_RESPONSE	GOBP_REGULATION_OF_DEFENSE_RESPONSE	0.0054	0.12	50	650	6	20000	APOE,C3,HLA-A,HLA-B,LGALS1,TMSB4X
REACTOME_DAP12_INTERACTIONS	REACTOME_DAP12_INTERACTIONS	0.0054	0.12	50	44	2	20000	B2M,HLA-B
REACTOME_TNF_SIGNALING	REACTOME_TNF_SIGNALING	0.0054	0.12	50	44	2	20000	UBA52,UBC
WP_FAS_LIGAND_PATHWAY_AND_STRESS_INDUCTION_OF_HEAT_SHOCK_PROTEINS	WP_FAS_LIGAND_PATHWAY_AND_STRESS_INDUCTION_OF_HEAT_SHOCK_PROTEINS	0.0054	0.12	50	44	2	20000	ACTB,ACTG1
GOBP_NEURON_DEVELOPMENT	GOBP_NEURON_DEVELOPMENT	0.0055	0.12	50	1098	8	20000	ACTB,APOE,B2M,C3,FLNA,FN1,S100A6,VIM
GOBP_REGULATION_OF_CELL_CELL_ADHESION	GOBP_REGULATION_OF_CELL_CELL_ADHESION	0.0056	0.12	50	458	5	20000	B2M,CD74,HLA-A,HLA-DRA,LGALS1
GOBP_REGULATION_OF_LEUKOCYTE_DIFFERENTIATION	GOBP_REGULATION_OF_LEUKOCYTE_DIFFERENTIATION	0.0056	0.12	50	285	4	20000	CD74,HLA-B,HLA-DRA,LGALS1
HALLMARK_UV_RESPONSE_DN	HALLMARK_UV_RESPONSE_DN	0.0056	0.12	50	144	3	20000	COL1A1,COL1A2,COL3A1
GOBP_NEGATIVE_REGULATION_OF_PROTEIN_CONTAINING_COMPLEX_ASSEMBLY	GOBP_NEGATIVE_REGULATION_OF_PROTEIN_CONTAINING_COMPLEX_ASSEMBLY	0.0057	0.12	50	145	3	20000	PFN1,TMSB10,TMSB4X
GOBP_I_KAPPAB_KINASE_NF_KAPPAB_SIGNALING	GOBP_I_KAPPAB_KINASE_NF_KAPPAB_SIGNALING	0.0058	0.12	50	288	4	20000	CD74,FLNA,GAPDH,LGALS1
GOBP_RESPONSE_TO_NITROGEN_COMPOUND	GOBP_RESPONSE_TO_NITROGEN_COMPOUND	0.0058	0.12	50	1108	8	20000	ACTB,APOE,COL1A1,COL1A2,COL3A1,FLNA,TIMP1,VIM
REACTOME_BETA_CATENIN_INDEPENDENT_WNT_SIGNALING	REACTOME_BETA_CATENIN_INDEPENDENT_WNT_SIGNALING	0.0058	0.12	50	146	3	20000	PFN1,UBA52,UBC
GOBP_BLOOD_VESSEL_REMODELING	GOBP_BLOOD_VESSEL_REMODELING	0.0059	0.13	50	46	2	20000	CST3,FLNA
GOBP_CELLULAR_RESPONSE_TO_ENDOGENOUS_STIMULUS	GOBP_CELLULAR_RESPONSE_TO_ENDOGENOUS_STIMULUS	0.0059	0.12	50	1355	9	20000	ACTB,COL1A1,COL1A2,COL3A1,CTSB,EEF1A1,FLNA,IGFBP7,VIM
GOBP_EXTRACELLULAR_MATRIX_ASSEMBLY	GOBP_EXTRACELLULAR_MATRIX_ASSEMBLY	0.0059	0.13	50	46	2	20000	COL1A2,COL3A1
REACTOME_TRANSCRIPTIONAL_ACTIVITY_OF_SMAD2_SMAD3_SMAD4_HETEROTRIMER	REACTOME_TRANSCRIPTIONAL_ACTIVITY_OF_SMAD2_SMAD3_SMAD4_HETEROTRIMER	0.0059	0.13	50	46	2	20000	UBA52,UBC
GOBP_REGULATION_OF_CELL_PROJECTION_ORGANIZATION	GOBP_REGULATION_OF_CELL_PROJECTION_ORGANIZATION	0.006	0.13	50	664	6	20000	APOE,B2M,FLNA,FN1,PFN1,VIM
GOBP_COLLAGEN_BIOSYNTHETIC_PROCESS	GOBP_COLLAGEN_BIOSYNTHETIC_PROCESS	0.0062	0.13	50	47	2	20000	COL1A1,VIM
GOBP_MEMBRANE_PROTEIN_ECTODOMAIN_PROTEOLYSIS	GOBP_MEMBRANE_PROTEIN_ECTODOMAIN_PROTEOLYSIS	0.0062	0.13	50	47	2	20000	APOE,TIMP1
GOBP_RESPONSE_TO_EPIDERMAL_GROWTH_FACTOR	GOBP_RESPONSE_TO_EPIDERMAL_GROWTH_FACTOR	0.0062	0.13	50	47	2	20000	COL1A1,EEF1A1
REACTOME_CYCLIN_D_ASSOCIATED_EVENTS_IN_G1	REACTOME_CYCLIN_D_ASSOCIATED_EVENTS_IN_G1	0.0062	0.13	50	47	2	20000	UBA52,UBC
REACTOME_TRANSLATION	REACTOME_TRANSLATION	0.0063	0.13	50	295	4	20000	EEF1A1,EEF2,FAU,UBA52
GOBP_POSITIVE_REGULATION_OF_TRANSPORT	GOBP_POSITIVE_REGULATION_OF_TRANSPORT	0.0064	0.13	50	891	7	20000	ACTB,APOE,B2M,C3,CD63,FLNA,TMSB4X
REACTOME_DNA_DAMAGE_BYPASS	REACTOME_DNA_DAMAGE_BYPASS	0.0064	0.13	50	48	2	20000	UBA52,UBC
REACTOME_INTERLEUKIN_3_INTERLEUKIN_5_AND_GM_CSF_SIGNALING	REACTOME_INTERLEUKIN_3_INTERLEUKIN_5_AND_GM_CSF_SIGNALING	0.0064	0.13	50	48	2	20000	UBA52,UBC
REACTOME_NOTCH1_INTRACELLULAR_DOMAIN_REGULATES_TRANSCRIPTION	REACTOME_NOTCH1_INTRACELLULAR_DOMAIN_REGULATES_TRANSCRIPTION	0.0064	0.13	50	48	2	20000	UBA52,UBC
WP_MECHANOREGULATION_AND_PATHOLOGY_OF_YAPTAZ_VIA_HIPPO_AND_NONHIPPO_MECHANISMS	WP_MECHANOREGULATION_AND_PATHOLOGY_OF_YAPTAZ_VIA_HIPPO_AND_NONHIPPO_MECHANISMS	0.0064	0.13	50	48	2	20000	ACTB,ACTG1
GOCC_LATE_ENDOSOME_MEMBRANE	GOCC_LATE_ENDOSOME_MEMBRANE	0.0065	0.13	50	152	3	20000	CD63,HLA-DRA,IFITM3
GOBP_POSITIVE_REGULATION_OF_CYTOKINE_PRODUCTION	GOBP_POSITIVE_REGULATION_OF_CYTOKINE_PRODUCTION	0.0066	0.14	50	476	5	20000	B2M,C3,CD74,GAPDH,HLA-A
GOBP_AXON_DEVELOPMENT	GOBP_AXON_DEVELOPMENT	0.0067	0.14	50	479	5	20000	ACTB,APOE,FLNA,FN1,S100A6
GOBP_DENDRITIC_CELL_DIFFERENTIATION	GOBP_DENDRITIC_CELL_DIFFERENTIATION	0.0067	0.14	50	49	2	20000	HLA-B,LGALS1
REACTOME_RECYCLING_PATHWAY_OF_L1	REACTOME_RECYCLING_PATHWAY_OF_L1	0.0067	0.14	50	49	2	20000	ACTB,ACTG1
REACTOME_SIGNALING_BY_NOTCH3	REACTOME_SIGNALING_BY_NOTCH3	0.0067	0.14	50	49	2	20000	UBA52,UBC
REACTOME_TRANSLATION_OF_SARS_COV_2_STRUCTURAL_PROTEINS	REACTOME_TRANSLATION_OF_SARS_COV_2_STRUCTURAL_PROTEINS	0.0067	0.14	50	49	2	20000	UBA52,UBC
GOBP_REGULATION_OF_PROTEIN_STABILITY	GOBP_REGULATION_OF_PROTEIN_STABILITY	0.0068	0.14	50	302	4	20000	FLNA,GAPDH,PFN1,SERF2
REACTOME_TOLL_LIKE_RECEPTOR_CASCADES	REACTOME_TOLL_LIKE_RECEPTOR_CASCADES	0.0069	0.14	50	155	3	20000	CTSB,UBA52,UBC
GOBP_REGULATION_OF_EXTRACELLULAR_MATRIX_ORGANIZATION	GOBP_REGULATION_OF_EXTRACELLULAR_MATRIX_ORGANIZATION	0.007	0.14	50	50	2	20000	AEBP1,CST3
GOBP_REGULATION_OF_NATURAL_KILLER_CELL_MEDIATED_IMMUNITY	GOBP_REGULATION_OF_NATURAL_KILLER_CELL_MEDIATED_IMMUNITY	0.007	0.14	50	50	2	20000	HLA-A,HLA-B
GOBP_RESPONSE_TO_OXYGEN_CONTAINING_COMPOUND	GOBP_RESPONSE_TO_OXYGEN_CONTAINING_COMPOUND	0.007	0.14	50	1653	10	20000	ACTB,APOE,COL1A1,COL1A2,COL3A1,COL6A2,FLNA,IGFBP7,TIMP1,VIM
GOBP_VASCULAR_ENDOTHELIAL_GROWTH_FACTOR_SIGNALING_PATHWAY	GOBP_VASCULAR_ENDOTHELIAL_GROWTH_FACTOR_SIGNALING_PATHWAY	0.007	0.14	50	50	2	20000	CD63,DCN
REACTOME_CHONDROITIN_SULFATE_DERMATAN_SULFATE_METABOLISM	REACTOME_CHONDROITIN_SULFATE_DERMATAN_SULFATE_METABOLISM	0.007	0.14	50	50	2	20000	BGN,DCN
REACTOME_SARS_COV_1_INFECTION	REACTOME_SARS_COV_1_INFECTION	0.007	0.14	50	50	2	20000	UBA52,UBC
REACTOME_SIGNALING_BY_EGFR	REACTOME_SIGNALING_BY_EGFR	0.007	0.14	50	50	2	20000	UBA52,UBC
REACTOME_SIGNALING_BY_ERBB2	REACTOME_SIGNALING_BY_ERBB2	0.007	0.14	50	50	2	20000	UBA52,UBC
REACTOME_SIGNALING_BY_FGFR1	REACTOME_SIGNALING_BY_FGFR1	0.007	0.14	50	50	2	20000	UBA52,UBC
GOBP_PEPTIDE_METABOLIC_PROCESS	GOBP_PEPTIDE_METABOLIC_PROCESS	0.0071	0.14	50	908	7	20000	AEBP1,APOE,EEF1A1,EEF2,GAPDH,UBA52,VIM
GOBP_REGULATION_OF_ACTIN_FILAMENT_LENGTH	GOBP_REGULATION_OF_ACTIN_FILAMENT_LENGTH	0.0072	0.15	50	158	3	20000	PFN1,TMSB10,TMSB4X
GOBP_REGULATION_OF_ANATOMICAL_STRUCTURE_SIZE	GOBP_REGULATION_OF_ANATOMICAL_STRUCTURE_SIZE	0.0072	0.15	50	487	5	20000	APOE,FN1,PFN1,TMSB10,TMSB4X
REACTOME_EPH_EPHRIN_MEDIATED_REPULSION_OF_CELLS	REACTOME_EPH_EPHRIN_MEDIATED_REPULSION_OF_CELLS	0.0072	0.15	50	51	2	20000	ACTB,ACTG1
REACTOME_GAP_JUNCTION_TRAFFICKING_AND_REGULATION	REACTOME_GAP_JUNCTION_TRAFFICKING_AND_REGULATION	0.0072	0.15	50	51	2	20000	ACTB,ACTG1
GOBP_POSITIVE_REGULATION_OF_HEMOPOIESIS	GOBP_POSITIVE_REGULATION_OF_HEMOPOIESIS	0.0074	0.15	50	159	3	20000	CD74,HLA-DRA,LGALS1
GOBP_REGULATION_OF_VIRAL_PROCESS	GOBP_REGULATION_OF_VIRAL_PROCESS	0.0074	0.15	50	159	3	20000	CD74,IFITM3,LGALS1
GOBP_CELLULAR_RESPONSE_TO_NITROGEN_COMPOUND	GOBP_CELLULAR_RESPONSE_TO_NITROGEN_COMPOUND	0.0076	0.15	50	698	6	20000	ACTB,COL1A1,COL1A2,COL3A1,FLNA,VIM
GOBP_HUMORAL_IMMUNE_RESPONSE	GOBP_HUMORAL_IMMUNE_RESPONSE	0.0076	0.15	50	312	4	20000	C3,GAPDH,HLA-A,IGKC
GOCC_SECRETORY_GRANULE_MEMBRANE	GOCC_SECRETORY_GRANULE_MEMBRANE	0.0076	0.15	50	312	4	20000	CD63,HLA-B,PSAP,SPARC
GOBP_POSTSYNAPSE_ORGANIZATION	GOBP_POSTSYNAPSE_ORGANIZATION	0.0077	0.15	50	162	3	20000	ACTB,ACTG1,APOE
PID_CD8_TCR_PATHWAY	PID_CD8_TCR_PATHWAY	0.0078	0.15	50	53	2	20000	B2M,HLA-A
REACTOME_FORMATION_OF_TC_NER_PRE_INCISION_COMPLEX	REACTOME_FORMATION_OF_TC_NER_PRE_INCISION_COMPLEX	0.0078	0.15	50	53	2	20000	UBA52,UBC
WP_TRANSLATION_FACTORS	WP_TRANSLATION_FACTORS	0.0078	0.15	50	53	2	20000	EEF1A1,EEF2
GOBP_NEGATIVE_REGULATION_OF_EPITHELIAL_CELL_PROLIFERATION	GOBP_NEGATIVE_REGULATION_OF_EPITHELIAL_CELL_PROLIFERATION	0.0079	0.16	50	163	3	20000	APOE,B2M,SPARC
GOBP_ACTIN_FILAMENT_BUNDLE_ORGANIZATION	GOBP_ACTIN_FILAMENT_BUNDLE_ORGANIZATION	0.008	0.16	50	164	3	20000	ACTG1,FLNA,PFN1
GOBP_NEGATIVE_REGULATION_OF_CYTOSKELETON_ORGANIZATION	GOBP_NEGATIVE_REGULATION_OF_CYTOSKELETON_ORGANIZATION	0.008	0.16	50	164	3	20000	PFN1,TMSB10,TMSB4X
KEGG_VIBRIO_CHOLERAE_INFECTION	KEGG_VIBRIO_CHOLERAE_INFECTION	0.0081	0.16	50	54	2	20000	ACTB,ACTG1
REACTOME_NEGATIVE_REGULATION_OF_NOTCH4_SIGNALING	REACTOME_NEGATIVE_REGULATION_OF_NOTCH4_SIGNALING	0.0081	0.16	50	54	2	20000	UBA52,UBC
REACTOME_SIGNALING_BY_PTK6	REACTOME_SIGNALING_BY_PTK6	0.0081	0.16	50	54	2	20000	UBA52,UBC
WP_APOPTOSISRELATED_NETWORK_DUE_TO_ALTERED_NOTCH3_IN_OVARIAN_CANCER	WP_APOPTOSISRELATED_NETWORK_DUE_TO_ALTERED_NOTCH3_IN_OVARIAN_CANCER	0.0081	0.16	50	54	2	20000	APOE,VIM
GOBP_ACTIN_FILAMENT_POLYMERIZATION	GOBP_ACTIN_FILAMENT_POLYMERIZATION	0.0083	0.16	50	166	3	20000	PFN1,TMSB10,TMSB4X
GOBP_NEGATIVE_REGULATION_OF_BINDING	GOBP_NEGATIVE_REGULATION_OF_BINDING	0.0083	0.16	50	166	3	20000	ACTB,B2M,TMSB4X
GOBP_REGULATION_OF_RESPONSE_TO_WOUNDING	GOBP_REGULATION_OF_RESPONSE_TO_WOUNDING	0.0083	0.16	50	166	3	20000	ACTG1,APOE,FLNA
GOMF_CALCIUM_ION_BINDING	GOMF_CALCIUM_ION_BINDING	0.0083	0.16	50	710	6	20000	MGP,MYL6,MYL9,S100A6,SPARC,TPT1
GOBP_NEGATIVE_REGULATION_OF_LYMPHOCYTE_MEDIATED_IMMUNITY	GOBP_NEGATIVE_REGULATION_OF_LYMPHOCYTE_MEDIATED_IMMUNITY	0.0084	0.16	50	55	2	20000	HLA-A,HLA-B
REACTOME_AUF1_HNRNP_D0_BINDS_AND_DESTABILIZES_MRNA	REACTOME_AUF1_HNRNP_D0_BINDS_AND_DESTABILIZES_MRNA	0.0084	0.16	50	55	2	20000	UBA52,UBC
REACTOME_DEGRADATION_OF_AXIN	REACTOME_DEGRADATION_OF_AXIN	0.0084	0.16	50	55	2	20000	UBA52,UBC
REACTOME_HEPARAN_SULFATE_HEPARIN_HS_GAG_METABOLISM	REACTOME_HEPARAN_SULFATE_HEPARIN_HS_GAG_METABOLISM	0.0084	0.16	50	55	2	20000	BGN,DCN
REACTOME_REGULATION_OF_RUNX3_EXPRESSION_AND_ACTIVITY	REACTOME_REGULATION_OF_RUNX3_EXPRESSION_AND_ACTIVITY	0.0084	0.16	50	55	2	20000	UBA52,UBC
REACTOME_SENSORY_PROCESSING_OF_SOUND_BY_OUTER_HAIR_CELLS_OF_THE_COCHLEA	REACTOME_SENSORY_PROCESSING_OF_SOUND_BY_OUTER_HAIR_CELLS_OF_THE_COCHLEA	0.0084	0.16	50	55	2	20000	ACTB,ACTG1
WP_NRP1TRIGGERED_SIGNALING_PATHWAYS_IN_PANCREATIC_CANCER	WP_NRP1TRIGGERED_SIGNALING_PATHWAYS_IN_PANCREATIC_CANCER	0.0084	0.16	50	55	2	20000	COL1A1,COL1A2
WP_PATHOGENIC_ESCHERICHIA_COLI_INFECTION	WP_PATHOGENIC_ESCHERICHIA_COLI_INFECTION	0.0084	0.16	50	55	2	20000	ACTB,ACTG1
GOBP_T_CELL_ACTIVATION	GOBP_T_CELL_ACTIVATION	0.0085	0.16	50	507	5	20000	B2M,CD74,HLA-A,HLA-DRA,LGALS1
GOBP_RECEPTOR_CLUSTERING	GOBP_RECEPTOR_CLUSTERING	0.0087	0.16	50	56	2	20000	APOE,FLNA
GOBP_REGULATION_OF_PRODUCTION_OF_MOLECULAR_MEDIATOR_OF_IMMUNE_RESPONSE	GOBP_REGULATION_OF_PRODUCTION_OF_MOLECULAR_MEDIATOR_OF_IMMUNE_RESPONSE	0.0087	0.17	50	169	3	20000	B2M,CD74,HLA-A
GOBP_TRANSLATIONAL_ELONGATION	GOBP_TRANSLATIONAL_ELONGATION	0.0087	0.16	50	56	2	20000	EEF1A1,EEF2
GOCC_MYOSIN_COMPLEX	GOCC_MYOSIN_COMPLEX	0.0087	0.16	50	56	2	20000	MYL6,MYL9
KEGG_PATHOGENIC_ESCHERICHIA_COLI_INFECTION	KEGG_PATHOGENIC_ESCHERICHIA_COLI_INFECTION	0.0087	0.16	50	56	2	20000	ACTB,ACTG1
REACTOME_GOLGI_ASSOCIATED_VESICLE_BIOGENESIS	REACTOME_GOLGI_ASSOCIATED_VESICLE_BIOGENESIS	0.0087	0.16	50	56	2	20000	FTH1,FTL
REACTOME_NUCLEOTIDE_BINDING_DOMAIN_LEUCINE_RICH_REPEAT_CONTAINING_RECEPTOR_NLR_SIGNALING_PATHWAYS	REACTOME_NUCLEOTIDE_BINDING_DOMAIN_LEUCINE_RICH_REPEAT_CONTAINING_RECEPTOR_NLR_SIGNALING_PATHWAYS	0.0087	0.16	50	56	2	20000	UBA52,UBC
REACTOME_REGULATED_NECROSIS	REACTOME_REGULATED_NECROSIS	0.0087	0.16	50	56	2	20000	UBA52,UBC
GOBP_RESPONSE_TO_GROWTH_FACTOR	GOBP_RESPONSE_TO_GROWTH_FACTOR	0.0088	0.17	50	719	6	20000	CD63,COL1A1,COL1A2,COL3A1,DCN,EEF1A1
GOBP_BIOMINERALIZATION	GOBP_BIOMINERALIZATION	0.009	0.17	50	171	3	20000	COL1A1,COL1A2,MGP
GOBP_EMBRYO_IMPLANTATION	GOBP_EMBRYO_IMPLANTATION	0.009	0.17	50	57	2	20000	IGFBP7,TIMP1
GOBP_ENDOCHONDRAL_BONE_MORPHOGENESIS	GOBP_ENDOCHONDRAL_BONE_MORPHOGENESIS	0.009	0.17	50	57	2	20000	COL1A1,COL3A1
REACTOME_DEGRADATION_OF_DVL	REACTOME_DEGRADATION_OF_DVL	0.009	0.17	50	57	2	20000	UBA52,UBC
REACTOME_STABILIZATION_OF_P53	REACTOME_STABILIZATION_OF_P53	0.009	0.17	50	57	2	20000	UBA52,UBC
REACTOME_REGULATION_OF_EXPRESSION_OF_SLITS_AND_ROBOS	REACTOME_REGULATION_OF_EXPRESSION_OF_SLITS_AND_ROBOS	0.0091	0.17	50	172	3	20000	FAU,UBA52,UBC
GOBP_MEMBRANE_PROTEIN_PROTEOLYSIS	GOBP_MEMBRANE_PROTEIN_PROTEOLYSIS	0.0093	0.17	50	58	2	20000	APOE,TIMP1
GOBP_REGULATION_OF_INTRACELLULAR_SIGNAL_TRANSDUCTION	GOBP_REGULATION_OF_INTRACELLULAR_SIGNAL_TRANSDUCTION	0.0093	0.18	50	1725	10	20000	APOE,CD74,COL3A1,DCN,FLNA,FN1,GAPDH,LGALS1,TMSB4X,TPT1
REACTOME_SIGNALING_BY_NOTCH1_PEST_DOMAIN_MUTANTS_IN_CANCER	REACTOME_SIGNALING_BY_NOTCH1_PEST_DOMAIN_MUTANTS_IN_CANCER	0.0093	0.17	50	58	2	20000	UBA52,UBC
REACTOME_SIGNALING_BY_PDGF	REACTOME_SIGNALING_BY_PDGF	0.0093	0.17	50	58	2	20000	COL3A1,COL6A2
GOBP_POSITIVE_REGULATION_OF_EPITHELIAL_CELL_MIGRATION	GOBP_POSITIVE_REGULATION_OF_EPITHELIAL_CELL_MIGRATION	0.0095	0.18	50	175	3	20000	PFN1,SPARC,TMSB4X
GOBP_TISSUE_REMODELING	GOBP_TISSUE_REMODELING	0.0095	0.18	50	175	3	20000	CST3,FLNA,TIMP1
GOCC_AZUROPHIL_GRANULE_MEMBRANE	GOCC_AZUROPHIL_GRANULE_MEMBRANE	0.0096	0.18	50	59	2	20000	CD63,PSAP
REACTOME_CDT1_ASSOCIATION_WITH_THE_CDC6_ORC_ORIGIN_COMPLEX	REACTOME_CDT1_ASSOCIATION_WITH_THE_CDC6_ORC_ORIGIN_COMPLEX	0.0096	0.18	50	59	2	20000	UBA52,UBC
GOBP_MULTICELLULAR_ORGANISMAL_HOMEOSTASIS	GOBP_MULTICELLULAR_ORGANISMAL_HOMEOSTASIS	0.0097	0.18	50	524	5	20000	ACTB,ACTG1,B2M,COL3A1,IGKC
GOBP_REGULATION_OF_CYTOSKELETON_ORGANIZATION	GOBP_REGULATION_OF_CYTOSKELETON_ORGANIZATION	0.0099	0.18	50	526	5	20000	ACTG1,FLNA,PFN1,TMSB10,TMSB4X
REACTOME_DEGRADATION_OF_GLI1_BY_THE_PROTEASOME	REACTOME_DEGRADATION_OF_GLI1_BY_THE_PROTEASOME	0.0099	0.18	50	60	2	20000	UBA52,UBC
REACTOME_SCF_SKP2_MEDIATED_DEGRADATION_OF_P27_P21	REACTOME_SCF_SKP2_MEDIATED_DEGRADATION_OF_P27_P21	0.0099	0.18	50	60	2	20000	UBA52,UBC
GOBP_NEGATIVE_REGULATION_OF_IMMUNE_RESPONSE	GOBP_NEGATIVE_REGULATION_OF_IMMUNE_RESPONSE	0.01	0.19	50	179	3	20000	COL3A1,HLA-A,HLA-B
GOBP_POSITIVE_REGULATION_OF_CELL_PROJECTION_ORGANIZATION	GOBP_POSITIVE_REGULATION_OF_CELL_PROJECTION_ORGANIZATION	0.01	0.19	50	341	4	20000	APOE,FLNA,FN1,PFN1
GOBP_POSITIVE_REGULATION_OF_VIRAL_PROCESS	GOBP_POSITIVE_REGULATION_OF_VIRAL_PROCESS	0.01	0.19	50	61	2	20000	CD74,LGALS1
GOBP_PRESYNAPTIC_ENDOCYTOSIS	GOBP_PRESYNAPTIC_ENDOCYTOSIS	0.01	0.19	50	61	2	20000	ACTB,ACTG1
GOBP_REGULATION_OF_AUTOPHAGY	GOBP_REGULATION_OF_AUTOPHAGY	0.01	0.19	50	339	4	20000	DCN,EEF1A1,GAPDH,PSAP
REACTOME_APOPTOSIS	REACTOME_APOPTOSIS	0.01	0.19	50	179	3	20000	UBA52,UBC,VIM
REACTOME_DEFECTIVE_CFTR_CAUSES_CYSTIC_FIBROSIS	REACTOME_DEFECTIVE_CFTR_CAUSES_CYSTIC_FIBROSIS	0.01	0.19	50	61	2	20000	UBA52,UBC
GOBP_CELLULAR_COMPONENT_MORPHOGENESIS	GOBP_CELLULAR_COMPONENT_MORPHOGENESIS	0.011	0.2	50	753	6	20000	ACTB,ACTG1,APOE,FN1,MYL9,S100A6
GOBP_MAINTENANCE_OF_PROTEIN_LOCATION_IN_CELL	GOBP_MAINTENANCE_OF_PROTEIN_LOCATION_IN_CELL	0.011	0.2	50	63	2	20000	TMSB10,TMSB4X
GOBP_RESPONSE_TO_BACTERIUM	GOBP_RESPONSE_TO_BACTERIUM	0.011	0.19	50	750	6	20000	B2M,C3,HLA-A,HLA-B,IGKC,VIM
GOCC_SPECIFIC_GRANULE_LUMEN	GOCC_SPECIFIC_GRANULE_LUMEN	0.011	0.19	50	62	2	20000	B2M,CTSD
NABA_MATRISOME_ASSOCIATED	NABA_MATRISOME_ASSOCIATED	0.011	0.2	50	751	6	20000	CST3,CTSB,CTSD,LGALS1,S100A6,TIMP1
PID_ENDOTHELIN_PATHWAY	PID_ENDOTHELIN_PATHWAY	0.011	0.2	50	63	2	20000	COL1A2,COL3A1
PID_ERA_GENOMIC_PATHWAY	PID_ERA_GENOMIC_PATHWAY	0.011	0.2	50	64	2	20000	C3,CTSD
PID_IL4_2PATHWAY	PID_IL4_2PATHWAY	0.011	0.2	50	64	2	20000	COL1A1,COL1A2
PID_TCR_PATHWAY	PID_TCR_PATHWAY	0.011	0.2	50	64	2	20000	FLNA,HLA-DRA
REACTOME_ASYMMETRIC_LOCALIZATION_OF_PCP_PROTEINS	REACTOME_ASYMMETRIC_LOCALIZATION_OF_PCP_PROTEINS	0.011	0.2	50	64	2	20000	UBA52,UBC
REACTOME_CYTOSOLIC_SENSORS_OF_PATHOGEN_ASSOCIATED_DNA	REACTOME_CYTOSOLIC_SENSORS_OF_PATHOGEN_ASSOCIATED_DNA	0.011	0.2	50	64	2	20000	UBA52,UBC
REACTOME_DECTIN_1_MEDIATED_NONCANONICAL_NF_KB_SIGNALING	REACTOME_DECTIN_1_MEDIATED_NONCANONICAL_NF_KB_SIGNALING	0.011	0.19	50	62	2	20000	UBA52,UBC
REACTOME_NCAM_SIGNALING_FOR_NEURITE_OUT_GROWTH	REACTOME_NCAM_SIGNALING_FOR_NEURITE_OUT_GROWTH	0.011	0.2	50	63	2	20000	COL3A1,COL6A2
REACTOME_PEROXISOMAL_PROTEIN_IMPORT	REACTOME_PEROXISOMAL_PROTEIN_IMPORT	0.011	0.2	50	63	2	20000	UBA52,UBC
REACTOME_SEMAPHORIN_INTERACTIONS	REACTOME_SEMAPHORIN_INTERACTIONS	0.011	0.2	50	64	2	20000	MYL6,MYL9
WP_PI3KAKT_SIGNALING_PATHWAY	WP_PI3KAKT_SIGNALING_PATHWAY	0.011	0.2	50	345	4	20000	COL1A1,COL1A2,COL6A2,FN1
GOBP_CELLULAR_IRON_ION_HOMEOSTASIS	GOBP_CELLULAR_IRON_ION_HOMEOSTASIS	0.012	0.21	50	66	2	20000	FTH1,FTL
GOBP_ELASTIN_CATABOLIC_PROCESS	GOBP_ELASTIN_CATABOLIC_PROCESS	0.012	0.22	50	5	1	20000	CST3
GOBP_LEUKOCYTE_DIFFERENTIATION	GOBP_LEUKOCYTE_DIFFERENTIATION	0.012	0.21	50	553	5	20000	B2M,CD74,HLA-B,HLA-DRA,LGALS1
GOBP_LIMB_JOINT_MORPHOGENESIS	GOBP_LIMB_JOINT_MORPHOGENESIS	0.012	0.22	50	5	1	20000	COL3A1
GOBP_NEGATIVE_REGULATION_OF_EXTRACELLULAR_MATRIX_DISASSEMBLY	GOBP_NEGATIVE_REGULATION_OF_EXTRACELLULAR_MATRIX_DISASSEMBLY	0.012	0.22	50	5	1	20000	CST3
GOBP_NEGATIVE_REGULATION_OF_LEUKOCYTE_MEDIATED_IMMUNITY	GOBP_NEGATIVE_REGULATION_OF_LEUKOCYTE_MEDIATED_IMMUNITY	0.012	0.22	50	67	2	20000	HLA-A,HLA-B
GOBP_OVIDUCT_DEVELOPMENT	GOBP_OVIDUCT_DEVELOPMENT	0.012	0.22	50	5	1	20000	C3
GOBP_POSITIVE_REGULATION_OF_HYPERSENSITIVITY	GOBP_POSITIVE_REGULATION_OF_HYPERSENSITIVITY	0.012	0.22	50	5	1	20000	C3
GOBP_PROTEIN_STABILIZATION	GOBP_PROTEIN_STABILIZATION	0.012	0.21	50	191	3	20000	FLNA,GAPDH,PFN1
GOBP_REGULATION_OF_CD4_POSITIVE_CD25_POSITIVE_ALPHA_BETA_REGULATORY_T_CELL_DIFFERENTIATION	GOBP_REGULATION_OF_CD4_POSITIVE_CD25_POSITIVE_ALPHA_BETA_REGULATORY_T_CELL_DIFFERENTIATION	0.012	0.22	50	5	1	20000	HLA-DRA
GOBP_REGULATION_OF_FOREBRAIN_NEURON_DIFFERENTIATION	GOBP_REGULATION_OF_FOREBRAIN_NEURON_DIFFERENTIATION	0.012	0.22	50	5	1	20000	B2M
GOBP_RESPONSE_TO_CORTISOL	GOBP_RESPONSE_TO_CORTISOL	0.012	0.22	50	5	1	20000	IGFBP7
GOBP_RESPONSE_TO_FLUORIDE	GOBP_RESPONSE_TO_FLUORIDE	0.012	0.22	50	5	1	20000	COL1A1
GOBP_STRIATED_MUSCLE_CELL_DEVELOPMENT	GOBP_STRIATED_MUSCLE_CELL_DEVELOPMENT	0.012	0.22	50	67	2	20000	ACTG1,MYL9
GOCC_EARLY_ENDOSOME_LUMEN	GOCC_EARLY_ENDOSOME_LUMEN	0.012	0.22	50	5	1	20000	B2M
GOCC_ENDOLYSOSOME_LUMEN	GOCC_ENDOLYSOSOME_LUMEN	0.012	0.22	50	5	1	20000	CTSB
GOCC_POLYSOME	GOCC_POLYSOME	0.012	0.21	50	65	2	20000	EEF2,VIM
GOMF_GANGLIOSIDE_BINDING	GOMF_GANGLIOSIDE_BINDING	0.012	0.22	50	5	1	20000	PSAP
GOMF_SCAFFOLD_PROTEIN_BINDING	GOMF_SCAFFOLD_PROTEIN_BINDING	0.012	0.22	50	67	2	20000	PSAP,VIM
PID_CD8_TCR_DOWNSTREAM_PATHWAY	PID_CD8_TCR_DOWNSTREAM_PATHWAY	0.012	0.21	50	65	2	20000	B2M,HLA-A
REACTOME_ALTERNATIVE_COMPLEMENT_ACTIVATION	REACTOME_ALTERNATIVE_COMPLEMENT_ACTIVATION	0.012	0.22	50	5	1	20000	C3
REACTOME_CELL_CELL_JUNCTION_ORGANIZATION	REACTOME_CELL_CELL_JUNCTION_ORGANIZATION	0.012	0.21	50	65	2	20000	ACTB,ACTG1
REACTOME_CHYLOMICRON_CLEARANCE	REACTOME_CHYLOMICRON_CLEARANCE	0.012	0.22	50	5	1	20000	APOE
REACTOME_DUAL_INCISION_IN_TC_NER	REACTOME_DUAL_INCISION_IN_TC_NER	0.012	0.21	50	65	2	20000	UBA52,UBC
REACTOME_HDR_THROUGH_HOMOLOGOUS_RECOMBINATION_HRR	REACTOME_HDR_THROUGH_HOMOLOGOUS_RECOMBINATION_HRR	0.012	0.22	50	67	2	20000	UBA52,UBC
REACTOME_HEDGEHOG_LIGAND_BIOGENESIS	REACTOME_HEDGEHOG_LIGAND_BIOGENESIS	0.012	0.21	50	65	2	20000	UBA52,UBC
REACTOME_REGULATION_OF_HMOX1_EXPRESSION_AND_ACTIVITY	REACTOME_REGULATION_OF_HMOX1_EXPRESSION_AND_ACTIVITY	0.012	0.21	50	65	2	20000	UBA52,UBC
WP_FERROPTOSIS	WP_FERROPTOSIS	0.012	0.21	50	65	2	20000	FTH1,FTL
GOBP_ACTIN_POLYMERIZATION_OR_DEPOLYMERIZATION	GOBP_ACTIN_POLYMERIZATION_OR_DEPOLYMERIZATION	0.013	0.22	50	196	3	20000	PFN1,TMSB10,TMSB4X
GOBP_ACTOMYOSIN_STRUCTURE_ORGANIZATION	GOBP_ACTOMYOSIN_STRUCTURE_ORGANIZATION	0.013	0.23	50	199	3	20000	ACTG1,MYL9,PFN1
GOBP_NEGATIVE_REGULATION_OF_CATALYTIC_ACTIVITY	GOBP_NEGATIVE_REGULATION_OF_CATALYTIC_ACTIVITY	0.013	0.22	50	785	6	20000	APOE,C3,CST3,CTSB,GAPDH,TIMP1
GOBP_POSITIVE_REGULATION_OF_ALPHA_BETA_T_CELL_ACTIVATION	GOBP_POSITIVE_REGULATION_OF_ALPHA_BETA_T_CELL_ACTIVATION	0.013	0.22	50	69	2	20000	HLA-A,HLA-DRA
GOBP_REGULATION_OF_BINDING	GOBP_REGULATION_OF_BINDING	0.013	0.23	50	367	4	20000	ACTB,APOE,B2M,TMSB4X
GOBP_REGULATION_OF_PROTEIN_BINDING	GOBP_REGULATION_OF_PROTEIN_BINDING	0.013	0.22	50	197	3	20000	ACTB,APOE,B2M
GOCC_CLATHRIN_COATED_VESICLE	GOCC_CLATHRIN_COATED_VESICLE	0.013	0.22	50	194	3	20000	APOE,CD74,HLA-DRA
GOCC_RECYCLING_ENDOSOME	GOCC_RECYCLING_ENDOSOME	0.013	0.22	50	197	3	20000	B2M,HLA-A,HLA-B
GOMF_CELL_ADHESION_MOLECULE_BINDING	GOMF_CELL_ADHESION_MOLECULE_BINDING	0.013	0.22	50	558	5	20000	COL3A1,EEF2,FLNA,FN1,PFN1
REACTOME_CELLULAR_SENESCENCE	REACTOME_CELLULAR_SENESCENCE	0.013	0.22	50	196	3	20000	IGFBP7,UBA52,UBC
REACTOME_CIRCADIAN_CLOCK	REACTOME_CIRCADIAN_CLOCK	0.013	0.23	50	70	2	20000	UBA52,UBC
REACTOME_G1_S_DNA_DAMAGE_CHECKPOINTS	REACTOME_G1_S_DNA_DAMAGE_CHECKPOINTS	0.013	0.22	50	68	2	20000	UBA52,UBC
REACTOME_MUSCLE_CONTRACTION	REACTOME_MUSCLE_CONTRACTION	0.013	0.22	50	195	3	20000	MYL6,MYL9,VIM
REACTOME_REGULATION_OF_PTEN_STABILITY_AND_ACTIVITY	REACTOME_REGULATION_OF_PTEN_STABILITY_AND_ACTIVITY	0.013	0.22	50	69	2	20000	UBA52,UBC
REACTOME_REGULATION_OF_RAS_BY_GAPS	REACTOME_REGULATION_OF_RAS_BY_GAPS	0.013	0.22	50	68	2	20000	UBA52,UBC
GOBP_IMMUNOGLOBULIN_PRODUCTION_INVOLVED_IN_IMMUNOGLOBULIN_MEDIATED_IMMUNE_RESPONSE	GOBP_IMMUNOGLOBULIN_PRODUCTION_INVOLVED_IN_IMMUNOGLOBULIN_MEDIATED_IMMUNE_RESPONSE	0.014	0.24	50	73	2	20000	B2M,HLA-DRA
GOBP_ION_HOMEOSTASIS	GOBP_ION_HOMEOSTASIS	0.014	0.23	50	792	6	20000	APOE,B2M,DCN,FTH1,FTL,TPT1
GOBP_ION_TRANSPORT	GOBP_ION_TRANSPORT	0.014	0.23	50	1556	9	20000	B2M,CD63,FLNA,FTH1,FTL,PSAP,S100A6,TMSB4X,TPT1
GOBP_LYMPHOCYTE_ACTIVATION	GOBP_LYMPHOCYTE_ACTIVATION	0.014	0.23	50	792	6	20000	B2M,CD74,HLA-A,HLA-DRA,IGKC,LGALS1
GOBP_LYMPHOCYTE_ACTIVATION_INVOLVED_IN_IMMUNE_RESPONSE	GOBP_LYMPHOCYTE_ACTIVATION_INVOLVED_IN_IMMUNE_RESPONSE	0.014	0.23	50	202	3	20000	CD74,HLA-DRA,LGALS1
GOBP_NEGATIVE_REGULATION_OF_INNATE_IMMUNE_RESPONSE	GOBP_NEGATIVE_REGULATION_OF_INNATE_IMMUNE_RESPONSE	0.014	0.24	50	73	2	20000	HLA-A,HLA-B
GOBP_POSITIVE_REGULATION_OF_RESPONSE_TO_WOUNDING	GOBP_POSITIVE_REGULATION_OF_RESPONSE_TO_WOUNDING	0.014	0.23	50	72	2	20000	ACTG1,FLNA
GOBP_REGULATION_OF_PROTEIN_POLYMERIZATION	GOBP_REGULATION_OF_PROTEIN_POLYMERIZATION	0.014	0.23	50	200	3	20000	PFN1,TMSB10,TMSB4X
GOBP_REGULATION_OF_STEROID_BIOSYNTHETIC_PROCESS	GOBP_REGULATION_OF_STEROID_BIOSYNTHETIC_PROCESS	0.014	0.24	50	73	2	20000	APOE,IGFBP7
GOBP_SYNAPTIC_VESICLE_RECYCLING	GOBP_SYNAPTIC_VESICLE_RECYCLING	0.014	0.24	50	73	2	20000	ACTB,ACTG1
GOCC_SCHAFFER_COLLATERAL_CA1_SYNAPSE	GOCC_SCHAFFER_COLLATERAL_CA1_SYNAPSE	0.014	0.23	50	72	2	20000	ACTB,ACTG1
GOMF_IMMUNOGLOBULIN_RECEPTOR_BINDING	GOMF_IMMUNOGLOBULIN_RECEPTOR_BINDING	0.014	0.24	50	73	2	20000	FLNA,IGKC
HALLMARK_ADIPOGENESIS	HALLMARK_ADIPOGENESIS	0.014	0.23	50	200	3	20000	APOE,C3,UBC
HALLMARK_HYPOXIA	HALLMARK_HYPOXIA	0.014	0.23	50	200	3	20000	BGN,DCN,GAPDH
KEGG_ADHERENS_JUNCTION	KEGG_ADHERENS_JUNCTION	0.014	0.24	50	73	2	20000	ACTB,ACTG1
KEGG_LEISHMANIA_INFECTION	KEGG_LEISHMANIA_INFECTION	0.014	0.23	50	72	2	20000	C3,HLA-DRA
REACTOME_INTERLEUKIN_17_SIGNALING	REACTOME_INTERLEUKIN_17_SIGNALING	0.014	0.23	50	71	2	20000	UBA52,UBC
REACTOME_ORC1_REMOVAL_FROM_CHROMATIN	REACTOME_ORC1_REMOVAL_FROM_CHROMATIN	0.014	0.23	50	71	2	20000	UBA52,UBC
REACTOME_REGULATION_OF_RUNX2_EXPRESSION_AND_ACTIVITY	REACTOME_REGULATION_OF_RUNX2_EXPRESSION_AND_ACTIVITY	0.014	0.24	50	73	2	20000	UBA52,UBC
REACTOME_SARS_COV_2_INFECTION	REACTOME_SARS_COV_2_INFECTION	0.014	0.23	50	71	2	20000	UBA52,UBC
REACTOME_SIGNALING_BY_FGFR2	REACTOME_SIGNALING_BY_FGFR2	0.014	0.24	50	73	2	20000	UBA52,UBC
REACTOME_TRANSLOCATION_OF_SLC2A4_GLUT4_TO_THE_PLASMA_MEMBRANE	REACTOME_TRANSLOCATION_OF_SLC2A4_GLUT4_TO_THE_PLASMA_MEMBRANE	0.014	0.23	50	72	2	20000	ACTB,ACTG1
REACTOME_TRANS_GOLGI_NETWORK_VESICLE_BUDDING	REACTOME_TRANS_GOLGI_NETWORK_VESICLE_BUDDING	0.014	0.23	50	72	2	20000	FTH1,FTL
GOBP_ADENYLATE_CYCLASE_INHIBITING_DOPAMINE_RECEPTOR_SIGNALING_PATHWAY	GOBP_ADENYLATE_CYCLASE_INHIBITING_DOPAMINE_RECEPTOR_SIGNALING_PATHWAY	0.015	0.24	50	6	1	20000	FLNA
GOBP_AORTA_SMOOTH_MUSCLE_TISSUE_MORPHOGENESIS	GOBP_AORTA_SMOOTH_MUSCLE_TISSUE_MORPHOGENESIS	0.015	0.24	50	6	1	20000	COL3A1
GOBP_CELLULAR_RESPONSE_TO_VASCULAR_ENDOTHELIAL_GROWTH_FACTOR_STIMULUS	GOBP_CELLULAR_RESPONSE_TO_VASCULAR_ENDOTHELIAL_GROWTH_FACTOR_STIMULUS	0.015	0.24	50	74	2	20000	CD63,DCN
GOBP_CELL_CELL_JUNCTION_ORGANIZATION	GOBP_CELL_CELL_JUNCTION_ORGANIZATION	0.015	0.24	50	207	3	20000	ACTB,ACTG1,FLNA
GOBP_LIPID_TRANSPORT_ACROSS_BLOOD_BRAIN_BARRIER	GOBP_LIPID_TRANSPORT_ACROSS_BLOOD_BRAIN_BARRIER	0.015	0.24	50	6	1	20000	APOE
GOBP_LOW_DENSITY_LIPOPROTEIN_RECEPTOR_PARTICLE_METABOLIC_PROCESS	GOBP_LOW_DENSITY_LIPOPROTEIN_RECEPTOR_PARTICLE_METABOLIC_PROCESS	0.015	0.24	50	6	1	20000	APOE
GOBP_NEGATIVE_REGULATION_OF_RNA_POLYMERASE_II_REGULATORY_REGION_SEQUENCE_SPECIFIC_DNA_BINDING	GOBP_NEGATIVE_REGULATION_OF_RNA_POLYMERASE_II_REGULATORY_REGION_SEQUENCE_SPECIFIC_DNA_BINDING	0.015	0.24	50	6	1	20000	TMSB4X
GOBP_NEGATIVE_REGULATION_OF_TRANSCRIPTION_BY_RNA_POLYMERASE_I	GOBP_NEGATIVE_REGULATION_OF_TRANSCRIPTION_BY_RNA_POLYMERASE_I	0.015	0.24	50	6	1	20000	FLNA
GOBP_NEURAL_CREST_CELL_MIGRATION_INVOLVED_IN_AUTONOMIC_NERVOUS_SYSTEM_DEVELOPMENT	GOBP_NEURAL_CREST_CELL_MIGRATION_INVOLVED_IN_AUTONOMIC_NERVOUS_SYSTEM_DEVELOPMENT	0.015	0.24	50	6	1	20000	FN1
GOBP_POSITIVE_REGULATION_OF_DENDRITIC_CELL_DIFFERENTIATION	GOBP_POSITIVE_REGULATION_OF_DENDRITIC_CELL_DIFFERENTIATION	0.015	0.24	50	6	1	20000	LGALS1
GOBP_PROTEIN_LOCALIZATION_TO_ADHERENS_JUNCTION	GOBP_PROTEIN_LOCALIZATION_TO_ADHERENS_JUNCTION	0.015	0.24	50	6	1	20000	ACTB
GOBP_REGULATION_OF_TRANSMEMBRANE_TRANSPORT	GOBP_REGULATION_OF_TRANSMEMBRANE_TRANSPORT	0.015	0.24	50	580	5	20000	ACTB,C3,CD63,FLNA,TMSB4X
GOBP_TRIGLYCERIDE_RICH_LIPOPROTEIN_PARTICLE_CLEARANCE	GOBP_TRIGLYCERIDE_RICH_LIPOPROTEIN_PARTICLE_CLEARANCE	0.015	0.24	50	6	1	20000	APOE
GOBP_TYPE_II_HYPERSENSITIVITY	GOBP_TYPE_II_HYPERSENSITIVITY	0.015	0.24	50	6	1	20000	C3
GOCC_PLATELET_DENSE_GRANULE_MEMBRANE	GOCC_PLATELET_DENSE_GRANULE_MEMBRANE	0.015	0.24	50	6	1	20000	CD63
GOMF_KERATIN_FILAMENT_BINDING	GOMF_KERATIN_FILAMENT_BINDING	0.015	0.24	50	6	1	20000	VIM
GOMF_MHC_CLASS_II_PROTEIN_BINDING	GOMF_MHC_CLASS_II_PROTEIN_BINDING	0.015	0.24	50	6	1	20000	CD74
GOMF_OXIDOREDUCTASE_ACTIVITY_ACTING_ON_METAL_IONS_OXYGEN_AS_ACCEPTOR	GOMF_OXIDOREDUCTASE_ACTIVITY_ACTING_ON_METAL_IONS_OXYGEN_AS_ACCEPTOR	0.015	0.24	50	6	1	20000	FTH1
GOMF_PHOSPHATIDYLCHOLINE_STEROL_O_ACYLTRANSFERASE_ACTIVATOR_ACTIVITY	GOMF_PHOSPHATIDYLCHOLINE_STEROL_O_ACYLTRANSFERASE_ACTIVATOR_ACTIVITY	0.015	0.24	50	6	1	20000	APOE
KEGG_ARRHYTHMOGENIC_RIGHT_VENTRICULAR_CARDIOMYOPATHY_ARVC	KEGG_ARRHYTHMOGENIC_RIGHT_VENTRICULAR_CARDIOMYOPATHY_ARVC	0.015	0.24	50	74	2	20000	ACTB,ACTG1
REACTOME_APC_C_CDH1_MEDIATED_DEGRADATION_OF_CDC20_AND_OTHER_APC_C_CDH1_TARGETED_PROTEINS_IN_LATE_MITOSIS_EARLY_G1	REACTOME_APC_C_CDH1_MEDIATED_DEGRADATION_OF_CDC20_AND_OTHER_APC_C_CDH1_TARGETED_PROTEINS_IN_LATE_MITOSIS_EARLY_G1	0.015	0.24	50	74	2	20000	UBA52,UBC
REACTOME_CELLULAR_RESPONSE_TO_HYPOXIA	REACTOME_CELLULAR_RESPONSE_TO_HYPOXIA	0.015	0.24	50	75	2	20000	UBA52,UBC
REACTOME_FIBRONECTIN_MATRIX_FORMATION	REACTOME_FIBRONECTIN_MATRIX_FORMATION	0.015	0.24	50	6	1	20000	FN1
REACTOME_PROGRAMMED_CELL_DEATH	REACTOME_PROGRAMMED_CELL_DEATH	0.015	0.24	50	208	3	20000	UBA52,UBC,VIM
REACTOME_SIGNALING_BY_NOTCH1	REACTOME_SIGNALING_BY_NOTCH1	0.015	0.24	50	74	2	20000	UBA52,UBC
REACTOME_SIGNALING_BY_TGF_BETA_RECEPTOR_COMPLEX	REACTOME_SIGNALING_BY_TGF_BETA_RECEPTOR_COMPLEX	0.015	0.24	50	75	2	20000	UBA52,UBC
REACTOME_UPTAKE_AND_FUNCTION_OF_DIPHTHERIA_TOXIN	REACTOME_UPTAKE_AND_FUNCTION_OF_DIPHTHERIA_TOXIN	0.015	0.24	50	6	1	20000	EEF2
WP_CIRCADIAN_RHYTHM_GENES	WP_CIRCADIAN_RHYTHM_GENES	0.015	0.24	50	207	3	20000	CST3,UBA52,UBC
GOBP_ADENYLATE_CYCLASE_INHIBITING_G_PROTEIN_COUPLED_RECEPTOR_SIGNALING_PATHWAY	GOBP_ADENYLATE_CYCLASE_INHIBITING_G_PROTEIN_COUPLED_RECEPTOR_SIGNALING_PATHWAY	0.016	0.25	50	78	2	20000	FLNA,PSAP
GOBP_INFLAMMATORY_RESPONSE	GOBP_INFLAMMATORY_RESPONSE	0.016	0.25	50	815	6	20000	APOE,C3,FN1,LGALS1,TIMP1,TMSB4X
GOBP_MULTI_MULTICELLULAR_ORGANISM_PROCESS	GOBP_MULTI_MULTICELLULAR_ORGANISM_PROCESS	0.016	0.25	50	213	3	20000	CTSB,IGFBP7,TIMP1
GOBP_NATURAL_KILLER_CELL_MEDIATED_IMMUNITY	GOBP_NATURAL_KILLER_CELL_MEDIATED_IMMUNITY	0.016	0.25	50	76	2	20000	HLA-A,HLA-B
GOBP_NEGATIVE_REGULATION_OF_ENDOTHELIAL_CELL_PROLIFERATION	GOBP_NEGATIVE_REGULATION_OF_ENDOTHELIAL_CELL_PROLIFERATION	0.016	0.25	50	77	2	20000	APOE,SPARC
GOBP_POSITIVE_REGULATION_OF_TRANSMEMBRANE_TRANSPORT	GOBP_POSITIVE_REGULATION_OF_TRANSMEMBRANE_TRANSPORT	0.016	0.25	50	213	3	20000	C3,FLNA,TMSB4X
GOBP_T_CELL_DIFFERENTIATION_IN_THYMUS	GOBP_T_CELL_DIFFERENTIATION_IN_THYMUS	0.016	0.25	50	78	2	20000	B2M,CD74
GOCC_ACTIN_FILAMENT_BUNDLE	GOCC_ACTIN_FILAMENT_BUNDLE	0.016	0.25	50	78	2	20000	FLNA,MYL9
GOCC_GOLGI_APPARATUS_SUBCOMPARTMENT	GOCC_GOLGI_APPARATUS_SUBCOMPARTMENT	0.016	0.25	50	387	4	20000	CD74,FLNA,HLA-A,HLA-DRA
GOMF_ENZYME_INHIBITOR_ACTIVITY	GOMF_ENZYME_INHIBITOR_ACTIVITY	0.016	0.25	50	389	4	20000	C3,CST3,GAPDH,TIMP1
GOMF_SMAD_BINDING	GOMF_SMAD_BINDING	0.016	0.25	50	78	2	20000	COL1A2,COL3A1
REACTOME_ABC_TRANSPORTER_DISORDERS	REACTOME_ABC_TRANSPORTER_DISORDERS	0.016	0.25	50	78	2	20000	UBA52,UBC
REACTOME_CELL_DEATH_SIGNALLING_VIA_NRAGE_NRIF_AND_NADE	REACTOME_CELL_DEATH_SIGNALLING_VIA_NRAGE_NRIF_AND_NADE	0.016	0.25	50	76	2	20000	UBA52,UBC
REACTOME_DNA_DOUBLE_STRAND_BREAK_RESPONSE	REACTOME_DNA_DOUBLE_STRAND_BREAK_RESPONSE	0.016	0.25	50	78	2	20000	UBA52,UBC
REACTOME_SENSORY_PROCESSING_OF_SOUND	REACTOME_SENSORY_PROCESSING_OF_SOUND	0.016	0.25	50	77	2	20000	ACTB,ACTG1
REACTOME_TRANSCRIPTION_COUPLED_NUCLEOTIDE_EXCISION_REPAIR_TC_NER	REACTOME_TRANSCRIPTION_COUPLED_NUCLEOTIDE_EXCISION_REPAIR_TC_NER	0.016	0.25	50	78	2	20000	UBA52,UBC
WP_ARRHYTHMOGENIC_RIGHT_VENTRICULAR_CARDIOMYOPATHY	WP_ARRHYTHMOGENIC_RIGHT_VENTRICULAR_CARDIOMYOPATHY	0.016	0.25	50	76	2	20000	ACTB,ACTG1
WP_PROLACTIN_SIGNALING_PATHWAY	WP_PROLACTIN_SIGNALING_PATHWAY	0.016	0.25	50	76	2	20000	CTSD,FLNA
GOBP_ANTIGEN_PROCESSING_AND_PRESENTATION_OF_PEPTIDE_ANTIGEN_VIA_MHC_CLASS_IB	GOBP_ANTIGEN_PROCESSING_AND_PRESENTATION_OF_PEPTIDE_ANTIGEN_VIA_MHC_CLASS_IB	0.017	0.26	50	7	1	20000	B2M
GOBP_ARTERY_MORPHOGENESIS	GOBP_ARTERY_MORPHOGENESIS	0.017	0.26	50	79	2	20000	APOE,COL3A1
GOBP_BONE_DEVELOPMENT	GOBP_BONE_DEVELOPMENT	0.017	0.26	50	218	3	20000	BGN,COL1A1,COL3A1
GOBP_CARDIAC_MUSCLE_MYOBLAST_PROLIFERATION	GOBP_CARDIAC_MUSCLE_MYOBLAST_PROLIFERATION	0.017	0.26	50	7	1	20000	MALAT1
GOBP_CELLULAR_RESPONSE_TO_NICOTINE	GOBP_CELLULAR_RESPONSE_TO_NICOTINE	0.017	0.26	50	7	1	20000	B2M
GOBP_CONNECTIVE_TISSUE_REPLACEMENT_INVOLVED_IN_INFLAMMATORY_RESPONSE_WOUND_HEALING	GOBP_CONNECTIVE_TISSUE_REPLACEMENT_INVOLVED_IN_INFLAMMATORY_RESPONSE_WOUND_HEALING	0.017	0.26	50	7	1	20000	TIMP1
GOBP_DIRECT_OSSIFICATION	GOBP_DIRECT_OSSIFICATION	0.017	0.26	50	7	1	20000	COL1A1
GOBP_IMMUNOGLOBULIN_PRODUCTION	GOBP_IMMUNOGLOBULIN_PRODUCTION	0.017	0.26	50	218	3	20000	B2M,HLA-DRA,IGKC
GOBP_MEMBRANE_REPOLARIZATION_DURING_ATRIAL_CARDIAC_MUSCLE_CELL_ACTION_POTENTIAL	GOBP_MEMBRANE_REPOLARIZATION_DURING_ATRIAL_CARDIAC_MUSCLE_CELL_ACTION_POTENTIAL	0.017	0.26	50	7	1	20000	FLNA
GOBP_PLASMA_CELL_DIFFERENTIATION	GOBP_PLASMA_CELL_DIFFERENTIATION	0.017	0.26	50	7	1	20000	LGALS1
GOBP_POSITIVE_REGULATION_OF_ACUTE_INFLAMMATORY_RESPONSE_TO_ANTIGENIC_STIMULUS	GOBP_POSITIVE_REGULATION_OF_ACUTE_INFLAMMATORY_RESPONSE_TO_ANTIGENIC_STIMULUS	0.017	0.26	50	7	1	20000	C3
GOBP_POSITIVE_REGULATION_OF_COMPLEMENT_ACTIVATION	GOBP_POSITIVE_REGULATION_OF_COMPLEMENT_ACTIVATION	0.017	0.26	50	7	1	20000	C3
GOBP_POSITIVE_REGULATION_OF_DENDRITIC_CELL_ANTIGEN_PROCESSING_AND_PRESENTATION	GOBP_POSITIVE_REGULATION_OF_DENDRITIC_CELL_ANTIGEN_PROCESSING_AND_PRESENTATION	0.017	0.26	50	7	1	20000	CD74
GOBP_POSITIVE_REGULATION_OF_PHOSPHATIDYLINOSITOL_3_KINASE_SIGNALING	GOBP_POSITIVE_REGULATION_OF_PHOSPHATIDYLINOSITOL_3_KINASE_SIGNALING	0.017	0.26	50	79	2	20000	DCN,FN1
GOBP_POSITIVE_REGULATION_OF_PROSTAGLANDIN_BIOSYNTHETIC_PROCESS	GOBP_POSITIVE_REGULATION_OF_PROSTAGLANDIN_BIOSYNTHETIC_PROCESS	0.017	0.26	50	7	1	20000	CD74
GOBP_POSITIVE_REGULATION_OF_RECEPTOR_CATABOLIC_PROCESS	GOBP_POSITIVE_REGULATION_OF_RECEPTOR_CATABOLIC_PROCESS	0.017	0.26	50	7	1	20000	APOE
GOBP_PROTEOGLYCAN_METABOLIC_PROCESS	GOBP_PROTEOGLYCAN_METABOLIC_PROCESS	0.017	0.26	50	80	2	20000	BGN,DCN
GOBP_REGULATION_OF_FEAR_RESPONSE	GOBP_REGULATION_OF_FEAR_RESPONSE	0.017	0.26	50	7	1	20000	APOE
GOBP_REGULATION_OF_INFLAMMATORY_RESPONSE	GOBP_REGULATION_OF_INFLAMMATORY_RESPONSE	0.017	0.26	50	397	4	20000	APOE,C3,LGALS1,TMSB4X
GOBP_REGULATION_OF_MEMBRANE_REPOLARIZATION_DURING_CARDIAC_MUSCLE_CELL_ACTION_POTENTIAL	GOBP_REGULATION_OF_MEMBRANE_REPOLARIZATION_DURING_CARDIAC_MUSCLE_CELL_ACTION_POTENTIAL	0.017	0.26	50	7	1	20000	FLNA
GOBP_TOOTH_ERUPTION	GOBP_TOOTH_ERUPTION	0.017	0.26	50	7	1	20000	COL1A1
GOBP_VERY_LOW_DENSITY_LIPOPROTEIN_PARTICLE_CLEARANCE	GOBP_VERY_LOW_DENSITY_LIPOPROTEIN_PARTICLE_CLEARANCE	0.017	0.26	50	7	1	20000	APOE
GOCC_CYTOPLASMIC_SIDE_OF_LYSOSOMAL_MEMBRANE	GOCC_CYTOPLASMIC_SIDE_OF_LYSOSOMAL_MEMBRANE	0.017	0.26	50	7	1	20000	EEF1A1
GOMF_ASPARTIC_TYPE_ENDOPEPTIDASE_INHIBITOR_ACTIVITY	GOMF_ASPARTIC_TYPE_ENDOPEPTIDASE_INHIBITOR_ACTIVITY	0.017	0.26	50	7	1	20000	GAPDH
PID_MYC_ACTIV_PATHWAY	PID_MYC_ACTIV_PATHWAY	0.017	0.26	50	79	2	20000	GAPDH,PTMA
REACTOME_THE_ROLE_OF_GTSE1_IN_G2_M_PROGRESSION_AFTER_G2_CHECKPOINT	REACTOME_THE_ROLE_OF_GTSE1_IN_G2_M_PROGRESSION_AFTER_G2_CHECKPOINT	0.017	0.26	50	79	2	20000	UBA52,UBC
WP_NANOMATERIALINDUCED_INFLAMMASOME_ACTIVATION	WP_NANOMATERIALINDUCED_INFLAMMASOME_ACTIVATION	0.017	0.26	50	7	1	20000	CTSB
GOBP_NEGATIVE_REGULATION_OF_RESPONSE_TO_DNA_DAMAGE_STIMULUS	GOBP_NEGATIVE_REGULATION_OF_RESPONSE_TO_DNA_DAMAGE_STIMULUS	0.018	0.27	50	82	2	20000	CD74,TPT1
GOBP_NEURON_DIFFERENTIATION	GOBP_NEURON_DIFFERENTIATION	0.018	0.28	50	1356	8	20000	ACTB,APOE,B2M,C3,FLNA,FN1,S100A6,VIM
GOBP_POSITIVE_REGULATION_OF_PROTEIN_BINDING	GOBP_POSITIVE_REGULATION_OF_PROTEIN_BINDING	0.018	0.28	50	83	2	20000	APOE,B2M
GOBP_REGULATION_OF_PROTEIN_CONTAINING_COMPLEX_ASSEMBLY	GOBP_REGULATION_OF_PROTEIN_CONTAINING_COMPLEX_ASSEMBLY	0.018	0.27	50	401	4	20000	APOE,PFN1,TMSB10,TMSB4X
GOCC_ANCHORING_JUNCTION	GOCC_ANCHORING_JUNCTION	0.018	0.27	50	841	6	20000	ACTB,ACTG1,B2M,FLNA,PFN1,VIM
KEGG_HYPERTROPHIC_CARDIOMYOPATHY_HCM	KEGG_HYPERTROPHIC_CARDIOMYOPATHY_HCM	0.018	0.28	50	83	2	20000	ACTB,ACTG1
REACTOME_DDX58_IFIH1_MEDIATED_INDUCTION_OF_INTERFERON_ALPHA_BETA	REACTOME_DDX58_IFIH1_MEDIATED_INDUCTION_OF_INTERFERON_ALPHA_BETA	0.018	0.27	50	82	2	20000	UBA52,UBC
REACTOME_DOWNSTREAM_SIGNALING_EVENTS_OF_B_CELL_RECEPTOR_BCR	REACTOME_DOWNSTREAM_SIGNALING_EVENTS_OF_B_CELL_RECEPTOR_BCR	0.018	0.26	50	81	2	20000	UBA52,UBC
REACTOME_SIGNALING_BY_NOTCH4	REACTOME_SIGNALING_BY_NOTCH4	0.018	0.27	50	82	2	20000	UBA52,UBC
GOBP_NEUROGENESIS	GOBP_NEUROGENESIS	0.019	0.28	50	1631	9	20000	ACTB,APOE,B2M,C3,COL3A1,FLNA,FN1,S100A6,VIM
GOBP_POSITIVE_REGULATION_OF_LIPID_BIOSYNTHETIC_PROCESS	GOBP_POSITIVE_REGULATION_OF_LIPID_BIOSYNTHETIC_PROCESS	0.019	0.28	50	85	2	20000	APOE,CD74
GOBP_REGULATION_OF_CELL_DEATH	GOBP_REGULATION_OF_CELL_DEATH	0.019	0.28	50	1643	9	20000	APOE,CD74,CTSB,CTSD,FLNA,LGALS1,PTMA,TIMP1,TPT1
GOBP_SKELETAL_SYSTEM_MORPHOGENESIS	GOBP_SKELETAL_SYSTEM_MORPHOGENESIS	0.019	0.28	50	227	3	20000	COL1A1,COL3A1,MGP
GOMF_TRANSLATION_FACTOR_ACTIVITY_RNA_BINDING	GOMF_TRANSLATION_FACTOR_ACTIVITY_RNA_BINDING	0.019	0.28	50	85	2	20000	EEF1A1,EEF2
REACTOME_CYCLIN_A_CDK2_ASSOCIATED_EVENTS_AT_S_PHASE_ENTRY	REACTOME_CYCLIN_A_CDK2_ASSOCIATED_EVENTS_AT_S_PHASE_ENTRY	0.019	0.28	50	85	2	20000	UBA52,UBC
REACTOME_DEGRADATION_OF_BETA_CATENIN_BY_THE_DESTRUCTION_COMPLEX	REACTOME_DEGRADATION_OF_BETA_CATENIN_BY_THE_DESTRUCTION_COMPLEX	0.019	0.28	50	85	2	20000	UBA52,UBC
GOBP_AMPA_GLUTAMATE_RECEPTOR_CLUSTERING	GOBP_AMPA_GLUTAMATE_RECEPTOR_CLUSTERING	0.02	0.28	50	8	1	20000	APOE
GOBP_ANTIGEN_PROCESSING_AND_PRESENTATION_OF_EXOGENOUS_PEPTIDE_ANTIGEN_VIA_MHC_CLASS_I	GOBP_ANTIGEN_PROCESSING_AND_PRESENTATION_OF_EXOGENOUS_PEPTIDE_ANTIGEN_VIA_MHC_CLASS_I	0.02	0.28	50	8	1	20000	HLA-A
GOBP_CD4_POSITIVE_CD25_POSITIVE_ALPHA_BETA_REGULATORY_T_CELL_DIFFERENTIATION	GOBP_CD4_POSITIVE_CD25_POSITIVE_ALPHA_BETA_REGULATORY_T_CELL_DIFFERENTIATION	0.02	0.28	50	8	1	20000	HLA-DRA
GOBP_CD8_POSITIVE_ALPHA_BETA_T_CELL_PROLIFERATION	GOBP_CD8_POSITIVE_ALPHA_BETA_T_CELL_PROLIFERATION	0.02	0.28	50	8	1	20000	HLA-A
GOBP_CYTOPLASMIC_SEQUESTERING_OF_NF_KAPPAB	GOBP_CYTOPLASMIC_SEQUESTERING_OF_NF_KAPPAB	0.02	0.28	50	8	1	20000	TMSB4X
GOBP_GLYCOLIPID_TRANSPORT	GOBP_GLYCOLIPID_TRANSPORT	0.02	0.28	50	8	1	20000	PSAP
GOBP_LIPID_STORAGE	GOBP_LIPID_STORAGE	0.02	0.28	50	86	2	20000	APOE,C3
GOBP_LYMPHOCYTE_ANERGY	GOBP_LYMPHOCYTE_ANERGY	0.02	0.28	50	8	1	20000	HLA-B
GOBP_MODIFICATION_OF_POSTSYNAPTIC_ACTIN_CYTOSKELETON	GOBP_MODIFICATION_OF_POSTSYNAPTIC_ACTIN_CYTOSKELETON	0.02	0.28	50	8	1	20000	PFN1
GOBP_MUCOPOLYSACCHARIDE_METABOLIC_PROCESS	GOBP_MUCOPOLYSACCHARIDE_METABOLIC_PROCESS	0.02	0.29	50	88	2	20000	BGN,DCN
GOBP_NEGATIVE_REGULATION_OF_CHOLESTEROL_METABOLIC_PROCESS	GOBP_NEGATIVE_REGULATION_OF_CHOLESTEROL_METABOLIC_PROCESS	0.02	0.28	50	8	1	20000	APOE
GOBP_NEGATIVE_REGULATION_OF_MEMBRANE_PROTEIN_ECTODOMAIN_PROTEOLYSIS	GOBP_NEGATIVE_REGULATION_OF_MEMBRANE_PROTEIN_ECTODOMAIN_PROTEOLYSIS	0.02	0.28	50	8	1	20000	TIMP1
GOBP_NEGATIVE_REGULATION_OF_TROPHOBLAST_CELL_MIGRATION	GOBP_NEGATIVE_REGULATION_OF_TROPHOBLAST_CELL_MIGRATION	0.02	0.28	50	8	1	20000	TIMP1
GOBP_NOREPINEPHRINE_UPTAKE	GOBP_NOREPINEPHRINE_UPTAKE	0.02	0.28	50	8	1	20000	ACTB
GOBP_POSITIVE_REGULATION_OF_AMYLOID_BETA_CLEARANCE	GOBP_POSITIVE_REGULATION_OF_AMYLOID_BETA_CLEARANCE	0.02	0.28	50	8	1	20000	APOE
GOBP_POSITIVE_REGULATION_OF_APOPTOTIC_CELL_CLEARANCE	GOBP_POSITIVE_REGULATION_OF_APOPTOTIC_CELL_CLEARANCE	0.02	0.28	50	8	1	20000	C3
GOBP_POSITIVE_REGULATION_OF_CELL_DIFFERENTIATION	GOBP_POSITIVE_REGULATION_OF_CELL_DIFFERENTIATION	0.02	0.29	50	867	6	20000	CD74,COL1A1,FLNA,FN1,HLA-DRA,LGALS1
GOBP_POSITIVE_REGULATION_OF_MITOCHONDRIAL_DEPOLARIZATION	GOBP_POSITIVE_REGULATION_OF_MITOCHONDRIAL_DEPOLARIZATION	0.02	0.28	50	8	1	20000	DCN
GOBP_POSITIVE_REGULATION_OF_RECEPTOR_BINDING	GOBP_POSITIVE_REGULATION_OF_RECEPTOR_BINDING	0.02	0.28	50	8	1	20000	B2M
GOBP_REGULATION_OF_ATRIAL_CARDIAC_MUSCLE_CELL_MEMBRANE_REPOLARIZATION	GOBP_REGULATION_OF_ATRIAL_CARDIAC_MUSCLE_CELL_MEMBRANE_REPOLARIZATION	0.02	0.28	50	8	1	20000	FLNA
GOBP_REGULATION_OF_CDC42_PROTEIN_SIGNAL_TRANSDUCTION	GOBP_REGULATION_OF_CDC42_PROTEIN_SIGNAL_TRANSDUCTION	0.02	0.28	50	8	1	20000	APOE
GOBP_REGULATION_OF_CHAPERONE_MEDIATED_AUTOPHAGY	GOBP_REGULATION_OF_CHAPERONE_MEDIATED_AUTOPHAGY	0.02	0.28	50	8	1	20000	EEF1A1
GOBP_REGULATION_OF_COLLAGEN_FIBRIL_ORGANIZATION	GOBP_REGULATION_OF_COLLAGEN_FIBRIL_ORGANIZATION	0.02	0.28	50	8	1	20000	AEBP1
GOBP_REGULATION_OF_HYPERSENSITIVITY	GOBP_REGULATION_OF_HYPERSENSITIVITY	0.02	0.28	50	8	1	20000	C3
GOBP_REGULATION_OF_INNATE_IMMUNE_RESPONSE	GOBP_REGULATION_OF_INNATE_IMMUNE_RESPONSE	0.02	0.28	50	230	3	20000	APOE,HLA-A,HLA-B
GOBP_REGULATION_OF_RHO_PROTEIN_SIGNAL_TRANSDUCTION	GOBP_REGULATION_OF_RHO_PROTEIN_SIGNAL_TRANSDUCTION	0.02	0.29	50	88	2	20000	APOE,COL3A1
GOBP_TISSUE_MORPHOGENESIS	GOBP_TISSUE_MORPHOGENESIS	0.02	0.28	50	625	5	20000	ACTB,ACTG1,COL3A1,FLNA,PFN1
GOCC_CELL_LEADING_EDGE	GOCC_CELL_LEADING_EDGE	0.02	0.29	50	416	4	20000	ACTB,EEF1A1,S100A6,VIM
GOCC_FIBRINOGEN_COMPLEX	GOCC_FIBRINOGEN_COMPLEX	0.02	0.28	50	8	1	20000	FN1
GOCC_HFE_TRANSFERRIN_RECEPTOR_COMPLEX	GOCC_HFE_TRANSFERRIN_RECEPTOR_COMPLEX	0.02	0.28	50	8	1	20000	B2M
GOCC_UNCONVENTIONAL_MYOSIN_COMPLEX	GOCC_UNCONVENTIONAL_MYOSIN_COMPLEX	0.02	0.28	50	8	1	20000	MYL6
GOMF_CD4_RECEPTOR_BINDING	GOMF_CD4_RECEPTOR_BINDING	0.02	0.28	50	8	1	20000	CD74
KEGG_RIBOSOME	KEGG_RIBOSOME	0.02	0.29	50	88	2	20000	FAU,UBA52
REACTOME_ACTIVATION_OF_C3_AND_C5	REACTOME_ACTIVATION_OF_C3_AND_C5	0.02	0.28	50	8	1	20000	C3
REACTOME_APC_C_MEDIATED_DEGRADATION_OF_CELL_CYCLE_PROTEINS	REACTOME_APC_C_MEDIATED_DEGRADATION_OF_CELL_CYCLE_PROTEINS	0.02	0.29	50	88	2	20000	UBA52,UBC
REACTOME_HEDGEHOG_ON_STATE	REACTOME_HEDGEHOG_ON_STATE	0.02	0.28	50	86	2	20000	UBA52,UBC
REACTOME_REGULATION_OF_MRNA_STABILITY_BY_PROTEINS_THAT_BIND_AU_RICH_ELEMENTS	REACTOME_REGULATION_OF_MRNA_STABILITY_BY_PROTEINS_THAT_BIND_AU_RICH_ELEMENTS	0.02	0.29	50	87	2	20000	UBA52,UBC
REACTOME_REGULATION_OF_PLK1_ACTIVITY_AT_G2_M_TRANSITION	REACTOME_REGULATION_OF_PLK1_ACTIVITY_AT_G2_M_TRANSITION	0.02	0.29	50	87	2	20000	UBA52,UBC
REACTOME_SIGNALING_BY_FGFR	REACTOME_SIGNALING_BY_FGFR	0.02	0.29	50	87	2	20000	UBA52,UBC
REACTOME_SYNTHESIS_OF_DIPHTHAMIDE_EEF2	REACTOME_SYNTHESIS_OF_DIPHTHAMIDE_EEF2	0.02	0.28	50	8	1	20000	EEF2
WP_HIF1A_AND_PPARG_REGULATION_OF_GLYCOLYSIS	WP_HIF1A_AND_PPARG_REGULATION_OF_GLYCOLYSIS	0.02	0.28	50	8	1	20000	GAPDH
GOBP_NEGATIVE_REGULATION_OF_IMMUNE_SYSTEM_PROCESS	GOBP_NEGATIVE_REGULATION_OF_IMMUNE_SYSTEM_PROCESS	0.021	0.3	50	425	4	20000	CD74,COL3A1,HLA-A,HLA-B
GOBP_NEGATIVE_REGULATION_OF_PROTEIN_METABOLIC_PROCESS	GOBP_NEGATIVE_REGULATION_OF_PROTEIN_METABOLIC_PROCESS	0.021	0.3	50	1128	7	20000	APOE,C3,CST3,CTSB,FLNA,GAPDH,TIMP1
GOBP_PROGRAMMED_CELL_DEATH	GOBP_PROGRAMMED_CELL_DEATH	0.021	0.3	50	1950	10	20000	APOE,CD74,CTSB,CTSD,FLNA,GAPDH,LGALS1,PTMA,TIMP1,TPT1
KEGG_DILATED_CARDIOMYOPATHY	KEGG_DILATED_CARDIOMYOPATHY	0.021	0.3	50	90	2	20000	ACTB,ACTG1
REACTOME_TRANSCRIPTIONAL_REGULATION_BY_RUNX1	REACTOME_TRANSCRIPTIONAL_REGULATION_BY_RUNX1	0.021	0.3	50	237	3	20000	MYL9,UBA52,UBC
WP_CYTOPLASMIC_RIBOSOMAL_PROTEINS	WP_CYTOPLASMIC_RIBOSOMAL_PROTEINS	0.021	0.3	50	90	2	20000	FAU,UBA52
GOBP_BERGMANN_GLIAL_CELL_DIFFERENTIATION	GOBP_BERGMANN_GLIAL_CELL_DIFFERENTIATION	0.022	0.31	50	9	1	20000	VIM
GOBP_CELLULAR_RESPONSE_TO_IRON_ION	GOBP_CELLULAR_RESPONSE_TO_IRON_ION	0.022	0.31	50	9	1	20000	B2M
GOBP_CELLULAR_RESPONSE_TO_MURAMYL_DIPEPTIDE	GOBP_CELLULAR_RESPONSE_TO_MURAMYL_DIPEPTIDE	0.022	0.31	50	9	1	20000	VIM
GOBP_ELASTIN_METABOLIC_PROCESS	GOBP_ELASTIN_METABOLIC_PROCESS	0.022	0.31	50	9	1	20000	CST3
GOBP_POSITIVE_REGULATION_OF_ANTIGEN_PROCESSING_AND_PRESENTATION	GOBP_POSITIVE_REGULATION_OF_ANTIGEN_PROCESSING_AND_PRESENTATION	0.022	0.31	50	9	1	20000	CD74
GOBP_POSITIVE_REGULATION_OF_CD8_POSITIVE_ALPHA_BETA_T_CELL_ACTIVATION	GOBP_POSITIVE_REGULATION_OF_CD8_POSITIVE_ALPHA_BETA_T_CELL_ACTIVATION	0.022	0.31	50	9	1	20000	HLA-A
GOBP_POSITIVE_REGULATION_OF_CHEMOKINE_C_X_C_MOTIF_LIGAND_2_PRODUCTION	GOBP_POSITIVE_REGULATION_OF_CHEMOKINE_C_X_C_MOTIF_LIGAND_2_PRODUCTION	0.022	0.31	50	9	1	20000	CD74
GOBP_POSITIVE_REGULATION_OF_CHOLESTEROL_ESTERIFICATION	GOBP_POSITIVE_REGULATION_OF_CHOLESTEROL_ESTERIFICATION	0.022	0.31	50	9	1	20000	APOE
GOBP_POSITIVE_REGULATION_OF_MEMORY_T_CELL_DIFFERENTIATION	GOBP_POSITIVE_REGULATION_OF_MEMORY_T_CELL_DIFFERENTIATION	0.022	0.31	50	9	1	20000	HLA-DRA
GOBP_POSITIVE_REGULATION_OF_UNSATURATED_FATTY_ACID_BIOSYNTHETIC_PROCESS	GOBP_POSITIVE_REGULATION_OF_UNSATURATED_FATTY_ACID_BIOSYNTHETIC_PROCESS	0.022	0.31	50	9	1	20000	CD74
GOBP_REGULATION_OF_IRON_ION_TRANSPORT	GOBP_REGULATION_OF_IRON_ION_TRANSPORT	0.022	0.31	50	9	1	20000	B2M
GOBP_WOUND_HEALING_INVOLVED_IN_INFLAMMATORY_RESPONSE	GOBP_WOUND_HEALING_INVOLVED_IN_INFLAMMATORY_RESPONSE	0.022	0.31	50	9	1	20000	TIMP1
GOCC_AZUROPHIL_GRANULE_LUMEN	GOCC_AZUROPHIL_GRANULE_LUMEN	0.022	0.31	50	91	2	20000	C3,FTL
GOCC_CONTRACTILE_FIBER	GOCC_CONTRACTILE_FIBER	0.022	0.31	50	238	3	20000	ACTG1,FLNA,MYL9
GOCC_GOLGI_MEMBRANE	GOCC_GOLGI_MEMBRANE	0.022	0.31	50	644	5	20000	B2M,CD74,HLA-A,HLA-B,HLA-DRA
GOMF_BETA_2_MICROGLOBULIN_BINDING	GOMF_BETA_2_MICROGLOBULIN_BINDING	0.022	0.31	50	9	1	20000	HLA-A
BIOCARTA_ALTERNATIVE_PATHWAY	BIOCARTA_ALTERNATIVE_PATHWAY	0.022	0.31	50	9	1	20000	C3
BIOCARTA_RECK_PATHWAY	BIOCARTA_RECK_PATHWAY	0.022	0.31	50	9	1	20000	TIMP1
REACTOME_OAS_ANTIVIRAL_RESPONSE	REACTOME_OAS_ANTIVIRAL_RESPONSE	0.022	0.31	50	9	1	20000	FLNA
REACTOME_REGULATION_OF_TP53_ACTIVITY_THROUGH_PHOSPHORYLATION	REACTOME_REGULATION_OF_TP53_ACTIVITY_THROUGH_PHOSPHORYLATION	0.022	0.31	50	92	2	20000	UBA52,UBC
REACTOME_RHO_GTPASES_ACTIVATE_PKNS	REACTOME_RHO_GTPASES_ACTIVATE_PKNS	0.022	0.31	50	92	2	20000	MYL6,MYL9
REACTOME_SWITCHING_OF_ORIGINS_TO_A_POST_REPLICATIVE_STATE	REACTOME_SWITCHING_OF_ORIGINS_TO_A_POST_REPLICATIVE_STATE	0.022	0.31	50	91	2	20000	UBA52,UBC
WP_APOE_AND_MIR146_IN_INFLAMMATION_AND_ATHEROSCLEROSIS	WP_APOE_AND_MIR146_IN_INFLAMMATION_AND_ATHEROSCLEROSIS	0.022	0.31	50	9	1	20000	APOE
WP_MACROPHAGE_MARKERS	WP_MACROPHAGE_MARKERS	0.022	0.31	50	9	1	20000	CD74
GOBP_METAL_ION_TRANSPORT	GOBP_METAL_ION_TRANSPORT	0.023	0.31	50	888	6	20000	B2M,CD63,FLNA,FTH1,FTL,TPT1
GOBP_PROTEIN_COMPLEX_OLIGOMERIZATION	GOBP_PROTEIN_COMPLEX_OLIGOMERIZATION	0.023	0.32	50	244	3	20000	B2M,CD74,COL1A2
REACTOME_MAPK6_MAPK4_SIGNALING	REACTOME_MAPK6_MAPK4_SIGNALING	0.023	0.31	50	93	2	20000	UBA52,UBC
REACTOME_TOLL_LIKE_RECEPTOR_9_TLR9_CASCADE	REACTOME_TOLL_LIKE_RECEPTOR_9_TLR9_CASCADE	0.023	0.32	50	94	2	20000	UBA52,UBC
GOBP_MESENCHYMAL_CELL_DIFFERENTIATION	GOBP_MESENCHYMAL_CELL_DIFFERENTIATION	0.024	0.32	50	246	3	20000	COL1A1,FLNA,FN1
GOBP_METAL_ION_HOMEOSTASIS	GOBP_METAL_ION_HOMEOSTASIS	0.024	0.33	50	661	5	20000	APOE,B2M,FTH1,FTL,TPT1
GOBP_MORPHOGENESIS_OF_A_POLARIZED_EPITHELIUM	GOBP_MORPHOGENESIS_OF_A_POLARIZED_EPITHELIUM	0.024	0.33	50	96	2	20000	ACTB,ACTG1
GOBP_PROTEIN_LOCALIZATION_TO_CELL_JUNCTION	GOBP_PROTEIN_LOCALIZATION_TO_CELL_JUNCTION	0.024	0.33	50	96	2	20000	ACTB,ACTG1
GOBP_REGULATION_OF_RESPONSE_TO_DNA_DAMAGE_STIMULUS	GOBP_REGULATION_OF_RESPONSE_TO_DNA_DAMAGE_STIMULUS	0.024	0.32	50	246	3	20000	ACTB,CD74,TPT1
REACTOME_TRANSCRIPTIONAL_REGULATION_BY_RUNX3	REACTOME_TRANSCRIPTIONAL_REGULATION_BY_RUNX3	0.024	0.33	50	96	2	20000	UBA52,UBC
GOBP_BONE_MORPHOGENESIS	GOBP_BONE_MORPHOGENESIS	0.025	0.33	50	98	2	20000	COL1A1,COL3A1
GOBP_BONE_TRABECULA_FORMATION	GOBP_BONE_TRABECULA_FORMATION	0.025	0.33	50	10	1	20000	COL1A1
GOBP_CELL_SUBSTRATE_JUNCTION_ORGANIZATION	GOBP_CELL_SUBSTRATE_JUNCTION_ORGANIZATION	0.025	0.33	50	98	2	20000	ACTG1,FN1
GOBP_EPITHELIAL_CELL_DIFFERENTIATION_INVOLVED_IN_PROSTATE_GLAND_DEVELOPMENT	GOBP_EPITHELIAL_CELL_DIFFERENTIATION_INVOLVED_IN_PROSTATE_GLAND_DEVELOPMENT	0.025	0.33	50	10	1	20000	PSAP
GOBP_MODULATION_OF_AGE_RELATED_BEHAVIORAL_DECLINE	GOBP_MODULATION_OF_AGE_RELATED_BEHAVIORAL_DECLINE	0.025	0.33	50	10	1	20000	B2M
GOBP_NEGATIVE_REGULATION_OF_PROTEIN_BINDING	GOBP_NEGATIVE_REGULATION_OF_PROTEIN_BINDING	0.025	0.33	50	97	2	20000	ACTB,B2M
GOBP_PIGMENT_GRANULE_MATURATION	GOBP_PIGMENT_GRANULE_MATURATION	0.025	0.33	50	10	1	20000	CD63
GOBP_POSITIVE_REGULATION_OF_LIGASE_ACTIVITY	GOBP_POSITIVE_REGULATION_OF_LIGASE_ACTIVITY	0.025	0.33	50	10	1	20000	TMSB4X
GOBP_POSITIVE_REGULATION_OF_MEMBRANE_DEPOLARIZATION	GOBP_POSITIVE_REGULATION_OF_MEMBRANE_DEPOLARIZATION	0.025	0.33	50	10	1	20000	DCN
GOBP_POSITIVE_REGULATION_OF_MONOCYTE_DIFFERENTIATION	GOBP_POSITIVE_REGULATION_OF_MONOCYTE_DIFFERENTIATION	0.025	0.33	50	10	1	20000	CD74
GOBP_POSITIVE_REGULATION_OF_MYOBLAST_PROLIFERATION	GOBP_POSITIVE_REGULATION_OF_MYOBLAST_PROLIFERATION	0.025	0.33	50	10	1	20000	MALAT1
GOBP_REGULATION_OF_APOPTOTIC_CELL_CLEARANCE	GOBP_REGULATION_OF_APOPTOTIC_CELL_CLEARANCE	0.025	0.33	50	10	1	20000	C3
GOBP_REGULATION_OF_MEMBRANE_REPOLARIZATION_DURING_ACTION_POTENTIAL	GOBP_REGULATION_OF_MEMBRANE_REPOLARIZATION_DURING_ACTION_POTENTIAL	0.025	0.33	50	10	1	20000	FLNA
GOBP_RESPONSE_TO_VITAMIN_E	GOBP_RESPONSE_TO_VITAMIN_E	0.025	0.33	50	10	1	20000	COL1A1
GOBP_T_CELL_MEDIATED_IMMUNE_RESPONSE_TO_TUMOR_CELL	GOBP_T_CELL_MEDIATED_IMMUNE_RESPONSE_TO_TUMOR_CELL	0.025	0.33	50	10	1	20000	HLA-A
GOCC_EXTERNAL_SIDE_OF_PLASMA_MEMBRANE	GOCC_EXTERNAL_SIDE_OF_PLASMA_MEMBRANE	0.025	0.34	50	448	4	20000	B2M,CD74,CTSB,IGKC
GOCC_NUCLEAR_OUTER_MEMBRANE_ENDOPLASMIC_RETICULUM_MEMBRANE_NETWORK	GOCC_NUCLEAR_OUTER_MEMBRANE_ENDOPLASMIC_RETICULUM_MEMBRANE_NETWORK	0.025	0.33	50	1165	7	20000	B2M,CD74,HLA-A,HLA-B,HLA-DRA,UBA52,UBC
GOCC_PRESYNAPTIC_CYTOSKELETON	GOCC_PRESYNAPTIC_CYTOSKELETON	0.025	0.33	50	10	1	20000	ACTG1
GOMF_GLYCOSPHINGOLIPID_BINDING	GOMF_GLYCOSPHINGOLIPID_BINDING	0.025	0.33	50	10	1	20000	PSAP
GOMF_MHC_CLASS_II_RECEPTOR_ACTIVITY	GOMF_MHC_CLASS_II_RECEPTOR_ACTIVITY	0.025	0.33	50	10	1	20000	HLA-DRA
GOMF_PROFILIN_BINDING	GOMF_PROFILIN_BINDING	0.025	0.33	50	10	1	20000	ACTG1
GOMF_TAT_PROTEIN_BINDING	GOMF_TAT_PROTEIN_BINDING	0.025	0.33	50	10	1	20000	ACTB
REACTOME_CHYLOMICRON_ASSEMBLY	REACTOME_CHYLOMICRON_ASSEMBLY	0.025	0.33	50	10	1	20000	APOE
REACTOME_CHYLOMICRON_REMODELING	REACTOME_CHYLOMICRON_REMODELING	0.025	0.33	50	10	1	20000	APOE
REACTOME_FOLDING_OF_ACTIN_BY_CCT_TRIC	REACTOME_FOLDING_OF_ACTIN_BY_CCT_TRIC	0.025	0.33	50	10	1	20000	ACTB
REACTOME_HDL_REMODELING	REACTOME_HDL_REMODELING	0.025	0.33	50	10	1	20000	APOE
REACTOME_MYD88_INDEPENDENT_TLR4_CASCADE	REACTOME_MYD88_INDEPENDENT_TLR4_CASCADE	0.025	0.33	50	97	2	20000	UBA52,UBC
REACTOME_P75_NTR_RECEPTOR_MEDIATED_SIGNALLING	REACTOME_P75_NTR_RECEPTOR_MEDIATED_SIGNALLING	0.025	0.33	50	97	2	20000	UBA52,UBC
REACTOME_PROCESSING_OF_DNA_DOUBLE_STRAND_BREAK_ENDS	REACTOME_PROCESSING_OF_DNA_DOUBLE_STRAND_BREAK_ENDS	0.025	0.33	50	98	2	20000	UBA52,UBC
WP_COMPLEMENT_SYSTEM	WP_COMPLEMENT_SYSTEM	0.025	0.34	50	99	2	20000	C3,DCN
WP_LIPID_PARTICLES_COMPOSITION	WP_LIPID_PARTICLES_COMPOSITION	0.025	0.33	50	10	1	20000	APOE
WP_MALIGNANT_PLEURAL_MESOTHELIOMA	WP_MALIGNANT_PLEURAL_MESOTHELIOMA	0.025	0.33	50	446	4	20000	ACTB,ACTG1,FN1,SPARC
GOBP_INTRINSIC_APOPTOTIC_SIGNALING_PATHWAY_IN_RESPONSE_TO_DNA_DAMAGE	GOBP_INTRINSIC_APOPTOTIC_SIGNALING_PATHWAY_IN_RESPONSE_TO_DNA_DAMAGE	0.026	0.35	50	101	2	20000	CD74,TPT1
GOBP_REGULATION_OF_ACTOMYOSIN_STRUCTURE_ORGANIZATION	GOBP_REGULATION_OF_ACTOMYOSIN_STRUCTURE_ORGANIZATION	0.026	0.35	50	101	2	20000	ACTG1,PFN1
GOCC_TRANS_GOLGI_NETWORK_MEMBRANE	GOCC_TRANS_GOLGI_NETWORK_MEMBRANE	0.026	0.34	50	100	2	20000	CD74,HLA-DRA
REACTOME_CLEC7A_DECTIN_1_SIGNALING	REACTOME_CLEC7A_DECTIN_1_SIGNALING	0.026	0.34	50	100	2	20000	UBA52,UBC
REACTOME_TNFR2_NON_CANONICAL_NF_KB_PATHWAY	REACTOME_TNFR2_NON_CANONICAL_NF_KB_PATHWAY	0.026	0.35	50	101	2	20000	UBA52,UBC
GOBP_ACTIN_MEDIATED_CELL_CONTRACTION	GOBP_ACTIN_MEDIATED_CELL_CONTRACTION	0.027	0.35	50	103	2	20000	FLNA,MYL6
GOBP_ATRIAL_CARDIAC_MUSCLE_CELL_MEMBRANE_REPOLARIZATION	GOBP_ATRIAL_CARDIAC_MUSCLE_CELL_MEMBRANE_REPOLARIZATION	0.027	0.35	50	11	1	20000	FLNA
GOBP_CATION_TRANSPORT	GOBP_CATION_TRANSPORT	0.027	0.35	50	1186	7	20000	B2M,CD63,FLNA,FTH1,FTL,TMSB4X,TPT1
GOBP_CELLULAR_AMIDE_METABOLIC_PROCESS	GOBP_CELLULAR_AMIDE_METABOLIC_PROCESS	0.027	0.35	50	1181	7	20000	AEBP1,APOE,EEF1A1,EEF2,GAPDH,UBA52,VIM
GOBP_CELLULAR_RESPONSE_TO_UV_A	GOBP_CELLULAR_RESPONSE_TO_UV_A	0.027	0.35	50	11	1	20000	TIMP1
GOBP_CHOLESTEROL_CATABOLIC_PROCESS	GOBP_CHOLESTEROL_CATABOLIC_PROCESS	0.027	0.35	50	11	1	20000	APOE
GOBP_ELASTIC_FIBER_ASSEMBLY	GOBP_ELASTIC_FIBER_ASSEMBLY	0.027	0.35	50	11	1	20000	COL3A1
GOBP_INTERLEUKIN_8_PRODUCTION	GOBP_INTERLEUKIN_8_PRODUCTION	0.027	0.35	50	103	2	20000	CD74,TMSB4X
GOBP_NEGATIVE_REGULATION_OF_INTRINSIC_APOPTOTIC_SIGNALING_PATHWAY	GOBP_NEGATIVE_REGULATION_OF_INTRINSIC_APOPTOTIC_SIGNALING_PATHWAY	0.027	0.35	50	102	2	20000	CD74,TPT1
GOBP_NEGATIVE_REGULATION_OF_NEURON_MIGRATION	GOBP_NEGATIVE_REGULATION_OF_NEURON_MIGRATION	0.027	0.35	50	11	1	20000	COL3A1
GOBP_REGULATION_OF_DENDRITIC_CELL_ANTIGEN_PROCESSING_AND_PRESENTATION	GOBP_REGULATION_OF_DENDRITIC_CELL_ANTIGEN_PROCESSING_AND_PRESENTATION	0.027	0.35	50	11	1	20000	CD74
GOBP_REGULATION_OF_DENDRITIC_SPINE_MAINTENANCE	GOBP_REGULATION_OF_DENDRITIC_SPINE_MAINTENANCE	0.027	0.35	50	11	1	20000	APOE
GOBP_REGULATION_OF_RECEPTOR_CATABOLIC_PROCESS	GOBP_REGULATION_OF_RECEPTOR_CATABOLIC_PROCESS	0.027	0.35	50	11	1	20000	APOE
GOBP_SYNAPSE_PRUNING	GOBP_SYNAPSE_PRUNING	0.027	0.35	50	11	1	20000	C3
GOBP_TRIGLYCERIDE_METABOLIC_PROCESS	GOBP_TRIGLYCERIDE_METABOLIC_PROCESS	0.027	0.35	50	103	2	20000	APOE,C3
GOCC_BRUSH_BORDER	GOCC_BRUSH_BORDER	0.027	0.35	50	102	2	20000	FLNA,MYL6
GOCC_GOLGI_LUMEN	GOCC_GOLGI_LUMEN	0.027	0.35	50	103	2	20000	BGN,DCN
GOCC_PEPTIDASE_INHIBITOR_COMPLEX	GOCC_PEPTIDASE_INHIBITOR_COMPLEX	0.027	0.35	50	11	1	20000	CTSB
GOMF_ADENYL_NUCLEOTIDE_EXCHANGE_FACTOR_ACTIVITY	GOMF_ADENYL_NUCLEOTIDE_EXCHANGE_FACTOR_ACTIVITY	0.027	0.35	50	11	1	20000	PFN1
BIOCARTA_BBCELL_PATHWAY	BIOCARTA_BBCELL_PATHWAY	0.027	0.35	50	11	1	20000	HLA-DRA
BIOCARTA_EOSINOPHILS_PATHWAY	BIOCARTA_EOSINOPHILS_PATHWAY	0.027	0.35	50	11	1	20000	HLA-DRA
REACTOME_ABC_FAMILY_PROTEINS_MEDIATED_TRANSPORT	REACTOME_ABC_FAMILY_PROTEINS_MEDIATED_TRANSPORT	0.027	0.35	50	103	2	20000	UBA52,UBC
REACTOME_INTERLEUKIN_1_SIGNALING	REACTOME_INTERLEUKIN_1_SIGNALING	0.027	0.35	50	102	2	20000	UBA52,UBC
REACTOME_RESPONSE_OF_EIF2AK4_GCN2_TO_AMINO_ACID_DEFICIENCY	REACTOME_RESPONSE_OF_EIF2AK4_GCN2_TO_AMINO_ACID_DEFICIENCY	0.027	0.35	50	102	2	20000	FAU,UBA52
REACTOME_TOLL_LIKE_RECEPTOR_TLR1_TLR2_CASCADE	REACTOME_TOLL_LIKE_RECEPTOR_TLR1_TLR2_CASCADE	0.027	0.35	50	103	2	20000	UBA52,UBC
WP_ACQUIRED_PARTIAL_LIPODYSTROPHY_BARRAQUERSIMONS_SYNDROME	WP_ACQUIRED_PARTIAL_LIPODYSTROPHY_BARRAQUERSIMONS_SYNDROME	0.027	0.35	50	11	1	20000	C3
WP_GLYCOLYSIS_IN_SENESCENCE	WP_GLYCOLYSIS_IN_SENESCENCE	0.027	0.35	50	11	1	20000	GAPDH
GOBP_REGULATION_OF_ALPHA_BETA_T_CELL_ACTIVATION	GOBP_REGULATION_OF_ALPHA_BETA_T_CELL_ACTIVATION	0.028	0.36	50	105	2	20000	HLA-A,HLA-DRA
GOBP_REGULATION_OF_STEROID_METABOLIC_PROCESS	GOBP_REGULATION_OF_STEROID_METABOLIC_PROCESS	0.028	0.36	50	104	2	20000	APOE,IGFBP7
GOBP_REGULATION_OF_TRANSPORT	GOBP_REGULATION_OF_TRANSPORT	0.028	0.35	50	1749	9	20000	ACTB,ACTG1,APOE,B2M,C3,CD63,CD74,FLNA,TMSB4X
GOBP_RESPONSE_TO_TRANSFORMING_GROWTH_FACTOR_BETA	GOBP_RESPONSE_TO_TRANSFORMING_GROWTH_FACTOR_BETA	0.028	0.35	50	262	3	20000	COL1A1,COL1A2,COL3A1
GOBP_T_CELL_DIFFERENTIATION	GOBP_T_CELL_DIFFERENTIATION	0.028	0.36	50	263	3	20000	B2M,CD74,HLA-DRA
GOCC_ORGANELLE_SUBCOMPARTMENT	GOCC_ORGANELLE_SUBCOMPARTMENT	0.028	0.36	50	1470	8	20000	B2M,CD74,FLNA,HLA-A,HLA-B,HLA-DRA,UBA52,UBC
GOCC_TRANS_GOLGI_NETWORK	GOCC_TRANS_GOLGI_NETWORK	0.028	0.35	50	262	3	20000	CD74,FLNA,HLA-DRA
GOMF_PROTEIN_HOMODIMERIZATION_ACTIVITY	GOMF_PROTEIN_HOMODIMERIZATION_ACTIVITY	0.028	0.36	50	687	5	20000	APOE,B2M,FLNA,PSAP,S100A6
REACTOME_CARGO_RECOGNITION_FOR_CLATHRIN_MEDIATED_ENDOCYTOSIS	REACTOME_CARGO_RECOGNITION_FOR_CLATHRIN_MEDIATED_ENDOCYTOSIS	0.028	0.36	50	105	2	20000	UBA52,UBC
REACTOME_SIGNALING_BY_TGFB_FAMILY_MEMBERS	REACTOME_SIGNALING_BY_TGFB_FAMILY_MEMBERS	0.028	0.36	50	104	2	20000	UBA52,UBC
GOBP_ARTERY_DEVELOPMENT	GOBP_ARTERY_DEVELOPMENT	0.029	0.37	50	106	2	20000	APOE,COL3A1
GOBP_NEGATIVE_REGULATION_OF_DEFENSE_RESPONSE	GOBP_NEGATIVE_REGULATION_OF_DEFENSE_RESPONSE	0.029	0.37	50	268	3	20000	APOE,HLA-A,HLA-B
GOBP_POSITIVE_REGULATION_OF_LYMPHOCYTE_DIFFERENTIATION	GOBP_POSITIVE_REGULATION_OF_LYMPHOCYTE_DIFFERENTIATION	0.029	0.37	50	107	2	20000	CD74,HLA-DRA
GOBP_PROTEIN_CONTAINING_COMPLEX_ORGANIZATION	GOBP_PROTEIN_CONTAINING_COMPLEX_ORGANIZATION	0.029	0.37	50	1763	9	20000	APOE,B2M,CD74,COL1A2,FN1,HLA-DRA,PFN1,TMSB10,TMSB4X
GOBP_REGULATION_OF_CELLULAR_RESPONSE_TO_STRESS	GOBP_REGULATION_OF_CELLULAR_RESPONSE_TO_STRESS	0.029	0.37	50	695	5	20000	ACTB,B2M,CD74,FLNA,TPT1
GOCC_CORTICAL_CYTOSKELETON	GOCC_CORTICAL_CYTOSKELETON	0.029	0.37	50	107	2	20000	ACTB,EEF1A1
GOMF_CHAPERONE_BINDING	GOMF_CHAPERONE_BINDING	0.029	0.37	50	106	2	20000	FN1,HLA-B
GOMF_DNA_BINDING_TRANSCRIPTION_FACTOR_BINDING	GOMF_DNA_BINDING_TRANSCRIPTION_FACTOR_BINDING	0.029	0.37	50	469	4	20000	ACTB,FLNA,PTMA,TPT1
REACTOME_SIGNALING_BY_VEGF	REACTOME_SIGNALING_BY_VEGF	0.029	0.37	50	106	2	20000	ACTB,ACTG1
REACTOME_STIMULI_SENSING_CHANNELS	REACTOME_STIMULI_SENSING_CHANNELS	0.029	0.37	50	106	2	20000	UBA52,UBC
GOBP_ADHERENS_JUNCTION_ASSEMBLY	GOBP_ADHERENS_JUNCTION_ASSEMBLY	0.03	0.37	50	12	1	20000	ACTB
GOBP_COLLAGEN_ACTIVATED_TYROSINE_KINASE_RECEPTOR_SIGNALING_PATHWAY	GOBP_COLLAGEN_ACTIVATED_TYROSINE_KINASE_RECEPTOR_SIGNALING_PATHWAY	0.03	0.37	50	12	1	20000	COL1A1
GOBP_NEGATIVE_REGULATION_OF_LONG_TERM_SYNAPTIC_POTENTIATION	GOBP_NEGATIVE_REGULATION_OF_LONG_TERM_SYNAPTIC_POTENTIATION	0.03	0.37	50	12	1	20000	APOE
GOBP_NEGATIVE_REGULATION_OF_TRANSFORMING_GROWTH_FACTOR_BETA_PRODUCTION	GOBP_NEGATIVE_REGULATION_OF_TRANSFORMING_GROWTH_FACTOR_BETA_PRODUCTION	0.03	0.37	50	12	1	20000	FN1
GOBP_NEGATIVE_REGULATION_OF_TRIGLYCERIDE_METABOLIC_PROCESS	GOBP_NEGATIVE_REGULATION_OF_TRIGLYCERIDE_METABOLIC_PROCESS	0.03	0.37	50	12	1	20000	APOE
GOBP_NEGATIVE_T_CELL_SELECTION	GOBP_NEGATIVE_T_CELL_SELECTION	0.03	0.37	50	12	1	20000	CD74
GOBP_PIGMENT_ACCUMULATION	GOBP_PIGMENT_ACCUMULATION	0.03	0.37	50	12	1	20000	CD63
GOBP_POSITIVE_REGULATION_OF_INFLAMMATORY_RESPONSE_TO_ANTIGENIC_STIMULUS	GOBP_POSITIVE_REGULATION_OF_INFLAMMATORY_RESPONSE_TO_ANTIGENIC_STIMULUS	0.03	0.37	50	12	1	20000	C3
GOBP_POSITIVE_REGULATION_OF_MACROPHAGE_CYTOKINE_PRODUCTION	GOBP_POSITIVE_REGULATION_OF_MACROPHAGE_CYTOKINE_PRODUCTION	0.03	0.37	50	12	1	20000	CD74
GOBP_PROSTATE_GLAND_GROWTH	GOBP_PROSTATE_GLAND_GROWTH	0.03	0.37	50	12	1	20000	PSAP
GOBP_REGULATION_OF_BLOOD_VESSEL_REMODELING	GOBP_REGULATION_OF_BLOOD_VESSEL_REMODELING	0.03	0.37	50	12	1	20000	CST3
GOBP_REGULATION_OF_EXTENT_OF_CELL_GROWTH	GOBP_REGULATION_OF_EXTENT_OF_CELL_GROWTH	0.03	0.37	50	108	2	20000	APOE,FN1
GOBP_REGULATION_OF_LIGASE_ACTIVITY	GOBP_REGULATION_OF_LIGASE_ACTIVITY	0.03	0.37	50	12	1	20000	TMSB4X
GOBP_RESPONSE_TO_RETINOIC_ACID	GOBP_RESPONSE_TO_RETINOIC_ACID	0.03	0.37	50	109	2	20000	COL1A1,IGFBP7
GOBP_STRESS_FIBER_ASSEMBLY	GOBP_STRESS_FIBER_ASSEMBLY	0.03	0.37	50	109	2	20000	ACTG1,PFN1
GOBP_SUBSTRATE_ADHESION_DEPENDENT_CELL_SPREADING	GOBP_SUBSTRATE_ADHESION_DEPENDENT_CELL_SPREADING	0.03	0.37	50	109	2	20000	FLNA,FN1
GOBP_TRIGLYCERIDE_RICH_LIPOPROTEIN_PARTICLE_REMODELING	GOBP_TRIGLYCERIDE_RICH_LIPOPROTEIN_PARTICLE_REMODELING	0.03	0.37	50	12	1	20000	APOE
GOCC_DISTAL_AXON	GOCC_DISTAL_AXON	0.03	0.37	50	270	3	20000	ACTB,ACTG1,FLNA
GOCC_GOLGI_MEDIAL_CISTERNA	GOCC_GOLGI_MEDIAL_CISTERNA	0.03	0.37	50	12	1	20000	HLA-A
GOCC_PLASMA_MEMBRANE_PROTEIN_COMPLEX	GOCC_PLASMA_MEMBRANE_PROTEIN_COMPLEX	0.03	0.37	50	697	5	20000	B2M,CD74,HLA-A,HLA-B,HLA-DRA
GOMF_TRANSLATION_REGULATOR_ACTIVITY_NUCLEIC_ACID_BINDING	GOMF_TRANSLATION_REGULATOR_ACTIVITY_NUCLEIC_ACID_BINDING	0.03	0.37	50	109	2	20000	EEF1A1,EEF2
BIOCARTA_HSWI_SNF_PATHWAY	BIOCARTA_HSWI_SNF_PATHWAY	0.03	0.37	50	12	1	20000	ACTB
REACTOME_ALK_MUTANTS_BIND_TKIS	REACTOME_ALK_MUTANTS_BIND_TKIS	0.03	0.37	50	12	1	20000	FN1
REACTOME_CASPASE_MEDIATED_CLEAVAGE_OF_CYTOSKELETAL_PROTEINS	REACTOME_CASPASE_MEDIATED_CLEAVAGE_OF_CYTOSKELETAL_PROTEINS	0.03	0.37	50	12	1	20000	VIM
WP_AEROBIC_GLYCOLYSIS	WP_AEROBIC_GLYCOLYSIS	0.03	0.37	50	12	1	20000	GAPDH
WP_IRON_METABOLISM_IN_PLACENTA	WP_IRON_METABOLISM_IN_PLACENTA	0.03	0.37	50	12	1	20000	FTH1
WP_NANOPARTICLE_TRIGGERED_REGULATED_NECROSIS	WP_NANOPARTICLE_TRIGGERED_REGULATED_NECROSIS	0.03	0.37	50	12	1	20000	FTL
WP_THERMOGENESIS	WP_THERMOGENESIS	0.03	0.37	50	108	2	20000	ACTB,ACTG1
GOBP_NEGATIVE_REGULATION_OF_DEVELOPMENTAL_PROCESS	GOBP_NEGATIVE_REGULATION_OF_DEVELOPMENTAL_PROCESS	0.031	0.38	50	957	6	20000	B2M,CD74,CST3,DCN,SPARC,TPT1
GOBP_PROTEIN_POLYMERIZATION	GOBP_PROTEIN_POLYMERIZATION	0.031	0.38	50	274	3	20000	PFN1,TMSB10,TMSB4X
GOBP_REGULATION_OF_PHOSPHATIDYLINOSITOL_3_KINASE_SIGNALING	GOBP_REGULATION_OF_PHOSPHATIDYLINOSITOL_3_KINASE_SIGNALING	0.031	0.38	50	111	2	20000	DCN,FN1
GOBP_REGULATION_OF_POTASSIUM_ION_TRANSPORT	GOBP_REGULATION_OF_POTASSIUM_ION_TRANSPORT	0.031	0.38	50	110	2	20000	CD63,FLNA
GOBP_SKIN_DEVELOPMENT	GOBP_SKIN_DEVELOPMENT	0.031	0.38	50	274	3	20000	COL1A1,COL1A2,COL3A1
GOCC_ACTIN_FILAMENT	GOCC_ACTIN_FILAMENT	0.031	0.38	50	110	2	20000	ACTB,ACTG1
GOBP_BONE_TRABECULA_MORPHOGENESIS	GOBP_BONE_TRABECULA_MORPHOGENESIS	0.032	0.38	50	13	1	20000	COL1A1
GOBP_CELLULAR_COMPONENT_ASSEMBLY_INVOLVED_IN_MORPHOGENESIS	GOBP_CELLULAR_COMPONENT_ASSEMBLY_INVOLVED_IN_MORPHOGENESIS	0.032	0.38	50	112	2	20000	ACTG1,MYL9
GOBP_CELL_MORPHOGENESIS_INVOLVED_IN_DIFFERENTIATION	GOBP_CELL_MORPHOGENESIS_INVOLVED_IN_DIFFERENTIATION	0.032	0.38	50	711	5	20000	ACTB,APOE,FLNA,FN1,S100A6
GOBP_HYPERSENSITIVITY	GOBP_HYPERSENSITIVITY	0.032	0.38	50	13	1	20000	C3
GOBP_IMMUNE_SYSTEM_DEVELOPMENT	GOBP_IMMUNE_SYSTEM_DEVELOPMENT	0.032	0.39	50	965	6	20000	B2M,CD74,EEF2,HLA-B,HLA-DRA,LGALS1
GOBP_MODIFICATION_OF_POSTSYNAPTIC_STRUCTURE	GOBP_MODIFICATION_OF_POSTSYNAPTIC_STRUCTURE	0.032	0.38	50	13	1	20000	PFN1
GOBP_NEGATIVE_REGULATION_OF_AMYLOID_FIBRIL_FORMATION	GOBP_NEGATIVE_REGULATION_OF_AMYLOID_FIBRIL_FORMATION	0.032	0.38	50	13	1	20000	APOE
GOBP_NEGATIVE_REGULATION_OF_COLLAGEN_METABOLIC_PROCESS	GOBP_NEGATIVE_REGULATION_OF_COLLAGEN_METABOLIC_PROCESS	0.032	0.38	50	13	1	20000	CST3
GOBP_NEGATIVE_REGULATION_OF_EPITHELIAL_CELL_MIGRATION	GOBP_NEGATIVE_REGULATION_OF_EPITHELIAL_CELL_MIGRATION	0.032	0.38	50	112	2	20000	APOE,DCN
GOBP_NEGATIVE_REGULATION_OF_EXTRACELLULAR_MATRIX_ORGANIZATION	GOBP_NEGATIVE_REGULATION_OF_EXTRACELLULAR_MATRIX_ORGANIZATION	0.032	0.38	50	13	1	20000	CST3
GOBP_NEGATIVE_REGULATION_OF_IMMUNE_EFFECTOR_PROCESS	GOBP_NEGATIVE_REGULATION_OF_IMMUNE_EFFECTOR_PROCESS	0.032	0.38	50	112	2	20000	HLA-A,HLA-B
GOBP_NEGATIVE_REGULATION_OF_RECEPTOR_BINDING	GOBP_NEGATIVE_REGULATION_OF_RECEPTOR_BINDING	0.032	0.38	50	13	1	20000	B2M
GOBP_PHOSPHOLIPID_EFFLUX	GOBP_PHOSPHOLIPID_EFFLUX	0.032	0.38	50	13	1	20000	APOE
GOBP_POSITIVE_REGULATION_OF_CELL_POPULATION_PROLIFERATION	GOBP_POSITIVE_REGULATION_OF_CELL_POPULATION_PROLIFERATION	0.032	0.38	50	959	6	20000	CD74,FN1,HLA-A,MALAT1,S100A6,TIMP1
GOBP_POSITIVE_REGULATION_OF_LIPID_LOCALIZATION	GOBP_POSITIVE_REGULATION_OF_LIPID_LOCALIZATION	0.032	0.38	50	112	2	20000	APOE,C3
GOBP_POSITIVE_REGULATION_OF_NEURON_PROJECTION_REGENERATION	GOBP_POSITIVE_REGULATION_OF_NEURON_PROJECTION_REGENERATION	0.032	0.38	50	13	1	20000	FLNA
GOBP_REGULATION_OF_RNA_POLYMERASE_II_REGULATORY_REGION_SEQUENCE_SPECIFIC_DNA_BINDING	GOBP_REGULATION_OF_RNA_POLYMERASE_II_REGULATORY_REGION_SEQUENCE_SPECIFIC_DNA_BINDING	0.032	0.38	50	13	1	20000	TMSB4X
GOCC_CHYLOMICRON	GOCC_CHYLOMICRON	0.032	0.38	50	13	1	20000	APOE
GOCC_LOW_DENSITY_LIPOPROTEIN_PARTICLE	GOCC_LOW_DENSITY_LIPOPROTEIN_PARTICLE	0.032	0.38	50	13	1	20000	APOE
GOMF_ATPASE_REGULATOR_ACTIVITY	GOMF_ATPASE_REGULATOR_ACTIVITY	0.032	0.38	50	13	1	20000	PFN1
GOMF_INTERMEDIATE_FILAMENT_BINDING	GOMF_INTERMEDIATE_FILAMENT_BINDING	0.032	0.38	50	13	1	20000	VIM
GOMF_MYOSIN_HEAVY_CHAIN_BINDING	GOMF_MYOSIN_HEAVY_CHAIN_BINDING	0.032	0.38	50	13	1	20000	MYL9
BIOCARTA_IL5_PATHWAY	BIOCARTA_IL5_PATHWAY	0.032	0.38	50	13	1	20000	HLA-DRA
BIOCARTA_LECTIN_PATHWAY	BIOCARTA_LECTIN_PATHWAY	0.032	0.38	50	13	1	20000	C3
REACTOME_TRAFFICKING_AND_PROCESSING_OF_ENDOSOMAL_TLR	REACTOME_TRAFFICKING_AND_PROCESSING_OF_ENDOSOMAL_TLR	0.032	0.38	50	13	1	20000	CTSB
WP_BMP2WNT4FOXO1_PATHWAY_IN_PRIMARY_ENDOMETRIAL_STROMAL_CELL_DIFFERENTIATION	WP_BMP2WNT4FOXO1_PATHWAY_IN_PRIMARY_ENDOMETRIAL_STROMAL_CELL_DIFFERENTIATION	0.032	0.38	50	13	1	20000	DCN
GOBP_ACUTE_INFLAMMATORY_RESPONSE	GOBP_ACUTE_INFLAMMATORY_RESPONSE	0.033	0.39	50	113	2	20000	C3,FN1
GOBP_HUMORAL_IMMUNE_RESPONSE_MEDIATED_BY_CIRCULATING_IMMUNOGLOBULIN	GOBP_HUMORAL_IMMUNE_RESPONSE_MEDIATED_BY_CIRCULATING_IMMUNOGLOBULIN	0.033	0.39	50	114	2	20000	C3,IGKC
GOBP_NEGATIVE_REGULATION_OF_RESPONSE_TO_BIOTIC_STIMULUS	GOBP_NEGATIVE_REGULATION_OF_RESPONSE_TO_BIOTIC_STIMULUS	0.033	0.39	50	113	2	20000	HLA-A,HLA-B
GOCC_AUTOPHAGOSOME	GOCC_AUTOPHAGOSOME	0.033	0.39	50	113	2	20000	FTH1,FTL
GOMF_ENZYME_REGULATOR_ACTIVITY	GOMF_ENZYME_REGULATOR_ACTIVITY	0.033	0.39	50	1235	7	20000	APOE,C3,CST3,FN1,GAPDH,PSAP,TIMP1
REACTOME_HEDGEHOG_OFF_STATE	REACTOME_HEDGEHOG_OFF_STATE	0.033	0.39	50	113	2	20000	UBA52,UBC
REACTOME_SRP_DEPENDENT_COTRANSLATIONAL_PROTEIN_TARGETING_TO_MEMBRANE	REACTOME_SRP_DEPENDENT_COTRANSLATIONAL_PROTEIN_TARGETING_TO_MEMBRANE	0.033	0.39	50	113	2	20000	FAU,UBA52
GOBP_ACTIN_CROSSLINK_FORMATION	GOBP_ACTIN_CROSSLINK_FORMATION	0.034	0.4	50	14	1	20000	FLNA
GOBP_ANTIGEN_PROCESSING_AND_PRESENTATION_VIA_MHC_CLASS_IB	GOBP_ANTIGEN_PROCESSING_AND_PRESENTATION_VIA_MHC_CLASS_IB	0.034	0.4	50	14	1	20000	B2M
GOBP_CELLULAR_TRANSITION_METAL_ION_HOMEOSTASIS	GOBP_CELLULAR_TRANSITION_METAL_ION_HOMEOSTASIS	0.034	0.4	50	115	2	20000	FTH1,FTL
GOBP_COMPLEMENT_DEPENDENT_CYTOTOXICITY	GOBP_COMPLEMENT_DEPENDENT_CYTOTOXICITY	0.034	0.4	50	14	1	20000	C3
GOBP_IMMUNOLOGICAL_MEMORY_FORMATION_PROCESS	GOBP_IMMUNOLOGICAL_MEMORY_FORMATION_PROCESS	0.034	0.4	50	14	1	20000	HLA-DRA
GOBP_LENS_FIBER_CELL_DEVELOPMENT	GOBP_LENS_FIBER_CELL_DEVELOPMENT	0.034	0.4	50	14	1	20000	VIM
GOBP_MONOCYTE_ACTIVATION	GOBP_MONOCYTE_ACTIVATION	0.034	0.4	50	14	1	20000	FN1
GOBP_NEGATIVE_REGULATION_OF_B_CELL_APOPTOTIC_PROCESS	GOBP_NEGATIVE_REGULATION_OF_B_CELL_APOPTOTIC_PROCESS	0.034	0.4	50	14	1	20000	CD74
GOBP_NEGATIVE_REGULATION_OF_METALLOPEPTIDASE_ACTIVITY	GOBP_NEGATIVE_REGULATION_OF_METALLOPEPTIDASE_ACTIVITY	0.034	0.4	50	14	1	20000	TIMP1
GOBP_NEURON_REMODELING	GOBP_NEURON_REMODELING	0.034	0.4	50	14	1	20000	C3
GOBP_NEUROTRANSMITTER_GATED_ION_CHANNEL_CLUSTERING	GOBP_NEUROTRANSMITTER_GATED_ION_CHANNEL_CLUSTERING	0.034	0.4	50	14	1	20000	APOE
GOBP_POSITIVE_REGULATION_BY_HOST_OF_VIRAL_PROCESS	GOBP_POSITIVE_REGULATION_BY_HOST_OF_VIRAL_PROCESS	0.034	0.4	50	14	1	20000	APOE
GOBP_POSITIVE_REGULATION_OF_ATP_BIOSYNTHETIC_PROCESS	GOBP_POSITIVE_REGULATION_OF_ATP_BIOSYNTHETIC_PROCESS	0.034	0.4	50	14	1	20000	TMSB4X
GOBP_POSITIVE_REGULATION_OF_MOLECULAR_FUNCTION	GOBP_POSITIVE_REGULATION_OF_MOLECULAR_FUNCTION	0.034	0.4	50	1523	8	20000	APOE,B2M,CD74,CTSD,FN1,PFN1,PSAP,TMSB4X
GOBP_POSITIVE_THYMIC_T_CELL_SELECTION	GOBP_POSITIVE_THYMIC_T_CELL_SELECTION	0.034	0.4	50	14	1	20000	CD74
GOBP_REGULATION_OF_ACUTE_INFLAMMATORY_RESPONSE_TO_ANTIGENIC_STIMULUS	GOBP_REGULATION_OF_ACUTE_INFLAMMATORY_RESPONSE_TO_ANTIGENIC_STIMULUS	0.034	0.4	50	14	1	20000	C3
GOBP_REGULATION_OF_ANATOMICAL_STRUCTURE_MORPHOGENESIS	GOBP_REGULATION_OF_ANATOMICAL_STRUCTURE_MORPHOGENESIS	0.034	0.4	50	976	6	20000	C3,CST3,DCN,FLNA,FN1,SPARC
GOBP_REGULATION_OF_CHOLESTEROL_ESTERIFICATION	GOBP_REGULATION_OF_CHOLESTEROL_ESTERIFICATION	0.034	0.4	50	14	1	20000	APOE
GOBP_RESPONSE_TO_UV_A	GOBP_RESPONSE_TO_UV_A	0.034	0.4	50	14	1	20000	TIMP1
GOBP_T_CELL_ACTIVATION_INVOLVED_IN_IMMUNE_RESPONSE	GOBP_T_CELL_ACTIVATION_INVOLVED_IN_IMMUNE_RESPONSE	0.034	0.4	50	116	2	20000	CD74,HLA-DRA
GOMF_S100_PROTEIN_BINDING	GOMF_S100_PROTEIN_BINDING	0.034	0.4	50	14	1	20000	S100A6
BIOCARTA_BLYMPHOCYTE_PATHWAY	BIOCARTA_BLYMPHOCYTE_PATHWAY	0.034	0.4	50	14	1	20000	HLA-DRA
BIOCARTA_TCRA_PATHWAY	BIOCARTA_TCRA_PATHWAY	0.034	0.4	50	14	1	20000	HLA-DRA
KEGG_VASCULAR_SMOOTH_MUSCLE_CONTRACTION	KEGG_VASCULAR_SMOOTH_MUSCLE_CONTRACTION	0.034	0.4	50	115	2	20000	MYL6,MYL9
REACTOME_NONSENSE_MEDIATED_DECAY_NMD	REACTOME_NONSENSE_MEDIATED_DECAY_NMD	0.034	0.4	50	116	2	20000	FAU,UBA52
REACTOME_PARASITE_INFECTION	REACTOME_PARASITE_INFECTION	0.034	0.4	50	116	2	20000	ACTB,ACTG1
REACTOME_SENSORY_PERCEPTION	REACTOME_SENSORY_PERCEPTION	0.034	0.4	50	284	3	20000	ACTB,ACTG1,APOE
WP_FAMILIAL_HYPERLIPIDEMIA_TYPE_3	WP_FAMILIAL_HYPERLIPIDEMIA_TYPE_3	0.034	0.4	50	14	1	20000	APOE
WP_OSTEOBLAST_SIGNALING	WP_OSTEOBLAST_SIGNALING	0.034	0.4	50	14	1	20000	COL1A1
GOBP_ENZYME_LINKED_RECEPTOR_PROTEIN_SIGNALING_PATHWAY	GOBP_ENZYME_LINKED_RECEPTOR_PROTEIN_SIGNALING_PATHWAY	0.035	0.4	50	984	6	20000	CD63,COL1A1,COL1A2,COL3A1,DCN,VIM
GOBP_REGULATION_OF_CELLULAR_COMPONENT_BIOGENESIS	GOBP_REGULATION_OF_CELLULAR_COMPONENT_BIOGENESIS	0.035	0.4	50	980	6	20000	ACTG1,APOE,FLNA,PFN1,TMSB10,TMSB4X
GOBP_RESPONSE_TO_PEPTIDE	GOBP_RESPONSE_TO_PEPTIDE	0.035	0.4	50	494	4	20000	COL1A1,COL3A1,TIMP1,VIM
GOCC_RIBONUCLEOPROTEIN_COMPLEX	GOCC_RIBONUCLEOPROTEIN_COMPLEX	0.035	0.4	50	729	5	20000	ACTB,EEF2,GAPDH,UBA52,VIM
REACTOME_SELENOAMINO_ACID_METABOLISM	REACTOME_SELENOAMINO_ACID_METABOLISM	0.035	0.4	50	118	2	20000	FAU,UBA52
REACTOME_TRANSPORT_OF_SMALL_MOLECULES	REACTOME_TRANSPORT_OF_SMALL_MOLECULES	0.035	0.4	50	728	5	20000	APOE,FTH1,FTL,UBA52,UBC
GOBP_BONE_MINERALIZATION	GOBP_BONE_MINERALIZATION	0.036	0.41	50	120	2	20000	COL1A2,MGP
GOBP_CELL_ACTIVATION_INVOLVED_IN_IMMUNE_RESPONSE	GOBP_CELL_ACTIVATION_INVOLVED_IN_IMMUNE_RESPONSE	0.036	0.41	50	291	3	20000	CD74,HLA-DRA,LGALS1
REACTOME_EUKARYOTIC_TRANSLATION_INITIATION	REACTOME_EUKARYOTIC_TRANSLATION_INITIATION	0.036	0.41	50	120	2	20000	FAU,UBA52
REACTOME_SYNTHESIS_OF_DNA	REACTOME_SYNTHESIS_OF_DNA	0.036	0.41	50	120	2	20000	UBA52,UBC
GOBP_APICAL_PROTEIN_LOCALIZATION	GOBP_APICAL_PROTEIN_LOCALIZATION	0.037	0.41	50	15	1	20000	ACTB
GOBP_AXON_EXTENSION	GOBP_AXON_EXTENSION	0.037	0.41	50	121	2	20000	APOE,FN1
GOBP_CDC42_PROTEIN_SIGNAL_TRANSDUCTION	GOBP_CDC42_PROTEIN_SIGNAL_TRANSDUCTION	0.037	0.41	50	15	1	20000	APOE
GOBP_CELL_PROJECTION_ORGANIZATION	GOBP_CELL_PROJECTION_ORGANIZATION	0.037	0.42	50	1551	8	20000	ACTB,APOE,B2M,FLNA,FN1,PFN1,S100A6,VIM
GOBP_CYTOPLASMIC_SEQUESTERING_OF_TRANSCRIPTION_FACTOR	GOBP_CYTOPLASMIC_SEQUESTERING_OF_TRANSCRIPTION_FACTOR	0.037	0.41	50	15	1	20000	TMSB4X
GOBP_DEVELOPMENTAL_MATURATION	GOBP_DEVELOPMENTAL_MATURATION	0.037	0.42	50	294	3	20000	C3,CD63,PFN1
GOBP_HIGH_DENSITY_LIPOPROTEIN_PARTICLE_ASSEMBLY	GOBP_HIGH_DENSITY_LIPOPROTEIN_PARTICLE_ASSEMBLY	0.037	0.41	50	15	1	20000	APOE
GOBP_HIGH_DENSITY_LIPOPROTEIN_PARTICLE_CLEARANCE	GOBP_HIGH_DENSITY_LIPOPROTEIN_PARTICLE_CLEARANCE	0.037	0.41	50	15	1	20000	APOE
GOBP_NEGATIVE_REGULATION_OF_DNA_DAMAGE_RESPONSE_SIGNAL_TRANSDUCTION_BY_P53_CLASS_MEDIATOR	GOBP_NEGATIVE_REGULATION_OF_DNA_DAMAGE_RESPONSE_SIGNAL_TRANSDUCTION_BY_P53_CLASS_MEDIATOR	0.037	0.41	50	15	1	20000	CD74
GOBP_NEGATIVE_REGULATION_OF_VIRAL_TRANSCRIPTION	GOBP_NEGATIVE_REGULATION_OF_VIRAL_TRANSCRIPTION	0.037	0.41	50	15	1	20000	IFITM3
GOBP_PEPTIDE_BIOSYNTHETIC_PROCESS	GOBP_PEPTIDE_BIOSYNTHETIC_PROCESS	0.037	0.41	50	740	5	20000	EEF1A1,EEF2,GAPDH,UBA52,VIM
GOBP_POSITIVE_REGULATION_OF_CELL_SUBSTRATE_ADHESION	GOBP_POSITIVE_REGULATION_OF_CELL_SUBSTRATE_ADHESION	0.037	0.42	50	122	2	20000	FLNA,FN1
GOBP_POSITIVE_REGULATION_OF_ENDOTHELIAL_CELL_CHEMOTAXIS	GOBP_POSITIVE_REGULATION_OF_ENDOTHELIAL_CELL_CHEMOTAXIS	0.037	0.41	50	15	1	20000	TMSB4X
GOBP_POSITIVE_REGULATION_OF_RUFFLE_ASSEMBLY	GOBP_POSITIVE_REGULATION_OF_RUFFLE_ASSEMBLY	0.037	0.41	50	15	1	20000	PFN1
GOBP_REGULATION_OF_MEMBRANE_INVAGINATION	GOBP_REGULATION_OF_MEMBRANE_INVAGINATION	0.037	0.41	50	15	1	20000	C3
GOBP_REGULATION_OF_PHOSPHOLIPID_TRANSPORT	GOBP_REGULATION_OF_PHOSPHOLIPID_TRANSPORT	0.037	0.41	50	15	1	20000	APOE
GOBP_REGULATION_OF_UNSATURATED_FATTY_ACID_BIOSYNTHETIC_PROCESS	GOBP_REGULATION_OF_UNSATURATED_FATTY_ACID_BIOSYNTHETIC_PROCESS	0.037	0.41	50	15	1	20000	CD74
GOBP_TRANSFORMING_GROWTH_FACTOR_BETA1_PRODUCTION	GOBP_TRANSFORMING_GROWTH_FACTOR_BETA1_PRODUCTION	0.037	0.41	50	15	1	20000	COL3A1
GOBP_T_CELL_TOLERANCE_INDUCTION	GOBP_T_CELL_TOLERANCE_INDUCTION	0.037	0.41	50	15	1	20000	HLA-B
GOCC_MUSCLE_MYOSIN_COMPLEX	GOCC_MUSCLE_MYOSIN_COMPLEX	0.037	0.41	50	15	1	20000	MYL9
GOMF_CYSTEINE_TYPE_ENDOPEPTIDASE_ACTIVITY	GOMF_CYSTEINE_TYPE_ENDOPEPTIDASE_ACTIVITY	0.037	0.41	50	121	2	20000	CTSB,CTSD
BIOCARTA_ASBCELL_PATHWAY	BIOCARTA_ASBCELL_PATHWAY	0.037	0.41	50	15	1	20000	HLA-DRA
BIOCARTA_CLASSIC_PATHWAY	BIOCARTA_CLASSIC_PATHWAY	0.037	0.41	50	15	1	20000	C3
PID_ERB_GENOMIC_PATHWAY	PID_ERB_GENOMIC_PATHWAY	0.037	0.41	50	15	1	20000	C3
REACTOME_GRB2_SOS_PROVIDES_LINKAGE_TO_MAPK_SIGNALING_FOR_INTEGRINS	REACTOME_GRB2_SOS_PROVIDES_LINKAGE_TO_MAPK_SIGNALING_FOR_INTEGRINS	0.037	0.41	50	15	1	20000	FN1
REACTOME_L1CAM_INTERACTIONS	REACTOME_L1CAM_INTERACTIONS	0.037	0.41	50	121	2	20000	ACTB,ACTG1
REACTOME_P130CAS_LINKAGE_TO_MAPK_SIGNALING_FOR_INTEGRINS	REACTOME_P130CAS_LINKAGE_TO_MAPK_SIGNALING_FOR_INTEGRINS	0.037	0.41	50	15	1	20000	FN1
GOBP_ANTIMICROBIAL_HUMORAL_RESPONSE	GOBP_ANTIMICROBIAL_HUMORAL_RESPONSE	0.038	0.42	50	123	2	20000	GAPDH,HLA-A
GOBP_CELL_MORPHOGENESIS	GOBP_CELL_MORPHOGENESIS	0.038	0.43	50	1004	6	20000	ACTB,APOE,FLNA,FN1,S100A6,SPARC
REACTOME_CYTOPROTECTION_BY_HMOX1	REACTOME_CYTOPROTECTION_BY_HMOX1	0.038	0.43	50	124	2	20000	UBA52,UBC
REACTOME_DEUBIQUITINATION	REACTOME_DEUBIQUITINATION	0.038	0.43	50	297	3	20000	ACTB,UBA52,UBC
REACTOME_GLYCOSAMINOGLYCAN_METABOLISM	REACTOME_GLYCOSAMINOGLYCAN_METABOLISM	0.038	0.43	50	124	2	20000	BGN,DCN
REACTOME_OXIDATIVE_STRESS_INDUCED_SENESCENCE	REACTOME_OXIDATIVE_STRESS_INDUCED_SENESCENCE	0.038	0.43	50	124	2	20000	UBA52,UBC
GOBP_ACTIN_MYOSIN_FILAMENT_SLIDING	GOBP_ACTIN_MYOSIN_FILAMENT_SLIDING	0.039	0.43	50	16	1	20000	MYL6
GOBP_CHAPERONE_MEDIATED_AUTOPHAGY	GOBP_CHAPERONE_MEDIATED_AUTOPHAGY	0.039	0.43	50	16	1	20000	EEF1A1
GOBP_COMPLEMENT_ACTIVATION	GOBP_COMPLEMENT_ACTIVATION	0.039	0.43	50	125	2	20000	C3,IGKC
GOBP_HIGH_DENSITY_LIPOPROTEIN_PARTICLE_REMODELING	GOBP_HIGH_DENSITY_LIPOPROTEIN_PARTICLE_REMODELING	0.039	0.43	50	16	1	20000	APOE
GOBP_LOCOMOTORY_EXPLORATION_BEHAVIOR	GOBP_LOCOMOTORY_EXPLORATION_BEHAVIOR	0.039	0.43	50	16	1	20000	APOE
GOBP_LOW_DENSITY_LIPOPROTEIN_PARTICLE_REMODELING	GOBP_LOW_DENSITY_LIPOPROTEIN_PARTICLE_REMODELING	0.039	0.43	50	16	1	20000	APOE
GOBP_MORPHOGENESIS_OF_AN_EPITHELIUM	GOBP_MORPHOGENESIS_OF_AN_EPITHELIUM	0.039	0.43	50	513	4	20000	ACTB,ACTG1,FLNA,PFN1
GOBP_NEGATIVE_REGULATION_OF_ALCOHOL_BIOSYNTHETIC_PROCESS	GOBP_NEGATIVE_REGULATION_OF_ALCOHOL_BIOSYNTHETIC_PROCESS	0.039	0.43	50	16	1	20000	APOE
GOBP_POSITIVE_REGULATION_OF_MEMBRANE_PROTEIN_ECTODOMAIN_PROTEOLYSIS	GOBP_POSITIVE_REGULATION_OF_MEMBRANE_PROTEIN_ECTODOMAIN_PROTEOLYSIS	0.039	0.43	50	16	1	20000	APOE
GOBP_PROTEIN_NITROSYLATION	GOBP_PROTEIN_NITROSYLATION	0.039	0.43	50	16	1	20000	GAPDH
GOBP_REGULATION_OF_AMYLOID_FIBRIL_FORMATION	GOBP_REGULATION_OF_AMYLOID_FIBRIL_FORMATION	0.039	0.43	50	16	1	20000	APOE
GOBP_REGULATION_OF_CELL_DIFFERENTIATION	GOBP_REGULATION_OF_CELL_DIFFERENTIATION	0.039	0.43	50	1565	8	20000	B2M,CD74,COL1A1,FLNA,FN1,HLA-B,HLA-DRA,LGALS1
GOBP_REGULATION_OF_EXTRACELLULAR_MATRIX_DISASSEMBLY	GOBP_REGULATION_OF_EXTRACELLULAR_MATRIX_DISASSEMBLY	0.039	0.43	50	16	1	20000	CST3
GOCC_ENDOPLASMIC_RETICULUM_PROTEIN_CONTAINING_COMPLEX	GOCC_ENDOPLASMIC_RETICULUM_PROTEIN_CONTAINING_COMPLEX	0.039	0.43	50	125	2	20000	B2M,HLA-A
GOMF_METALLOENDOPEPTIDASE_INHIBITOR_ACTIVITY	GOMF_METALLOENDOPEPTIDASE_INHIBITOR_ACTIVITY	0.039	0.43	50	16	1	20000	TIMP1
GOMF_OXIDOREDUCTASE_ACTIVITY_ACTING_ON_METAL_IONS	GOMF_OXIDOREDUCTASE_ACTIVITY_ACTING_ON_METAL_IONS	0.039	0.43	50	16	1	20000	FTH1
GOMF_TROPOMYOSIN_BINDING	GOMF_TROPOMYOSIN_BINDING	0.039	0.43	50	16	1	20000	S100A6
BIOCARTA_EIF_PATHWAY	BIOCARTA_EIF_PATHWAY	0.039	0.43	50	16	1	20000	EEF2
GOBP_MESENCHYME_DEVELOPMENT	GOBP_MESENCHYME_DEVELOPMENT	0.04	0.43	50	302	3	20000	COL1A1,FLNA,FN1
GOBP_NEGATIVE_REGULATION_OF_CELL_DEATH	GOBP_NEGATIVE_REGULATION_OF_CELL_DEATH	0.04	0.44	50	1015	6	20000	APOE,CD74,FLNA,PTMA,TIMP1,TPT1
GOBP_VESICLE_MEDIATED_TRANSPORT	GOBP_VESICLE_MEDIATED_TRANSPORT	0.04	0.44	50	1575	8	20000	ACTB,ACTG1,APOE,B2M,C3,CD63,FLNA,IGKC
GOCC_NUCLEAR_PERIPHERY	GOCC_NUCLEAR_PERIPHERY	0.04	0.44	50	127	2	20000	SPARC,VIM
GOBP_COGNITION	GOBP_COGNITION	0.041	0.45	50	306	3	20000	APOE,B2M,HLA-DRA
GOBP_REGULATION_OF_CELL_MORPHOGENESIS	GOBP_REGULATION_OF_CELL_MORPHOGENESIS	0.041	0.44	50	305	3	20000	FLNA,FN1,SPARC
GOCC_NEURON_PROJECTION_TERMINUS	GOCC_NEURON_PROJECTION_TERMINUS	0.041	0.45	50	129	2	20000	ACTB,ACTG1
REACTOME_RUNX1_REGULATES_TRANSCRIPTION_OF_GENES_INVOLVED_IN_DIFFERENTIATION_OF_HSCS	REACTOME_RUNX1_REGULATES_TRANSCRIPTION_OF_GENES_INVOLVED_IN_DIFFERENTIATION_OF_HSCS	0.041	0.44	50	128	2	20000	UBA52,UBC
GOBP_CELLULAR_RESPONSE_TO_THYROID_HORMONE_STIMULUS	GOBP_CELLULAR_RESPONSE_TO_THYROID_HORMONE_STIMULUS	0.042	0.45	50	17	1	20000	CTSB
GOBP_COLLAGEN_ACTIVATED_SIGNALING_PATHWAY	GOBP_COLLAGEN_ACTIVATED_SIGNALING_PATHWAY	0.042	0.45	50	17	1	20000	COL1A1
GOBP_FATTY_ACID_HOMEOSTASIS	GOBP_FATTY_ACID_HOMEOSTASIS	0.042	0.45	50	17	1	20000	APOE
GOBP_IMMUNOLOGICAL_MEMORY_PROCESS	GOBP_IMMUNOLOGICAL_MEMORY_PROCESS	0.042	0.45	50	17	1	20000	HLA-DRA
GOBP_INFLAMMATORY_RESPONSE_TO_WOUNDING	GOBP_INFLAMMATORY_RESPONSE_TO_WOUNDING	0.042	0.45	50	17	1	20000	TIMP1
GOBP_MACROPHAGE_CYTOKINE_PRODUCTION	GOBP_MACROPHAGE_CYTOKINE_PRODUCTION	0.042	0.45	50	17	1	20000	CD74
GOBP_ODONTOGENESIS	GOBP_ODONTOGENESIS	0.042	0.45	50	130	2	20000	COL1A1,COL1A2
GOBP_POSITIVE_REGULATION_OF_TYPE_2_IMMUNE_RESPONSE	GOBP_POSITIVE_REGULATION_OF_TYPE_2_IMMUNE_RESPONSE	0.042	0.45	50	17	1	20000	CD74
GOBP_POSITIVE_REGULATION_OF_VASCULAR_PERMEABILITY	GOBP_POSITIVE_REGULATION_OF_VASCULAR_PERMEABILITY	0.042	0.45	50	17	1	20000	APOE
GOBP_PROTEIN_ACTIVATION_CASCADE	GOBP_PROTEIN_ACTIVATION_CASCADE	0.042	0.45	50	17	1	20000	FN1
GOBP_REGULATION_OF_INTRINSIC_APOPTOTIC_SIGNALING_PATHWAY_IN_RESPONSE_TO_DNA_DAMAGE_BY_P53_CLASS_MEDIATOR	GOBP_REGULATION_OF_INTRINSIC_APOPTOTIC_SIGNALING_PATHWAY_IN_RESPONSE_TO_DNA_DAMAGE_BY_P53_CLASS_MEDIATOR	0.042	0.45	50	17	1	20000	CD74
GOBP_TROPHOBLAST_CELL_MIGRATION	GOBP_TROPHOBLAST_CELL_MIGRATION	0.042	0.45	50	17	1	20000	TIMP1
GOCC_PLATELET_ALPHA_GRANULE_MEMBRANE	GOCC_PLATELET_ALPHA_GRANULE_MEMBRANE	0.042	0.45	50	17	1	20000	SPARC
GOMF_PROLINE_RICH_REGION_BINDING	GOMF_PROLINE_RICH_REGION_BINDING	0.042	0.45	50	17	1	20000	PFN1
BIOCARTA_LAIR_PATHWAY	BIOCARTA_LAIR_PATHWAY	0.042	0.45	50	17	1	20000	C3
PID_INTEGRIN5_PATHWAY	PID_INTEGRIN5_PATHWAY	0.042	0.45	50	17	1	20000	FN1
REACTOME_LEISHMANIA_INFECTION	REACTOME_LEISHMANIA_INFECTION	0.042	0.45	50	308	3	20000	ACTB,ACTG1,C3
WP_CELLS_AND_MOLECULES_INVOLVED_IN_LOCAL_ACUTE_INFLAMMATORY_RESPONSE	WP_CELLS_AND_MOLECULES_INVOLVED_IN_LOCAL_ACUTE_INFLAMMATORY_RESPONSE	0.042	0.45	50	17	1	20000	C3
WP_CORI_CYCLE	WP_CORI_CYCLE	0.042	0.45	50	17	1	20000	GAPDH
WP_METABOLIC_PATHWAY_OF_LDL_HDL_AND_TG_INCLUDING_DISEASES	WP_METABOLIC_PATHWAY_OF_LDL_HDL_AND_TG_INCLUDING_DISEASES	0.042	0.45	50	17	1	20000	APOE
GOBP_AMINOGLYCAN_METABOLIC_PROCESS	GOBP_AMINOGLYCAN_METABOLIC_PROCESS	0.043	0.46	50	131	2	20000	BGN,DCN
GOBP_NEUTRAL_LIPID_METABOLIC_PROCESS	GOBP_NEUTRAL_LIPID_METABOLIC_PROCESS	0.043	0.46	50	132	2	20000	APOE,C3
GOBP_POSITIVE_REGULATION_OF_ENDOTHELIAL_CELL_MIGRATION	GOBP_POSITIVE_REGULATION_OF_ENDOTHELIAL_CELL_MIGRATION	0.043	0.46	50	132	2	20000	SPARC,TMSB4X
GOBP_REGULATION_OF_CELLULAR_AMIDE_METABOLIC_PROCESS	GOBP_REGULATION_OF_CELLULAR_AMIDE_METABOLIC_PROCESS	0.043	0.46	50	528	4	20000	APOE,EEF2,GAPDH,VIM
GOCC_SARCOLEMMA	GOCC_SARCOLEMMA	0.043	0.46	50	131	2	20000	BGN,COL6A2
GOBP_ACTIN_FILAMENT_BASED_MOVEMENT	GOBP_ACTIN_FILAMENT_BASED_MOVEMENT	0.044	0.47	50	133	2	20000	FLNA,MYL6
GOBP_ANIMAL_ORGAN_MORPHOGENESIS	GOBP_ANIMAL_ORGAN_MORPHOGENESIS	0.044	0.47	50	1037	6	20000	COL1A1,COL1A2,COL3A1,DCN,FLNA,MGP
GOBP_CATECHOLAMINE_UPTAKE	GOBP_CATECHOLAMINE_UPTAKE	0.044	0.47	50	18	1	20000	ACTB
GOBP_CERAMIDE_TRANSPORT	GOBP_CERAMIDE_TRANSPORT	0.044	0.47	50	18	1	20000	PSAP
GOBP_CHEMOKINE_C_X_C_MOTIF_LIGAND_2_PRODUCTION	GOBP_CHEMOKINE_C_X_C_MOTIF_LIGAND_2_PRODUCTION	0.044	0.47	50	18	1	20000	CD74
GOBP_COMPLEMENT_ACTIVATION_ALTERNATIVE_PATHWAY	GOBP_COMPLEMENT_ACTIVATION_ALTERNATIVE_PATHWAY	0.044	0.47	50	18	1	20000	C3
GOBP_NEGATIVE_REGULATION_OF_CELLULAR_RESPONSE_TO_VASCULAR_ENDOTHELIAL_GROWTH_FACTOR_STIMULUS	GOBP_NEGATIVE_REGULATION_OF_CELLULAR_RESPONSE_TO_VASCULAR_ENDOTHELIAL_GROWTH_FACTOR_STIMULUS	0.044	0.47	50	18	1	20000	DCN
GOBP_REGULATION_OF_VESICLE_MEDIATED_TRANSPORT	GOBP_REGULATION_OF_VESICLE_MEDIATED_TRANSPORT	0.044	0.47	50	534	4	20000	APOE,B2M,C3,CD63
GOBP_REGULATION_OF_WOUND_HEALING	GOBP_REGULATION_OF_WOUND_HEALING	0.044	0.47	50	133	2	20000	ACTG1,APOE
GOBP_STEROID_ESTERIFICATION	GOBP_STEROID_ESTERIFICATION	0.044	0.47	50	18	1	20000	APOE
GOCC_SYNAPTIC_CLEFT	GOCC_SYNAPTIC_CLEFT	0.044	0.47	50	18	1	20000	APOE
GOMF_HEPARAN_SULFATE_PROTEOGLYCAN_BINDING	GOMF_HEPARAN_SULFATE_PROTEOGLYCAN_BINDING	0.044	0.47	50	18	1	20000	APOE
REACTOME_METABOLISM_OF_ANGIOTENSINOGEN_TO_ANGIOTENSINS	REACTOME_METABOLISM_OF_ANGIOTENSINOGEN_TO_ANGIOTENSINS	0.044	0.47	50	18	1	20000	CTSD
WP_NOTCH1_REGULATION_OF_ENDOTHELIAL_CELL_CALCIFICATION	WP_NOTCH1_REGULATION_OF_ENDOTHELIAL_CELL_CALCIFICATION	0.044	0.47	50	18	1	20000	MGP
WP_TGFBETA_SIGNALING_PATHWAY	WP_TGFBETA_SIGNALING_PATHWAY	0.044	0.47	50	133	2	20000	COL1A2,FN1
GOCC_GLUTAMATERGIC_SYNAPSE	GOCC_GLUTAMATERGIC_SYNAPSE	0.045	0.47	50	317	3	20000	ACTB,APOE,PFN1
GOMF_UBIQUITIN_LIKE_PROTEIN_LIGASE_BINDING	GOMF_UBIQUITIN_LIKE_PROTEIN_LIGASE_BINDING	0.045	0.47	50	317	3	20000	ACTG1,UBA52,UBC
REACTOME_CELLULAR_RESPONSES_TO_STIMULI	REACTOME_CELLULAR_RESPONSES_TO_STIMULI	0.045	0.48	50	783	5	20000	EEF1A1,FAU,IGFBP7,UBA52,UBC
REACTOME_FCERI_MEDIATED_NF_KB_ACTIVATION	REACTOME_FCERI_MEDIATED_NF_KB_ACTIVATION	0.045	0.48	50	136	2	20000	UBA52,UBC
GOBP_ATRIAL_CARDIAC_MUSCLE_CELL_TO_AV_NODE_CELL_SIGNALING	GOBP_ATRIAL_CARDIAC_MUSCLE_CELL_TO_AV_NODE_CELL_SIGNALING	0.046	0.48	50	19	1	20000	FLNA
GOBP_MEMBRANE_INVAGINATION	GOBP_MEMBRANE_INVAGINATION	0.046	0.48	50	137	2	20000	C3,IGKC
GOBP_NEGATIVE_REGULATION_OF_CELL_POPULATION_PROLIFERATION	GOBP_NEGATIVE_REGULATION_OF_CELL_POPULATION_PROLIFERATION	0.046	0.48	50	785	5	20000	APOE,B2M,FTH1,IGFBP7,SPARC
GOBP_NEGATIVE_REGULATION_OF_INTRACELLULAR_SIGNAL_TRANSDUCTION	GOBP_NEGATIVE_REGULATION_OF_INTRACELLULAR_SIGNAL_TRANSDUCTION	0.046	0.48	50	542	4	20000	APOE,CD74,TMSB4X,TPT1
GOBP_NEGATIVE_REGULATION_OF_PLATELET_ACTIVATION	GOBP_NEGATIVE_REGULATION_OF_PLATELET_ACTIVATION	0.046	0.48	50	19	1	20000	APOE
GOBP_PROCESS_UTILIZING_AUTOPHAGIC_MECHANISM	GOBP_PROCESS_UTILIZING_AUTOPHAGIC_MECHANISM	0.046	0.48	50	543	4	20000	DCN,EEF1A1,GAPDH,PSAP
GOBP_REGULATION_OF_CD8_POSITIVE_ALPHA_BETA_T_CELL_ACTIVATION	GOBP_REGULATION_OF_CD8_POSITIVE_ALPHA_BETA_T_CELL_ACTIVATION	0.046	0.48	50	19	1	20000	HLA-A
GOBP_REGULATION_OF_VIRAL_TRANSCRIPTION	GOBP_REGULATION_OF_VIRAL_TRANSCRIPTION	0.046	0.48	50	19	1	20000	IFITM3
GOBP_RESPONSE_TO_HYPEROXIA	GOBP_RESPONSE_TO_HYPEROXIA	0.046	0.48	50	19	1	20000	COL1A1
BIOCARTA_ECM_PATHWAY	BIOCARTA_ECM_PATHWAY	0.046	0.48	50	19	1	20000	PFN1
KEGG_NATURAL_KILLER_CELL_MEDIATED_CYTOTOXICITY	KEGG_NATURAL_KILLER_CELL_MEDIATED_CYTOTOXICITY	0.046	0.48	50	137	2	20000	HLA-A,HLA-B
REACTOME_NUCLEAR_EVENTS_STIMULATED_BY_ALK_SIGNALING_IN_CANCER	REACTOME_NUCLEAR_EVENTS_STIMULATED_BY_ALK_SIGNALING_IN_CANCER	0.046	0.48	50	19	1	20000	FN1
REACTOME_PLASMA_LIPOPROTEIN_ASSEMBLY	REACTOME_PLASMA_LIPOPROTEIN_ASSEMBLY	0.046	0.48	50	19	1	20000	APOE
WP_GENES_TARGETED_BY_MIRNAS_IN_ADIPOCYTES	WP_GENES_TARGETED_BY_MIRNAS_IN_ADIPOCYTES	0.046	0.48	50	19	1	20000	TMSB4X
WP_OVERVIEW_OF_NANOPARTICLE_EFFECTS	WP_OVERVIEW_OF_NANOPARTICLE_EFFECTS	0.046	0.48	50	19	1	20000	FN1
GOCC_I_BAND	GOCC_I_BAND	0.047	0.49	50	139	2	20000	FLNA,MYL9
KEGG_SYSTEMIC_LUPUS_ERYTHEMATOSUS	KEGG_SYSTEMIC_LUPUS_ERYTHEMATOSUS	0.047	0.49	50	139	2	20000	C3,HLA-DRA
REACTOME_HOMOLOGY_DIRECTED_REPAIR	REACTOME_HOMOLOGY_DIRECTED_REPAIR	0.047	0.49	50	138	2	20000	UBA52,UBC
REACTOME_PTEN_REGULATION	REACTOME_PTEN_REGULATION	0.047	0.49	50	139	2	20000	UBA52,UBC
GOBP_LIPOPROTEIN_METABOLIC_PROCESS	GOBP_LIPOPROTEIN_METABOLIC_PROCESS	0.048	0.5	50	140	2	20000	APOE,CTSD
GOBP_NEGATIVE_REGULATION_OF_CATABOLIC_PROCESS	GOBP_NEGATIVE_REGULATION_OF_CATABOLIC_PROCESS	0.048	0.5	50	326	3	20000	CST3,FLNA,TIMP1
GOBP_POSITIVE_REGULATION_OF_CHEMOTAXIS	GOBP_POSITIVE_REGULATION_OF_CHEMOTAXIS	0.048	0.5	50	140	2	20000	CD74,TMSB4X
REACTOME_C_TYPE_LECTIN_RECEPTORS_CLRS	REACTOME_C_TYPE_LECTIN_RECEPTORS_CLRS	0.048	0.5	50	140	2	20000	UBA52,UBC
REACTOME_INTERLEUKIN_1_FAMILY_SIGNALING	REACTOME_INTERLEUKIN_1_FAMILY_SIGNALING	0.048	0.5	50	140	2	20000	UBA52,UBC
GOBP_B_CELL_ACTIVATION	GOBP_B_CELL_ACTIVATION	0.049	0.5	50	329	3	20000	CD74,IGKC,LGALS1
GOBP_CONNECTIVE_TISSUE_REPLACEMENT	GOBP_CONNECTIVE_TISSUE_REPLACEMENT	0.049	0.5	50	20	1	20000	TIMP1
GOBP_DENDRITIC_SPINE_MAINTENANCE	GOBP_DENDRITIC_SPINE_MAINTENANCE	0.049	0.5	50	20	1	20000	APOE
GOBP_MODIFICATION_OF_SYNAPTIC_STRUCTURE	GOBP_MODIFICATION_OF_SYNAPTIC_STRUCTURE	0.049	0.5	50	20	1	20000	PFN1
GOBP_NEGATIVE_REGULATION_OF_TRANSCRIPTION_REGULATORY_REGION_DNA_BINDING	GOBP_NEGATIVE_REGULATION_OF_TRANSCRIPTION_REGULATORY_REGION_DNA_BINDING	0.049	0.5	50	20	1	20000	TMSB4X
GOBP_POSITIVE_REGULATION_OF_CELL_AGING	GOBP_POSITIVE_REGULATION_OF_CELL_AGING	0.049	0.5	50	20	1	20000	B2M
GOBP_POSITIVE_REGULATION_OF_MYELOID_LEUKOCYTE_MEDIATED_IMMUNITY	GOBP_POSITIVE_REGULATION_OF_MYELOID_LEUKOCYTE_MEDIATED_IMMUNITY	0.049	0.5	50	20	1	20000	C3
GOBP_POSITIVE_REGULATION_OF_REGULATORY_T_CELL_DIFFERENTIATION	GOBP_POSITIVE_REGULATION_OF_REGULATORY_T_CELL_DIFFERENTIATION	0.049	0.5	50	20	1	20000	HLA-DRA
GOBP_POSITIVE_REGULATION_OF_TRANSLATION	GOBP_POSITIVE_REGULATION_OF_TRANSLATION	0.049	0.5	50	141	2	20000	EEF2,VIM
GOBP_REGULATION_OF_AMYLOID_BETA_CLEARANCE	GOBP_REGULATION_OF_AMYLOID_BETA_CLEARANCE	0.049	0.5	50	20	1	20000	APOE
GOBP_REGULATION_OF_ANTIGEN_PROCESSING_AND_PRESENTATION	GOBP_REGULATION_OF_ANTIGEN_PROCESSING_AND_PRESENTATION	0.049	0.5	50	20	1	20000	CD74
GOBP_REGULATION_OF_MONOCYTE_DIFFERENTIATION	GOBP_REGULATION_OF_MONOCYTE_DIFFERENTIATION	0.049	0.5	50	20	1	20000	CD74
GOBP_REGULATION_OF_TOLERANCE_INDUCTION	GOBP_REGULATION_OF_TOLERANCE_INDUCTION	0.049	0.5	50	20	1	20000	HLA-B
GOBP_RESPONSE_TO_INTERFERON_ALPHA	GOBP_RESPONSE_TO_INTERFERON_ALPHA	0.049	0.5	50	20	1	20000	IFITM3
GOBP_RESPONSE_TO_MURAMYL_DIPEPTIDE	GOBP_RESPONSE_TO_MURAMYL_DIPEPTIDE	0.049	0.5	50	20	1	20000	VIM
GOBP_REVERSE_CHOLESTEROL_TRANSPORT	GOBP_REVERSE_CHOLESTEROL_TRANSPORT	0.049	0.5	50	20	1	20000	APOE
GOCC_TRIGLYCERIDE_RICH_PLASMA_LIPOPROTEIN_PARTICLE	GOCC_TRIGLYCERIDE_RICH_PLASMA_LIPOPROTEIN_PARTICLE	0.049	0.5	50	20	1	20000	APOE
GOMF_CERAMIDE_BINDING	GOMF_CERAMIDE_BINDING	0.049	0.5	50	20	1	20000	PSAP
GOMF_TRANSLATION_REGULATOR_ACTIVITY	GOMF_TRANSLATION_REGULATOR_ACTIVITY	0.049	0.5	50	141	2	20000	EEF1A1,EEF2
BIOCARTA_COMP_PATHWAY	BIOCARTA_COMP_PATHWAY	0.049	0.5	50	20	1	20000	C3
REACTOME_DEATH_RECEPTOR_SIGNALLING	REACTOME_DEATH_RECEPTOR_SIGNALLING	0.049	0.5	50	141	2	20000	UBA52,UBC
REACTOME_DNA_REPAIR	REACTOME_DNA_REPAIR	0.049	0.5	50	330	3	20000	ACTB,UBA52,UBC
REACTOME_SIGNALING_BY_WNT	REACTOME_SIGNALING_BY_WNT	0.049	0.5	50	329	3	20000	PFN1,UBA52,UBC
[truncated: 12,110 more rows]

## Sheet: MP_3.hypergeometric.test
	label	pval	fdr	signature	geneset	overlap	background	hits
[truncated: 13,434 more rows]

## Sheet: MP_4.hypergeometric.test
	label	pval	fdr	signature	geneset	overlap	background	hits
[truncated: 13,434 more rows]

[truncated: 15 more sheets: MP_5.hypergeometric.test, MP_6.hypergeometric.test, MP_7.hypergeometric.test, MP_8.hypergeometric.test, MP_9.hypergeometric.test, MP_10.hypergeometric.test, MP_11.hypergeometric.test, MP_12.hypergeometric.test, MP_13.hypergeometric.test, MP_14.hypergeometric.test, MP_15.hypergeometric.test, MP_16.hypergeometric.test, MP_17.hypergeometric.test, MP_18.hypergeometric.test, MP_19.hypergeometric.test]
